# Supplementary material for: Identification of the conserved long non-coding RNAs in myogenesis
Source: BMC Genomics. 2021 May 10;22:336. doi: 10.1186/s12864-021-07615-0 (PMC8112034; doi:10.1186/s12864-021-07615-0)
Supplement: Supplementary file 7 — Additional file 7. Complete lists of genomic position of lncRNAs with each of the regulatory elements for human and mouse datasets. [file 12864_2021_7615_MOESM7_ESM.xlsx]

## Sheet: Mouse_lncRNA_Distal_Enhancers
lncRNAs	chromosome	start position	end position	distal enhancers	ENCODE accession for Regulatory regions(CCRE)	ENCODE accession for Regulatory regions(CCRE)
chr2 114056313 114064868 C130080G10Rik	chr2	114058320	114058503	dELS	EM10D1717470	EM10E0705916
chr13 45965351 45966177 5033430I15Rik	chr13	45960270	45960616	dELS	EM10D1354171	EM10E0559284
chr13 45965351 45966177 5033430I15Rik	chr13	45960641	45960855	dELS	EM10D1354172	EM10E0559285
chr13 45965351 45966177 5033430I15Rik	chr13	45962000	45962210	dELS,CTCF-bound	EM10D1354173	EM10E0559286
chrX 12340637 12345222 Gm14635	chrX	12340686	12340889	dELS	EM10D2235629	EM10E0924468
chrX 12340637 12345222 Gm14635	chrX	12341424	12341639	dELS	EM10D2235630	EM10E0924469
chrX 12340637 12345222 Gm14635	chrX	12341686	12341920	dELS	EM10D2235631	EM10E0924470
chrX 12340637 12345222 Gm14635	chrX	12346915	12347265	dELS	EM10D2235633	EM10E0924472
chr4 9285827 9287333 Gm11816	chr4	9280620	9280861	dELS	EM10D1828333	EM10E0750065
chr4 9285827 9287333 Gm11816	chr4	9290765	9291046	dELS	EM10D1828344	EM10E0750072
chr4 9285827 9287333 Gm11816	chr4	9291110	9291315	dELS	EM10D1828345	EM10E0750073
chr10 95336276 95363216 2310039L15Rik	chr10	95336762	95337018	dELS	EM10D1181054	EM10E0485864
chr10 95336276 95363216 2310039L15Rik	chr10	95337139	95337307	dELS	EM10D1181055	EM10E0485865
chr11 30106394 30108120 Gm29237	chr11	30102593	30102940	dELS,CTCF-bound	EM10D1212549	EM10E0497843
chr19 5843681 5845259 Neat1	chr19	5838772	5839024	dELS,CTCF-bound	EM10D1633484	EM10E0670341
chr19 5843681 5845259 Neat1	chr19	5839059	5839239	dELS	EM10D1633485	EM10E0670342
chr19 5843681 5845259 Neat1	chr19	5839347	5839647	dELS	EM10D1633486	EM10E0670343
chr19 5843681 5845259 Neat1	chr19	5839662	5840008	dELS,CTCF-bound	EM10D1633487	EM10E0670344
chr19 5843681 5845259 Neat1	chr19	5840393	5840721	dELS,CTCF-bound	EM10D1633488	EM10E0670345
chr19 5843681 5845259 Neat1	chr19	5840736	5841080	dELS,CTCF-bound	EM10D1633489	EM10E0670346
chr19 5843681 5845259 Neat1	chr19	5841109	5841277	dELS,CTCF-bound	EM10D1633490	EM10E0670347
chr19 5843681 5845259 Neat1	chr19	5841414	5841663	dELS,CTCF-bound	EM10D1633491	EM10E0670348
chr19 5843681 5845259 Neat1	chr19	5841730	5841985	dELS	EM10D1633492	EM10E0670349
chr19 5843681 5845259 Neat1	chr19	5842085	5842310	dELS,CTCF-bound	EM10D1633493	EM10E0670350
chr19 5843681 5845259 Neat1	chr19	5847874	5848039	dELS	EM10D1633509	EM10E0670366
chr19 5843681 5845259 Neat1	chr19	5848042	5848371	dELS	EM10D1633510	EM10E0670367
chr19 5843681 5845259 Neat1	chr19	5848431	5848670	dELS	EM10D1633511	EM10E0670368
chr19 5843681 5845259 Neat1	chr19	5848821	5849081	dELS	EM10D1633512	EM10E0670369
chr19 5843681 5845259 Neat1	chr19	5849309	5849659	dELS,CTCF-bound	EM10D1633513	EM10E0670370
chr19 5843681 5845259 Neat1	chr19	5849960	5850156	dELS,CTCF-bound	EM10D1633514	EM10E0670371
chr19 5843681 5845259 Neat1	chr19	5850168	5850517	dELS,CTCF-bound	EM10D1633515	EM10E0670372
chr6 87981683 88005471 Gm5577	chr6	87997727	87998065	dELS,CTCF-bound	EM10D2008770	EM10E0826513
chr6 87981683 88005471 Gm5577	chr6	87978167	87978517	dELS	EM10D2008738	EM10E0826499
chr6 87981683 88005471 Gm5577	chr6	87991238	87991484	dELS	EM10D2008759	EM10E0826506
chr6 87981683 88005471 Gm5577	chr6	88009322	88009517	dELS	EM10D2008774	EM10E0826514
chr6 82831438 82837385 Gm43878	chr6	82836512	82836722	dELS	EM10D2004923	EM10E0824583
chr6 82831438 82837385 Gm43878	chr6	82837270	82837614	dELS	EM10D2004924	EM10E0824584
chr10 120389523 120392793 9230105E05Rik	chr10	120384837	120385187	dELS	EM10D1193431	EM10E0490014
chr10 120389523 120392793 9230105E05Rik	chr10	120391509	120391848	dELS	EM10D1193442	EM10E0490021
chr10 120389523 120392793 9230105E05Rik	chr10	120394826	120395150	dELS	EM10D1193447	EM10E0490026
chr10 120389523 120392793 9230105E05Rik	chr10	120397476	120397745	dELS	EM10D1193450	EM10E0490028
chr10 120389523 120392793 9230105E05Rik	chr10	120384837	120385187	dELS	EM10D1193431	EM10E0490014
chr10 120389523 120392793 9230105E05Rik	chr10	120391509	120391848	dELS	EM10D1193442	EM10E0490021
chr10 120389523 120392793 9230105E05Rik	chr10	120394826	120395150	dELS	EM10D1193447	EM10E0490026
chr10 120389523 120392793 9230105E05Rik	chr10	120397476	120397745	dELS	EM10D1193450	EM10E0490028
chr5 99977686 99978858 Gm17092	chr5	99973940	99974288	dELS	EM10D1937929	EM10E0794790
chr5 99977686 99978858 Gm17092	chr5	99983594	99983912	dELS	EM10D1937944	EM10E0794802
chr1 20679023 20684298 Gm28653	chr1	20685957	20686234	dELS	EM10D1042032	EM10E0432738
chr18 61639653 61647472 Bvht	chr18	61634710	61635055	dELS	EM10D1615924	EM10E0662932
chr18 61639653 61647472 Bvht	chr18	61635382	61635579	dELS	EM10D1615925	EM10E0662933
chr18 61639653 61647472 Bvht	chr18	61636799	61637149	dELS	EM10D1615928	EM10E0662934
chr18 61639653 61647472 Bvht	chr18	61643712	61644056	dELS,CTCF-bound	EM10D1615942	EM10E0662942
chr18 61639653 61647472 Bvht	chr18	61645136	61645420	dELS,CTCF-bound	EM10D1615946	EM10E0662946
chr18 61639653 61647472 Bvht	chr18	61651802	61652067	dELS	EM10D1615964	EM10E0662957
chr18 61639653 61647472 Bvht	chr18	61652241	61652591	dELS	EM10D1615965	EM10E0662958
chr18 61639653 61647472 Bvht	chr18	61644322	61644525	dELS	EM10D1615943	EM10E0662943
chr18 61639653 61647472 Bvht	chr18	61644582	61644928	dELS	EM10D1615944	EM10E0662944
chr18 61639653 61647472 Bvht	chr18	61644938	61645133	dELS,CTCF-bound	EM10D1615945	EM10E0662945
chr1 63117118 63126837 Gm20342	chr1	63119758	63120073	dELS	EM10D1061956	EM10E0439651
chr1 63117118 63126837 Gm20342	chr1	63123959	63124162	dELS	EM10D1061960	EM10E0439655
chr1 63117118 63126837 Gm20342	chr1	63124222	63124434	dELS	EM10D1061961	EM10E0439656
chr1 63117118 63126837 Gm20342	chr1	63130046	63130261	dELS,CTCF-bound	EM10D1061966	EM10E0439660
chr1 63117118 63126837 Gm20342	chr1	63121511	63121839	dELS	EM10D1061958	EM10E0439653
chr8 92346932 92355869 Crnde	chr8	92350330	92350560	dELS	EM10D2146565	EM10E0885498
chr8 92346932 92355869 Crnde	chr8	92359924	92360135	dELS,CTCF-bound	EM10D2146587	EM10E0885516
chr8 92346932 92355869 Crnde	chr8	92360312	92360560	dELS	EM10D2146588	EM10E0885517
chr8 92346932 92355869 Crnde	chr8	92360599	92360763	dELS	EM10D2146589	EM10E0885518
chr4 95123995 95167318 Mir155hg	chr4	95143728	95144058	dELS	EM10D1860131	EM10E0761084
chr4 95123995 95167318 Mir155hg	chr4	95153720	95153891	dELS	EM10D1860139	EM10E0761088
chr4 95123995 95167318 Mir155hg	chr4	95153952	95154302	dELS	EM10D1860140	EM10E0761089
chr4 95123995 95167318 Mir155hg	chr4	95154470	95154711	dELS	EM10D1860141	EM10E0761090
chr4 95123995 95167318 Mir155hg	chr4	95155243	95155593	dELS	EM10D1860142	EM10E0761091
chr4 95123995 95167318 Mir155hg	chr4	95155895	95156104	dELS	EM10D1860143	EM10E0761092
chr4 95123995 95167318 Mir155hg	chr4	95156520	95156721	dELS	EM10D1860144	EM10E0761093
chr4 95123995 95167318 Mir155hg	chr4	95156779	95157125	dELS,CTCF-bound	EM10D1860145	EM10E0761094
chr4 95123995 95167318 Mir155hg	chr4	95157741	95157970	dELS	EM10D1860146	EM10E0761095
chr4 95123995 95167318 Mir155hg	chr4	95159858	95160172	dELS	EM10D1860150	EM10E0761099
chr4 95123995 95167318 Mir155hg	chr4	95160736	95160894	dELS	EM10D1860152	EM10E0761101
chr4 95123995 95167318 Mir155hg	chr4	95161006	95161265	dELS,CTCF-bound	EM10D1860153	EM10E0761102
chr4 95123995 95167318 Mir155hg	chr4	95161294	95161644	dELS,CTCF-bound	EM10D1860154	EM10E0761103
chr4 95123995 95167318 Mir155hg	chr4	95161727	95161945	dELS	EM10D1860155	EM10E0761104
chr4 95123995 95167318 Mir155hg	chr4	95162396	95162732	dELS,CTCF-bound	EM10D1860156	EM10E0761105
chr4 95123995 95167318 Mir155hg	chr4	95163028	95163366	dELS	EM10D1860157	EM10E0761106
chr4 95123995 95167318 Mir155hg	chr4	95137470	95137671	dELS	EM10D1860124	EM10E0761079
chr4 95123995 95167318 Mir155hg	chr4	95137675	95138025	dELS	EM10D1860125	EM10E0761080
chr4 95123995 95167318 Mir155hg	chr4	95133631	95133814	dELS	EM10D1860116	EM10E0761076
chr4 95123995 95167318 Mir155hg	chr4	95159100	95159388	dELS	EM10D1860149	EM10E0761098
chr9 50488799 50504805 Plet1os	chr9	50496579	50496929	dELS	EM10D2190111	EM10E0904695
chr9 50488799 50504805 Plet1os	chr9	50497384	50497622	dELS	EM10D2190112	EM10E0904696
chr9 50488799 50504805 Plet1os	chr9	50500854	50501066	dELS	EM10D2190116	EM10E0904699
chr9 50488799 50504805 Plet1os	chr9	50501242	50501579	dELS	EM10D2190117	EM10E0904700
chr9 50488799 50504805 Plet1os	chr9	50498930	50499181	dELS	EM10D2190113	EM10E0904697
chr11 115946450 115952105 Sap30bpos	chr11	115946309	115946482	dELS	EM10D1271377	EM10E0526058
chr11 115946450 115952105 Sap30bpos	chr11	115954731	115955079	dELS,CTCF-bound	EM10D1271387	EM10E0526065
chr11 115946450 115952105 Sap30bpos	chr11	115955170	115955356	dELS	EM10D1271388	EM10E0526066
chr11 115946450 115952105 Sap30bpos	chr11	115956551	115956880	dELS	EM10D1271390	EM10E0526068
chr11 115946450 115952105 Sap30bpos	chr11	115945266	115945591	dELS	EM10D1271376	EM10E0526057
chr19 5801943 5802640 Malat1	chr19	5806047	5806245	dELS	EM10D1633425	EM10E0670285
chr19 5801943 5802640 Malat1	chr19	5806384	5806582	dELS	EM10D1633426	EM10E0670286
chr19 5801943 5802640 Malat1	chr19	5806591	5806803	dELS	EM10D1633427	EM10E0670287
chr19 5801943 5802640 Malat1	chr19	5806857	5807049	dELS	EM10D1633428	EM10E0670288
chr1 192854923 192856246 Gm15867	chr1	192858486	192858797	dELS	EM10D1129903	EM10E0465291
chr1 192854923 192856246 Gm15867	chr1	192858989	192859164	dELS	EM10D1129904	EM10E0465292
chr17 5799652 5802894 3300005D01Rik	chr17	5795941	5796209	dELS,CTCF-bound	EM10D1542310	EM10E0631983
chr17 5799652 5802894 3300005D01Rik	chr17	5801986	5802335	dELS	EM10D1542321	EM10E0631994
chr17 5799652 5802894 3300005D01Rik	chr17	5802591	5802895	dELS	EM10D1542322	EM10E0631995
chr17 5799652 5802894 3300005D01Rik	chr17	5803319	5803595	dELS	EM10D1542323	EM10E0631996
chr17 5799652 5802894 3300005D01Rik	chr17	5803644	5803978	dELS	EM10D1542324	EM10E0631997
chr17 5799652 5802894 3300005D01Rik	chr17	5804377	5804713	dELS	EM10D1542325	EM10E0631998
chr17 5799652 5802894 3300005D01Rik	chr17	5804815	5805066	dELS	EM10D1542326	EM10E0631999
chr17 5799652 5802894 3300005D01Rik	chr17	5805973	5806314	dELS	EM10D1542329	EM10E0632002
chr17 5799652 5802894 3300005D01Rik	chr17	5797175	5797441	dELS	EM10D1542312	EM10E0631985
chr17 5799652 5802894 3300005D01Rik	chr17	5805169	5805435	dELS	EM10D1542327	EM10E0632000
chr17 5799652 5802894 3300005D01Rik	chr17	5805462	5805808	dELS	EM10D1542328	EM10E0632001
chr15 82899080 82905818 Gm20324	chr15	82901339	82901648	dELS,CTCF-bound	EM10D1480558	EM10E0606679
chr15 82899080 82905818 Gm20324	chr15	82906594	82906780	dELS,CTCF-bound	EM10D1480572	EM10E0606683
chr15 82899080 82905818 Gm20324	chr15	82896460	82896618	dELS,CTCF-bound	EM10D1480547	EM10E0606671
chr15 82899080 82905818 Gm20324	chr15	82901001	82901193	dELS	EM10D1480557	EM10E0606678
chr10 39556071 39558062 Gm16364	chr10	39552433	39552779	dELS	EM10D1148981	EM10E0471988
chr10 39556071 39558062 Gm16364	chr10	39555245	39555578	dELS	EM10D1148984	EM10E0471990
chr10 39556071 39558062 Gm16364	chr10	39555794	39555944	dELS,CTCF-bound	EM10D1148985	EM10E0471991
chr10 39556071 39558062 Gm16364	chr10	39551828	39552081	dELS	EM10D1148980	EM10E0471987
chr10 39556071 39558062 Gm16364	chr10	39553037	39553381	dELS	EM10D1148982	EM10E0471989
chr10 39556071 39558062 Gm16364	chr10	39561442	39561789	dELS	EM10D1148994	EM10E0471997
chr6 128169704 128183803 9330102E08Rik	chr6	128164664	128164991	dELS	EM10D2030484	EM10E0836065
chr15 85639747 85645934 D130051D11Rik	chr15	85634491	85634841	dELS	EM10D1482899	EM10E0607969
chr15 85639747 85645934 D130051D11Rik	chr15	85634946	85635183	dELS,CTCF-bound	EM10D1482900	EM10E0607970
chr15 85639747 85645934 D130051D11Rik	chr15	85635463	85635774	dELS	EM10D1482901	EM10E0607971
chr15 85639747 85645934 D130051D11Rik	chr15	85639649	85639863	dELS	EM10D1482903	EM10E0607972
chr15 85639747 85645934 D130051D11Rik	chr15	85641664	85642010	dELS	EM10D1482905	EM10E0607974
chr12 80120548 80132844 2310015A10Rik	chr12	80118620	80118950	dELS	EM10D1310165	EM10E0541507
chr12 80120548 80132844 2310015A10Rik	chr12	80123302	80123514	dELS	EM10D1310169	EM10E0541510
chr12 80120548 80132844 2310015A10Rik	chr12	80123520	80123727	dELS	EM10D1310170	EM10E0541511
chr12 80120548 80132844 2310015A10Rik	chr12	80129594	80129891	dELS,CTCF-bound	EM10D1310175	EM10E0541515
chr12 80120548 80132844 2310015A10Rik	chr12	80130072	80130298	dELS	EM10D1310176	EM10E0541516
chr12 80120548 80132844 2310015A10Rik	chr12	80135235	80135579	dELS	EM10D1310186	EM10E0541524
chr12 80120548 80132844 2310015A10Rik	chr12	80136233	80136573	dELS	EM10D1310187	EM10E0541525
chr12 80120548 80132844 2310015A10Rik	chr12	80136620	80136862	dELS	EM10D1310188	EM10E0541526
chr12 80120548 80132844 2310015A10Rik	chr12	80126392	80126659	dELS	EM10D1310173	EM10E0541513
chr12 80120548 80132844 2310015A10Rik	chr12	80137472	80137712	dELS	EM10D1310189	EM10E0541527
chr1 78595031 78609508 5730419F03Rik	chr1	78593847	78594196	dELS	EM10D1070530	EM10E0442738
chr1 78595031 78609508 5730419F03Rik	chr1	78601586	78601926	dELS	EM10D1070542	EM10E0442740
chr1 78595031 78609508 5730419F03Rik	chr1	78602021	78602370	dELS	EM10D1070543	EM10E0442741
chr1 78595031 78609508 5730419F03Rik	chr1	78602906	78603242	dELS	EM10D1070544	EM10E0442742
chr1 78595031 78609508 5730419F03Rik	chr1	78593847	78594196	dELS	EM10D1070530	EM10E0442738
chr1 78595031 78609508 5730419F03Rik	chr1	78601586	78601926	dELS	EM10D1070542	EM10E0442740
chr1 78595031 78609508 5730419F03Rik	chr1	78602021	78602370	dELS	EM10D1070543	EM10E0442741
chr1 78595031 78609508 5730419F03Rik	chr1	78602906	78603242	dELS	EM10D1070544	EM10E0442742
chr7 90887072 90940052 RP24-267C3.3	chr7	90940924	90941109	dELS	EM10D2075354	EM10E0856290
chr6 84093772 84107007 Gm15475	chr6	84095913	84096252	dELS,CTCF-bound	EM10D2005931	EM10E0825135
chr6 84093772 84107007 Gm15475	chr6	84102038	84102333	dELS	EM10D2005934	EM10E0825138
chr6 84093772 84107007 Gm15475	chr6	84110464	84110694	dELS	EM10D2005941	EM10E0825142
chr4 32565639 32571708 Bach2os	chr4	32560317	32560647	dELS	EM10D1835626	EM10E0752161
chr4 32565639 32571708 Bach2os	chr4	32560795	32561122	dELS	EM10D1835627	EM10E0752162
chr4 32565639 32571708 Bach2os	chr4	32561344	32561694	dELS,CTCF-bound	EM10D1835628	EM10E0752163
chr4 32565639 32571708 Bach2os	chr4	32561734	32561943	dELS,CTCF-bound	EM10D1835629	EM10E0752164
chr4 32565639 32571708 Bach2os	chr4	32564428	32564757	dELS	EM10D1835633	EM10E0752165
chr4 32565639 32571708 Bach2os	chr4	32564996	32565272	dELS	EM10D1835634	EM10E0752166
chr8 120204434 120228230 A330074K22Rik	chr8	120211289	120211636	dELS,CTCF-bound	EM10D2161342	EM10E0891759
chr8 120204434 120228230 A330074K22Rik	chr8	120216868	120217208	dELS	EM10D2161348	EM10E0891764
chr8 120204434 120228230 A330074K22Rik	chr8	120224941	120225113	dELS	EM10D2161357	EM10E0891769
chr8 120204434 120228230 A330074K22Rik	chr8	120225113	120225429	dELS	EM10D2161358	EM10E0891770
chr8 120204434 120228230 A330074K22Rik	chr8	120225447	120225616	dELS	EM10D2161359	EM10E0891771
chr8 120204434 120228230 A330074K22Rik	chr8	120225700	120226042	dELS,CTCF-bound	EM10D2161360	EM10E0891772
chr8 120204434 120228230 A330074K22Rik	chr8	120231881	120232230	dELS	EM10D2161373	EM10E0891785
chr8 120204434 120228230 A330074K22Rik	chr8	120215559	120215791	dELS	EM10D2161345	EM10E0891761
chr8 120204434 120228230 A330074K22Rik	chr8	120215835	120216151	dELS	EM10D2161346	EM10E0891762
chr8 120204434 120228230 A330074K22Rik	chr8	120217314	120217559	dELS	EM10D2161349	EM10E0891765
chr8 120204434 120228230 A330074K22Rik	chr8	120230238	120230480	dELS	EM10D2161370	EM10E0891782
chr8 120204434 120228230 A330074K22Rik	chr8	120231239	120231539	dELS	EM10D2161372	EM10E0891784
chr5 116438720 116465487 Srrm4os	chr5	116435011	116435336	dELS	EM10D1948854	EM10E0800321
chr5 116438720 116465487 Srrm4os	chr5	116443389	116443554	dELS	EM10D1948861	EM10E0800327
chr5 116438720 116465487 Srrm4os	chr5	116443647	116443989	dELS	EM10D1948862	EM10E0800328
chr5 116438720 116465487 Srrm4os	chr5	116444722	116444893	dELS,CTCF-bound	EM10D1948863	EM10E0800329
chr5 116438720 116465487 Srrm4os	chr5	116448826	116449132	dELS,CTCF-bound	EM10D1948870	EM10E0800336
chr5 116438720 116465487 Srrm4os	chr5	116449558	116449886	dELS	EM10D1948871	EM10E0800337
chr5 116438720 116465487 Srrm4os	chr5	116449894	116450182	dELS	EM10D1948872	EM10E0800338
chr5 116438720 116465487 Srrm4os	chr5	116450996	116451345	dELS	EM10D1948874	EM10E0800339
chr5 116438720 116465487 Srrm4os	chr5	116453378	116453554	dELS,CTCF-bound	EM10D1948875	EM10E0800340
chr5 116438720 116465487 Srrm4os	chr5	116453585	116453929	dELS,CTCF-bound	EM10D1948876	EM10E0800341
chr5 116438720 116465487 Srrm4os	chr5	116462289	116462632	dELS	EM10D1948885	EM10E0800345
chr11 107028223 107030443 1810010H24Rik	chr11	107032094	107032305	dELS	EM10D1264882	EM10E0522974
chr19 53451641 53454094 Mirt1	chr19	53449438	53449769	dELS	EM10D1659513	EM10E0682029
chr19 53451641 53454094 Mirt1	chr19	53450697	53450976	dELS	EM10D1659515	EM10E0682030
chr19 53451641 53454094 Mirt1	chr19	53451163	53451325	dELS	EM10D1659516	EM10E0682031
chr19 53451641 53454094 Mirt1	chr19	53451447	53451793	dELS	EM10D1659517	EM10E0682032
chr16 93792150 93794888 2310043M15Rik	chr16	93797111	93797434	dELS	EM10D1537576	EM10E0629911
chr16 93792150 93794888 2310043M15Rik	chr16	93797464	93797723	dELS	EM10D1537577	EM10E0629912
chr16 93792150 93794888 2310043M15Rik	chr16	93797741	93797933	dELS	EM10D1537578	EM10E0629913
chr16 93792150 93794888 2310043M15Rik	chr16	93798236	93798458	dELS	EM10D1537579	EM10E0629914
chr16 93792150 93794888 2310043M15Rik	chr16	93798653	93799002	dELS,CTCF-bound	EM10D1537580	EM10E0629915
chr16 93792150 93794888 2310043M15Rik	chr16	93789001	93789174	dELS	EM10D1537567	EM10E0629903

## Sheet: Mouse_lncRNA_Proximal_Enhancers
lncRNAs	chromosome	start position	end position	proximal enhancers	ENCODE accession for Regulatory regions(CCRE)	ENCODE accession for Regulatory regions(CCRE)
chr2 114056313 114064868 C130080G10Rik	chr2	114051124	114051443	pELS	EM10D1717457	EM10E0705907
chr2 114056313 114064868 C130080G10Rik	chr2	114051721	114052052	pELS	EM10D1717458	EM10E0705908
chr2 114056313 114064868 C130080G10Rik	chr2	114052304	114052564	pELS,CTCF-bound	EM10D1717459	EM10E0705909
chr2 114056313 114064868 C130080G10Rik	chr2	114053120	114053418	pELS	EM10D1717461	EM10E0705911
chr2 114056313 114064868 C130080G10Rik	chr2	114057257	114057451	pELS	EM10D1717466	EM10E0705913
chr2 114056313 114064868 C130080G10Rik	chr2	114057455	114057637	pELS	EM10D1717467	EM10E0705914
chr13 45965351 45966177 5033430I15Rik	chr13	45962946	45963113	pELS	EM10D1354177	EM10E0559288
chr13 45965351 45966177 5033430I15Rik	chr13	45963196	45963416	pELS	EM10D1354178	EM10E0559289
chr13 45965351 45966177 5033430I15Rik	chr13	45963459	45963789	pELS,CTCF-bound	EM10D1354179	EM10E0559290
chr13 45965351 45966177 5033430I15Rik	chr13	45963817	45964024	pELS,CTCF-bound	EM10D1354180	EM10E0559291
chr13 45965351 45966177 5033430I15Rik	chr13	45964136	45964325	pELS,CTCF-bound	EM10D1354181	EM10E0559292
chr13 45965351 45966177 5033430I15Rik	chr13	45964364	45964685	pELS	EM10D1354182	EM10E0559293
chr13 45965351 45966177 5033430I15Rik	chr13	45965551	45965759	pELS	EM10D1354185	EM10E0559296
chr13 45965351 45966177 5033430I15Rik	chr13	45965945	45966178	pELS,CTCF-bound	EM10D1354186	EM10E0559297
chr13 45965351 45966177 5033430I15Rik	chr13	45966221	45966442	pELS,CTCF-bound	EM10D1354187	EM10E0559298
chr13 45965351 45966177 5033430I15Rik	chr13	45966598	45966943	pELS,CTCF-bound	EM10D1354188	EM10E0559299
chr4 9285827 9287333 Gm11816	chr4	9285686	9286030	pELS	EM10D1828338	EM10E0750069
chr10 95336276 95363216 2310039L15Rik	chr10	95354092	95354435	pELS	EM10D1181069	EM10E0485866
chr10 95336276 95363216 2310039L15Rik	chr10	95354792	95354945	pELS	EM10D1181070	EM10E0485867
chr19 5843681 5845259 Neat1	chr19	5842388	5842586	pELS	EM10D1633494	EM10E0670351
chr19 5843681 5845259 Neat1	chr19	5842653	5842863	pELS	EM10D1633495	EM10E0670352
chr19 5843681 5845259 Neat1	chr19	5842919	5843266	pELS,CTCF-bound	EM10D1633496	EM10E0670353
chr19 5843681 5845259 Neat1	chr19	5843347	5843695	pELS,CTCF-bound	EM10D1633497	EM10E0670354
chr19 5843681 5845259 Neat1	chr19	5843918	5844124	pELS,CTCF-bound	EM10D1633498	EM10E0670355
chr19 5843681 5845259 Neat1	chr19	5845715	5846064	pELS,CTCF-bound	EM10D1633504	EM10E0670361
chr19 5843681 5845259 Neat1	chr19	5846117	5846410	pELS,CTCF-bound	EM10D1633505	EM10E0670362
chr19 5843681 5845259 Neat1	chr19	5846571	5846919	pELS	EM10D1633506	EM10E0670363
chr19 5843681 5845259 Neat1	chr19	5847007	5847212	pELS,CTCF-bound	EM10D1633507	EM10E0670364
chr19 5843681 5845259 Neat1	chr19	5847419	5847734	pELS	EM10D1633508	EM10E0670365
chr6 113714971 113716121 Gm26982	chr6	113714362	113714559	pELS	EM10D2021452	EM10E0831508
chr6 113714971 113716121 Gm26982	chr6	113715605	113715820	pELS	EM10D2021454	EM10E0831510
chr6 113714971 113716121 Gm26982	chr6	113718029	113718351	pELS	EM10D2021456	EM10E0831512
chr6 87981683 88005471 Gm5577	chr6	87980420	87980770	pELS,CTCF-bound	EM10D2008740	EM10E0826500
chr6 87981683 88005471 Gm5577	chr6	87981027	87981302	pELS	EM10D2008742	EM10E0826502
chr6 87981683 88005471 Gm5577	chr6	87981980	87982194	pELS,CTCF-bound	EM10D2008744	EM10E0826504
chr6 87981683 88005471 Gm5577	chr6	87992785	87993134	pELS	EM10D2008762	EM10E0826508
chr6 87981683 88005471 Gm5577	chr6	87993867	87994021	pELS	EM10D2008763	EM10E0826509
chr10 120389523 120392793 9230105E05Rik	chr10	120388354	120388509	pELS,CTCF-bound	EM10D1193435	EM10E0490016
chr10 120389523 120392793 9230105E05Rik	chr10	120388587	120388910	pELS	EM10D1193436	EM10E0490017
chr10 120389523 120392793 9230105E05Rik	chr10	120388981	120389310	pELS	EM10D1193437	EM10E0490018
chr10 120389523 120392793 9230105E05Rik	chr10	120388354	120388509	pELS,CTCF-bound	EM10D1193435	EM10E0490016
chr10 120389523 120392793 9230105E05Rik	chr10	120388587	120388910	pELS	EM10D1193436	EM10E0490017
chr10 120389523 120392793 9230105E05Rik	chr10	120388981	120389310	pELS	EM10D1193437	EM10E0490018
chr5 99977686 99978858 Gm17092	chr5	99976553	99976893	pELS	EM10D1937933	EM10E0794792
chr5 99977686 99978858 Gm17092	chr5	99977983	99978332	pELS,CTCF-bound	EM10D1937937	EM10E0794796
chr5 99977686 99978858 Gm17092	chr5	99978624	99978791	pELS,CTCF-bound	EM10D1937938	EM10E0794797
chr5 99977686 99978858 Gm17092	chr5	99979466	99979670	pELS	EM10D1937940	EM10E0794799
chr5 99977686 99978858 Gm17092	chr5	99977189	99977439	pELS	EM10D1937934	EM10E0794793
chr5 99977686 99978858 Gm17092	chr5	99980442	99980592	pELS	EM10D1937942	EM10E0794801
chr18 61639653 61647472 Bvht	chr18	61637829	61637993	pELS,CTCF-bound	EM10D1615931	EM10E0662936
chr18 61639653 61647472 Bvht	chr18	61638038	61638365	pELS,CTCF-bound	EM10D1615932	EM10E0662937
chr18 61639653 61647472 Bvht	chr18	61640570	61640902	pELS	EM10D1615937	EM10E0662940
chr18 61639653 61647472 Bvht	chr18	61646051	61646232	pELS	EM10D1615948	EM10E0662948
chr18 61639653 61647472 Bvht	chr18	61647192	61647537	pELS,CTCF-bound	EM10D1615952	EM10E0662951
chr18 61639653 61647472 Bvht	chr18	61647596	61647762	pELS,CTCF-bound	EM10D1615953	EM10E0662952
chr1 63117118 63126837 Gm20342	chr1	63113276	63113536	pELS	EM10D1061945	EM10E0439640
chr1 63117118 63126837 Gm20342	chr1	63113602	63113905	pELS	EM10D1061946	EM10E0439641
chr1 63117118 63126837 Gm20342	chr1	63113950	63114150	pELS	EM10D1061947	EM10E0439642
chr1 63117118 63126837 Gm20342	chr1	63115058	63115287	pELS	EM10D1061950	EM10E0439645
chr1 63117118 63126837 Gm20342	chr1	63115510	63115705	pELS,CTCF-bound	EM10D1061951	EM10E0439646
chr1 63117118 63126837 Gm20342	chr1	63118443	63118769	pELS	EM10D1061954	EM10E0439649
chr1 63117118 63126837 Gm20342	chr1	63117196	63117527	pELS	EM10D1061953	EM10E0439648
chr8 92346932 92355869 Crnde	chr8	92354588	92354821	pELS	EM10D2146573	EM10E0885502
chr8 92346932 92355869 Crnde	chr8	92355217	92355395	pELS,CTCF-bound	EM10D2146575	EM10E0885504
chr8 92346932 92355869 Crnde	chr8	92356025	92356374	pELS,CTCF-bound	EM10D2146578	EM10E0885507
chr8 92346932 92355869 Crnde	chr8	92356601	92356940	pELS,CTCF-bound	EM10D2146579	EM10E0885508
chr8 92346932 92355869 Crnde	chr8	92358143	92358468	pELS	EM10D2146582	EM10E0885511
chr8 92346932 92355869 Crnde	chr8	92358516	92358756	pELS	EM10D2146583	EM10E0885512
chr8 92346932 92355869 Crnde	chr8	92358768	92359108	pELS	EM10D2146584	EM10E0885513
chr8 92346932 92355869 Crnde	chr8	92359141	92359301	pELS,CTCF-bound	EM10D2146585	EM10E0885514
chr8 92346932 92355869 Crnde	chr8	92354874	92355162	pELS	EM10D2146574	EM10E0885503
chr8 92346932 92355869 Crnde	chr8	92357062	92357220	pELS	EM10D2146580	EM10E0885509
chr8 92346932 92355869 Crnde	chr8	92359371	92359695	pELS	EM10D2146586	EM10E0885515
chr4 95123995 95167318 Mir155hg	chr4	95151704	95152052	pELS	EM10D1860136	EM10E0761085
chr9 50488799 50504805 Plet1os	chr9	50493867	50494024	pELS	EM10D2190105	EM10E0904690
chr9 50488799 50504805 Plet1os	chr9	50495841	50496049	pELS,CTCF-bound	EM10D2190109	EM10E0904693
chr9 50488799 50504805 Plet1os	chr9	50496089	50496437	pELS	EM10D2190110	EM10E0904694
chr9 50488799 50504805 Plet1os	chr9	50493246	50493426	pELS	EM10D2190104	EM10E0904689
chr9 50488799 50504805 Plet1os	chr9	50505501	50505744	pELS	EM10D2190121	EM10E0904701
chr11 115946450 115952105 Sap30bpos	chr11	115950796	115951069	pELS	EM10D1271384	EM10E0526062
chr11 115946450 115952105 Sap30bpos	chr11	115952171	115952507	pELS	EM10D1271385	EM10E0526063
chr8 34216859 34226145 Gm29243	chr8	34215286	34215450	pELS,CTCF-bound	EM10D2120294	EM10E0875210
chr8 34216859 34226145 Gm29243	chr8	34215451	34215779	pELS,CTCF-bound	EM10D2120295	EM10E0875211
chr8 34216859 34226145 Gm29243	chr8	34215796	34215999	pELS	EM10D2120296	EM10E0875212
chr8 34216859 34226145 Gm29243	chr8	34216036	34216381	pELS	EM10D2120297	EM10E0875213
chr8 34216859 34226145 Gm29243	chr8	34216385	34216586	pELS	EM10D2120298	EM10E0875214
chr19 5801943 5802640 Malat1	chr19	5797635	5797917	pELS,CTCF-bound	EM10D1633405	EM10E0670266
chr19 5801943 5802640 Malat1	chr19	5798095	5798296	pELS	EM10D1633406	EM10E0670267
chr19 5801943 5802640 Malat1	chr19	5798667	5799009	pELS	EM10D1633407	EM10E0670268
chr19 5801943 5802640 Malat1	chr19	5799188	5799400	pELS	EM10D1633408	EM10E0670269
chr19 5801943 5802640 Malat1	chr19	5799483	5799828	pELS	EM10D1633409	EM10E0670270
chr19 5801943 5802640 Malat1	chr19	5800037	5800363	pELS	EM10D1633410	EM10E0670271
chr19 5801943 5802640 Malat1	chr19	5800386	5800560	pELS	EM10D1633411	EM10E0670272
chr19 5801943 5802640 Malat1	chr19	5800562	5800785	pELS	EM10D1633412	EM10E0670273
chr19 5801943 5802640 Malat1	chr19	5800969	5801231	pELS	EM10D1633413	EM10E0670274
chr19 5801943 5802640 Malat1	chr19	5801308	5801622	pELS	EM10D1633414	EM10E0670275
chr19 5801943 5802640 Malat1	chr19	5802049	5802317	pELS	EM10D1633416	EM10E0670277
chr19 5801943 5802640 Malat1	chr19	5803025	5803206	pELS	EM10D1633418	EM10E0670279
chr19 5801943 5802640 Malat1	chr19	5803254	5803436	pELS	EM10D1633419	EM10E0670280
chr19 5801943 5802640 Malat1	chr19	5803467	5803817	pELS	EM10D1633420	EM10E0670281
chr19 5801943 5802640 Malat1	chr19	5803905	5804123	pELS,CTCF-bound	EM10D1633421	EM10E0670282
chr19 5801943 5802640 Malat1	chr19	5804309	5804491	pELS	EM10D1633422	EM10E0670283
chr19 5801943 5802640 Malat1	chr19	5804541	5804789	pELS	EM10D1633423	EM10E0670284
chr1 192854923 192856246 Gm15867	chr1	192853512	192853673	pELS	EM10D1129893	EM10E0465282
chr1 192854923 192856246 Gm15867	chr1	192854163	192854327	pELS	EM10D1129895	EM10E0465283
chr1 192854923 192856246 Gm15867	chr1	192855092	192855250	pELS,CTCF-bound	EM10D1129898	EM10E0465286
chr1 192854923 192856246 Gm15867	chr1	192855906	192856200	pELS	EM10D1129900	EM10E0465288
chr1 192854923 192856246 Gm15867	chr1	192851194	192851506	pELS	EM10D1129888	EM10E0465278
chr1 192854923 192856246 Gm15867	chr1	192854340	192854672	pELS	EM10D1129896	EM10E0465284
chr1 192854923 192856246 Gm15867	chr1	192856420	192856753	pELS	EM10D1129901	EM10E0465289
chr1 192854923 192856246 Gm15867	chr1	192856940	192857285	pELS	EM10D1129902	EM10E0465290
chr17 5799652 5802894 3300005D01Rik	chr17	5798173	5798381	pELS	EM10D1542314	EM10E0631987
chr17 5799652 5802894 3300005D01Rik	chr17	5798430	5798769	pELS,CTCF-bound	EM10D1542315	EM10E0631988
chr17 5799652 5802894 3300005D01Rik	chr17	5800257	5800458	pELS	EM10D1542318	EM10E0631991
chr17 5799652 5802894 3300005D01Rik	chr17	5797442	5797633	pELS	EM10D1542313	EM10E0631986
chr15 82899080 82905818 Gm20324	chr15	82898142	82898349	pELS	EM10D1480550	EM10E0606672
chr15 82899080 82905818 Gm20324	chr15	82898475	82898760	pELS	EM10D1480551	EM10E0606673
chr15 82899080 82905818 Gm20324	chr15	82899232	82899485	pELS	EM10D1480553	EM10E0606675
chr15 82899080 82905818 Gm20324	chr15	82899665	82900000	pELS	EM10D1480554	EM10E0606676
chr15 82899080 82905818 Gm20324	chr15	82900016	82900289	pELS,CTCF-bound	EM10D1480555	EM10E0606677
chr15 82899080 82905818 Gm20324	chr15	82910698	82911036	pELS	EM10D1480583	EM10E0606685
chr5 23850601 23852979 2700038G22Rik	chr5	23850755	23850919	pELS,CTCF-bound	EM10D1905667	EM10E0782787
chr5 23850601 23852979 2700038G22Rik	chr5	23851167	23851355	pELS,CTCF-bound	EM10D1905668	EM10E0782788
chr10 39556071 39558062 Gm16364	chr10	39555954	39556205	pELS,CTCF-bound	EM10D1148986	EM10E0471992
chr10 39556071 39558062 Gm16364	chr10	39557889	39558223	pELS,CTCF-bound	EM10D1148988	EM10E0471994
chr10 39556071 39558062 Gm16364	chr10	39558686	39558887	pELS	EM10D1148989	EM10E0471995
chr10 39556071 39558062 Gm16364	chr10	39559381	39559706	pELS	EM10D1148991	EM10E0471996
chr11 62605767 62607023 Lrrc75aos2	chr11	62601681	62601966	pELS	EM10D1231655	EM10E0505791
chr11 62605767 62607023 Lrrc75aos2	chr11	62602291	62602442	pELS	EM10D1231657	EM10E0505792
chr11 62605767 62607023 Lrrc75aos2	chr11	62603687	62603862	pELS,CTCF-bound	EM10D1231661	EM10E0505796
chr11 62605767 62607023 Lrrc75aos2	chr11	62603862	62604165	pELS,CTCF-bound	EM10D1231662	EM10E0505797
chr11 62605767 62607023 Lrrc75aos2	chr11	62604994	62605235	pELS	EM10D1231665	EM10E0505799
chr11 62605767 62607023 Lrrc75aos2	chr11	62605238	62605540	pELS	EM10D1231666	EM10E0505800
chr11 62605767 62607023 Lrrc75aos2	chr11	62606079	62606411	pELS	EM10D1231668	EM10E0505802
chr11 62605767 62607023 Lrrc75aos2	chr11	62606427	62606677	pELS,CTCF-bound	EM10D1231669	EM10E0505803
chr11 62605767 62607023 Lrrc75aos2	chr11	62606678	62607002	pELS	EM10D1231670	EM10E0505804
chr6 128169704 128183803 9330102E08Rik	chr6	128167053	128167370	pELS	EM10D2030489	EM10E0836067
chr15 85639747 85645934 D130051D11Rik	chr15	85645472	85645798	pELS	EM10D1482908	EM10E0607975
chr15 85639747 85645934 D130051D11Rik	chr15	85646380	85646716	pELS	EM10D1482910	EM10E0607977
chr15 85639747 85645934 D130051D11Rik	chr15	85647521	85647706	pELS	EM10D1482912	EM10E0607979
chr15 85639747 85645934 D130051D11Rik	chr15	85647718	85647926	pELS	EM10D1482913	EM10E0607980
chr12 80120548 80132844 2310015A10Rik	chr12	80116281	80116579	pELS	EM10D1310162	EM10E0541504
chr12 80120548 80132844 2310015A10Rik	chr12	80116718	80117064	pELS	EM10D1310163	EM10E0541505
chr12 80120548 80132844 2310015A10Rik	chr12	80130731	80131079	pELS	EM10D1310178	EM10E0541517
chr12 80120548 80132844 2310015A10Rik	chr12	80131111	80131300	pELS	EM10D1310179	EM10E0541518
chr12 80120548 80132844 2310015A10Rik	chr12	80131395	80131611	pELS	EM10D1310180	EM10E0541519
chr12 80120548 80132844 2310015A10Rik	chr12	80131743	80132090	pELS	EM10D1310181	EM10E0541520
chr12 80120548 80132844 2310015A10Rik	chr12	80132185	80132483	pELS	EM10D1310182	EM10E0541521
chr12 80120548 80132844 2310015A10Rik	chr12	80133268	80133421	pELS,CTCF-bound	EM10D1310184	EM10E0541523
chr1 78595031 78609508 5730419F03Rik	chr1	78609198	78609491	pELS	EM10D1070550	EM10E0442743
chr1 78595031 78609508 5730419F03Rik	chr1	78609198	78609491	pELS	EM10D1070550	EM10E0442743
chr7 90887072 90940052 RP24-267C3.3	chr7	90886636	90886819	pELS	EM10D2075341	EM10E0856284
chr7 90887072 90940052 RP24-267C3.3	chr7	90887183	90887448	pELS	EM10D2075343	EM10E0856286
chr6 84093772 84107007 Gm15475	chr6	84105678	84106008	pELS	EM10D2005937	EM10E0825140
chr6 84093772 84107007 Gm15475	chr6	84105135	84105484	pELS	EM10D2005936	EM10E0825139
chr6 84093772 84107007 Gm15475	chr6	84106204	84106446	pELS	EM10D2005938	EM10E0825141
chr4 120291350 120303892 Foxo6os	chr4	120286833	120287085	pELS	EM10D1873762	EM10E0767059
chr4 120291350 120303892 Foxo6os	chr4	120287758	120288107	pELS,CTCF-bound	EM10D1873765	EM10E0767061
chr4 120291350 120303892 Foxo6os	chr4	120290498	120290846	pELS	EM10D1873772	EM10E0767063
chr4 120291350 120303892 Foxo6os	chr4	120291097	120291443	pELS	EM10D1873774	EM10E0767064
chr4 120291350 120303892 Foxo6os	chr4	120286434	120286591	pELS	EM10D1873761	EM10E0767058
chr4 32565639 32571708 Bach2os	chr4	32570044	32570392	pELS	EM10D1835637	EM10E0752169
chr4 32565639 32571708 Bach2os	chr4	32570568	32570869	pELS,CTCF-bound	EM10D1835639	EM10E0752171
chr4 32565639 32571708 Bach2os	chr4	32570901	32571197	pELS,CTCF-bound	EM10D1835640	EM10E0752172
chr4 32565639 32571708 Bach2os	chr4	32572164	32572422	pELS,CTCF-bound	EM10D1835642	EM10E0752174
chr4 32565639 32571708 Bach2os	chr4	32570409	32570563	pELS	EM10D1835638	EM10E0752170
chr8 120204434 120228230 A330074K22Rik	chr8	120227194	120227543	pELS,CTCF-bound	EM10D2161362	EM10E0891774
chr8 120204434 120228230 A330074K22Rik	chr8	120228630	120228806	pELS	EM10D2161365	EM10E0891777
chr8 120204434 120228230 A330074K22Rik	chr8	120228878	120229188	pELS	EM10D2161366	EM10E0891778
chr8 120204434 120228230 A330074K22Rik	chr8	120229474	120229651	pELS	EM10D2161368	EM10E0891780
chr8 120204434 120228230 A330074K22Rik	chr8	120229668	120229969	pELS	EM10D2161369	EM10E0891781
chr8 120204434 120228230 A330074K22Rik	chr8	120227635	120227841	pELS	EM10D2161363	EM10E0891775
chr8 120204434 120228230 A330074K22Rik	chr8	120229220	120229377	pELS	EM10D2161367	EM10E0891779
chr5 116438720 116465487 Srrm4os	chr5	116445762	116445934	pELS	EM10D1948864	EM10E0800330
chr5 116438720 116465487 Srrm4os	chr5	116447937	116448126	pELS	EM10D1948867	EM10E0800333
chr5 116438720 116465487 Srrm4os	chr5	116448201	116448415	pELS	EM10D1948868	EM10E0800334
chr5 116438720 116465487 Srrm4os	chr5	116448533	116448749	pELS	EM10D1948869	EM10E0800335
chr11 107028223 107030443 1810010H24Rik	chr11	107026102	107026376	pELS	EM10D1264869	EM10E0522963
chr11 107028223 107030443 1810010H24Rik	chr11	107026542	107026789	pELS	EM10D1264870	EM10E0522964
chr11 107028223 107030443 1810010H24Rik	chr11	107026805	107027006	pELS	EM10D1264871	EM10E0522965
chr11 107028223 107030443 1810010H24Rik	chr11	107027216	107027425	pELS	EM10D1264872	EM10E0522966
chr11 107028223 107030443 1810010H24Rik	chr11	107027493	107027749	pELS	EM10D1264873	EM10E0522967
chr11 107028223 107030443 1810010H24Rik	chr11	107028621	107028773	pELS	EM10D1264876	EM10E0522970
chr11 107028223 107030443 1810010H24Rik	chr11	107028805	107029088	pELS	EM10D1264877	EM10E0522971
chr18 10781723 10785883 Gm21747	chr18	10781833	10782136	pELS,CTCF-bound	EM10D1591851	EM10E0653615
chr18 10781723 10785883 Gm21747	chr18	10784242	10784519	pELS,CTCF-bound	EM10D1591856	EM10E0653617
chr18 10781723 10785883 Gm21747	chr18	10786316	10786607	pELS	EM10D1591859	EM10E0653618
chr18 10781723 10785883 Gm21747	chr18	10786808	10787134	pELS,CTCF-bound	EM10D1591860	EM10E0653619
chr18 10781723 10785883 Gm21747	chr18	10787683	10788018	pELS	EM10D1591861	EM10E0653620
chr16 90727512 90729120 Gm17518	chr16	90726797	90727118	pELS	EM10D1534923	EM10E0628555
chr16 90727512 90729120 Gm17518	chr16	90727794	90728051	pELS,CTCF-bound	EM10D1534925	EM10E0628557
chr19 53451641 53454094 Mirt1	chr19	53453495	53453834	pELS	EM10D1659519	EM10E0682034
chr19 53451641 53454094 Mirt1	chr19	53454151	53454480	pELS	EM10D1659520	EM10E0682035
chr19 53451641 53454094 Mirt1	chr19	53454574	53454921	pELS	EM10D1659521	EM10E0682036
chr19 53451641 53454094 Mirt1	chr19	53455764	53455975	pELS	EM10D1659522	EM10E0682037
chr19 53451641 53454094 Mirt1	chr19	53449226	53449394	pELS	EM10D1659512	EM10E0682028
chr3 22074412 22076142 Gm43672	chr3	22074737	22074898	pELS	EM10D1762540	EM10E0725420
chr3 22074412 22076142 Gm43672	chr3	22074911	22075230	pELS	EM10D1762541	EM10E0725421
chr3 22074412 22076142 Gm43672	chr3	22075458	22075683	pELS	EM10D1762542	EM10E0725422
chr3 22074412 22076142 Gm43672	chr3	22075792	22076029	pELS	EM10D1762543	EM10E0725423
chr3 22074412 22076142 Gm43672	chr3	22076924	22077094	pELS,CTCF-bound	EM10D1762546	EM10E0725426
chr3 22074412 22076142 Gm43672	chr3	22077627	22077802	pELS	EM10D1762548	EM10E0725428
chr3 22074412 22076142 Gm43672	chr3	22078126	22078436	pELS	EM10D1762549	EM10E0725429
chr3 22074412 22076142 Gm43672	chr3	22078606	22078830	pELS	EM10D1762550	EM10E0725430
chr3 22074412 22076142 Gm43672	chr3	22074577	22074728	pELS	EM10D1762539	EM10E0725419
chr16 93792150 93794888 2310043M15Rik	chr16	93795461	93795719	pELS	EM10D1537574	EM10E0629910

## Sheet: Mouse_lncRNA_Promoter
lncRNAs	chromosome	start position	end position	Promoter	ENCODE accession for Regulatory regions(CCRE)	ENCODE accession for Regulatory regions(CCRE)
chr2 114056313 114064868 C130080G10Rik	chr2	114052753	114053101	PLS	EM10D1717460	EM10E0705910
chr2 114056313 114064868 C130080G10Rik	chr2	114054121	114054468	PLS	EM10D1717462	EM10E0705912
chr13 45965351 45966177 5033430I15Rik	chr13	45964768	45964934	PLS,CTCF-bound	EM10D1354183	EM10E0559294
chr13 45965351 45966177 5033430I15Rik	chr13	45964986	45965332	PLS	EM10D1354184	EM10E0559295
chr4 9285827 9287333 Gm11816	chr4	9287260	9287596	PLS	EM10D1828341	EM10E0750070
chr1 71888503 71890587 Gm8883	chr1	71887887	71888198	PLS,CTCF-bound	EM10D1065747	EM10E0440735
chr19 5843681 5845259 Neat1	chr19	5844196	5844411	PLS,CTCF-bound	EM10D1633499	EM10E0670356
chr19 5843681 5845259 Neat1	chr19	5844446	5844598	PLS,CTCF-bound	EM10D1633500	EM10E0670357
chr19 5843681 5845259 Neat1	chr19	5844615	5844787	PLS	EM10D1633501	EM10E0670358
chr19 5843681 5845259 Neat1	chr19	5844864	5845030	PLS,CTCF-bound	EM10D1633502	EM10E0670359
chr19 5843681 5845259 Neat1	chr19	5845435	5845711	PLS,CTCF-bound	EM10D1633503	EM10E0670360
chr6 87981683 88005471 Gm5577	chr6	87980775	87980953	PLS	EM10D2008741	EM10E0826501
chr6 87981683 88005471 Gm5577	chr6	87981508	87981843	PLS,CTCF-bound	EM10D2008743	EM10E0826503
chr6 87981683 88005471 Gm5577	chr6	87994091	87994421	PLS,CTCF-bound	EM10D2008764	EM10E0826510
chr5 99977686 99978858 Gm17092	chr5	99977518	99977722	PLS	EM10D1937935	EM10E0794794
chr5 99977686 99978858 Gm17092	chr5	99977731	99977961	PLS,CTCF-bound	EM10D1937936	EM10E0794795
chr5 99977686 99978858 Gm17092	chr5	99978897	99979247	PLS	EM10D1937939	EM10E0794798
chr18 61639653 61647472 Bvht	chr18	61639678	61639995	PLS,CTCF-bound	EM10D1615935	EM10E0662939
chr18 61639653 61647472 Bvht	chr18	61647775	61648123	PLS,CTCF-bound	EM10D1615954	EM10E0662953
chr18 61639653 61647472 Bvht	chr18	61649199	61649487	PLS	EM10D1615958	EM10E0662956
chr1 63117118 63126837 Gm20342	chr1	63112898	63113239	PLS	EM10D1061944	EM10E0439639
chr1 63117118 63126837 Gm20342	chr1	63114268	63114469	PLS,CTCF-bound	EM10D1061948	EM10E0439643
chr1 63117118 63126837 Gm20342	chr1	63114473	63114756	PLS,CTCF-bound	EM10D1061949	EM10E0439644
chr8 92346932 92355869 Crnde	chr8	92355604	92355808	PLS,CTCF-bound	EM10D2146576	EM10E0885505
chr8 92346932 92355869 Crnde	chr8	92355844	92356006	PLS,CTCF-bound	EM10D2146577	EM10E0885506
chr8 92346932 92355869 Crnde	chr8	92357547	92357896	PLS,CTCF-bound	EM10D2146581	EM10E0885510
chr9 50488799 50504805 Plet1os	chr9	50494345	50494559	PLS	EM10D2190107	EM10E0904692
chr8 34216859 34226145 Gm29243	chr8	34216597	34216889	PLS	EM10D2120299	EM10E0875215
chr19 5801943 5802640 Malat1	chr19	5796787	5797087	PLS	EM10D1633402	EM10E0670264
chr19 5801943 5802640 Malat1	chr19	5797300	5797552	PLS	EM10D1633404	EM10E0670265
chr19 5801943 5802640 Malat1	chr19	5801648	5801957	PLS	EM10D1633415	EM10E0670276
chr19 5801943 5802640 Malat1	chr19	5802513	5802860	PLS,CTCF-bound	EM10D1633417	EM10E0670278
chr1 192854923 192856246 Gm15867	chr1	192851672	192852008	PLS	EM10D1129889	EM10E0465279
chr1 192854923 192856246 Gm15867	chr1	192854725	192855067	PLS,CTCF-bound	EM10D1129897	EM10E0465285
chr1 192854923 192856246 Gm15867	chr1	192855521	192855866	PLS	EM10D1129899	EM10E0465287
chr17 5799652 5802894 3300005D01Rik	chr17	5799393	5799725	PLS	EM10D1542316	EM10E0631989
chr15 82899080 82905818 Gm20324	chr15	82898812	82899158	PLS,CTCF-bound	EM10D1480552	EM10E0606674
chr5 23850601 23852979 2700038G22Rik	chr5	23850325	23850601	PLS,CTCF-bound	EM10D1905666	EM10E0782786
chr11 62605767 62607023 Lrrc75aos2	chr11	62602600	62602950	PLS,CTCF-bound	EM10D1231658	EM10E0505793
chr11 62605767 62607023 Lrrc75aos2	chr11	62603023	62603217	PLS	EM10D1231659	EM10E0505794
chr11 62605767 62607023 Lrrc75aos2	chr11	62603367	62603624	PLS	EM10D1231660	EM10E0505795
chr11 62605767 62607023 Lrrc75aos2	chr11	62604259	62604488	PLS	EM10D1231663	EM10E0505798
chr11 62605767 62607023 Lrrc75aos2	chr11	62605588	62605912	PLS	EM10D1231667	EM10E0505801
chr15 85639747 85645934 D130051D11Rik	chr15	85645980	85646316	PLS	EM10D1482909	EM10E0607976
chr12 80120548 80132844 2310015A10Rik	chr12	80115552	80115901	PLS,CTCF-bound	EM10D1310160	EM10E0541502
chr12 80120548 80132844 2310015A10Rik	chr12	80115945	80116125	PLS,CTCF-bound	EM10D1310161	EM10E0541503
chr12 80120548 80132844 2310015A10Rik	chr12	80132562	80132903	PLS,CTCF-bound	EM10D1310183	EM10E0541522
chr7 90887072 90940052 RP24-267C3.3	chr7	90887001	90887181	PLS	EM10D2075342	EM10E0856285
chr7 90887072 90940052 RP24-267C3.3	chr7	90887512	90887762	PLS	EM10D2075344	EM10E0856287
chr4 120291350 120303892 Foxo6os	chr4	120287095	120287325	PLS	EM10D1873763	EM10E0767060
chr8 120204434 120228230 A330074K22Rik	chr8	120228121	120228470	PLS	EM10D2161364	EM10E0891776
chr5 116438720 116465487 Srrm4os	chr5	116446630	116446978	PLS	EM10D1948866	EM10E0800332
chr5 116438720 116465487 Srrm4os	chr5	116438401	116438735	PLS	EM10D1948856	EM10E0800323
chr11 107028223 107030443 1810010H24Rik	chr11	107025396	107025625	PLS	EM10D1264867	EM10E0522961
chr11 107028223 107030443 1810010H24Rik	chr11	107025656	107025988	PLS	EM10D1264868	EM10E0522962
chr11 107028223 107030443 1810010H24Rik	chr11	107027849	107028197	PLS	EM10D1264874	EM10E0522968
chr11 107028223 107030443 1810010H24Rik	chr11	107028310	107028525	PLS	EM10D1264875	EM10E0522969
chr16 90727512 90729120 Gm17518	chr16	90727261	90727611	PLS,CTCF-bound	EM10D1534924	EM10E0628556
chr3 22074412 22076142 Gm43672	chr3	22076170	22076492	PLS	EM10D1762544	EM10E0725424
chr3 22074412 22076142 Gm43672	chr3	22076563	22076875	PLS,CTCF-bound	EM10D1762545	EM10E0725425
chr3 22074412 22076142 Gm43672	chr3	22077326	22077622	PLS	EM10D1762547	EM10E0725427
chr16 93792150 93794888 2310043M15Rik	chr16	93794925	93795254	PLS,CTCF-bound	EM10D1537573	EM10E0629909

## Sheet: Mouse_lncRNA_CTCF
lncRNAs	chromosome	start position	end position	CTCF	ENCODE accession for Regulatory regions(CCRE)	ENCODE accession for Regulatory regions(CCRE)
chrX 12340637 12345222 Gm14635	chrX	12348214	12348396	CTCF-only,CTCF-bound	EM10D2235634	EM10E0924473
chr6 128169704 128183803 9330102E08Rik	chr6	128183722	128183874	CTCF-only,CTCF-bound	EM10D2030502	EM10E0836070
chr6 84093772 84107007 Gm15475	chr6	84093560	84093787	CTCF-only,CTCF-bound	EM10D2005929	EM10E0825133
chr9 88259895 88263035 Gm28231	chr9	88259608	88259945	CTCF-only,CTCF-bound	EM10D2212516	EM10E0914537

## Sheet: Human_lncRNA_Distal_Enhancers
lncRNAs	chromosome	start position	end position	distal enhancers	ENCODE accession for Regulatory regions(CCRE)	ENCODE accession for Regulatory regions(CCRE)
chr15 34755084 34812923 RP11-814P5.1	chr15	34783490	34783825	dELS	EH38D2774838	EH38E1752496
chr15 34755084 34812923 RP11-814P5.1	chr15	34784003	34784338	dELS	EH38D2774839	EH38E1752497
chr15 34755084 34812923 RP11-814P5.1	chr15	34788694	34788962	dELS	EH38D2774845	EH38E1752502
chr15 34755084 34812923 RP11-814P5.1	chr15	34789300	34789542	dELS	EH38D2774846	EH38E1752503
chr15 34755084 34812923 RP11-814P5.1	chr15	34790311	34790546	dELS	EH38D2774847	EH38E1752504
chr15 34755084 34812923 RP11-814P5.1	chr15	34791092	34791426	dELS,CTCF-bound	EH38D2774848	EH38E1752505
chr15 34755084 34812923 RP11-814P5.1	chr15	34791758	34792049	dELS	EH38D2774849	EH38E1752506
chr15 34755084 34812923 RP11-814P5.1	chr15	34792379	34792721	dELS	EH38D2774850	EH38E1752507
chr15 34755084 34812923 RP11-814P5.1	chr15	34799289	34799446	dELS,CTCF-bound	EH38D2774863	EH38E1752520
chr15 34755084 34812923 RP11-814P5.1	chr15	34799484	34799798	dELS	EH38D2774864	EH38E1752521
chr15 34755084 34812923 RP11-814P5.1	chr15	34799901	34800069	dELS	EH38D2774865	EH38E1752522
chr15 34755084 34812923 RP11-814P5.1	chr15	34800415	34800765	dELS	EH38D2774866	EH38E1752523
chr15 34755084 34812923 RP11-814P5.1	chr15	34802422	34802744	dELS	EH38D2774868	EH38E1752524
chr15 34755084 34812923 RP11-814P5.1	chr15	34809250	34809514	dELS	EH38D2774878	EH38E1752534
chr15 34755084 34812923 RP11-814P5.1	chr15	34810456	34810803	dELS	EH38D2774880	EH38E1752535
chr15 34755084 34812923 RP11-814P5.1	chr15	34810829	34811027	dELS,CTCF-bound	EH38D2774881	EH38E1752536
chr15 34755084 34812923 RP11-814P5.1	chr15	34812429	34812777	dELS	EH38D2774883	EH38E1752538
chr15 34755084 34812923 RP11-814P5.1	chr15	34813016	34813357	dELS	EH38D2774884	EH38E1752539
chr15 34755084 34812923 RP11-814P5.1	chr15	34758546	34758884	dELS	EH38D2774820	EH38E1752486
chr15 34755084 34812923 RP11-814P5.1	chr15	34760272	34760537	dELS	EH38D2774822	EH38E1752488
chr15 34755084 34812923 RP11-814P5.1	chr15	34792827	34792982	dELS	EH38D2774851	EH38E1752508
chr15 34755084 34812923 RP11-814P5.1	chr15	34794023	34794239	dELS	EH38D2774853	EH38E1752510
chr15 34755084 34812923 RP11-814P5.1	chr15	34813486	34813826	dELS	EH38D2774885	EH38E1752540
chr15 34755084 34812923 RP11-814P5.1	chr15	34815954	34816162	dELS,CTCF-bound	EH38D2774887	EH38E1752542
chr15 34755084 34812923 RP11-814P5.1	chr15	34769764	34770101	dELS	EH38D2774827	EH38E1752491
chr15 34755084 34812923 RP11-814P5.1	chr15	34772363	34772653	dELS	EH38D2774829	EH38E1752492
chr15 34755084 34812923 RP11-814P5.1	chr15	34773626	34773859	dELS	EH38D2774831	EH38E1752493
chr15 34755084 34812923 RP11-814P5.1	chr15	34776656	34776990	dELS	EH38D2774835	EH38E1752495
chr6 16764346 16766883 RP1-151F17.2	chr6	16766212	16766554	dELS	EH38D3818845	EH38E2450377
chr6 16764346 16766883 RP1-151F17.2	chr6	16767426	16767669	dELS	EH38D3818848	EH38E2450380
chr6 16764346 16766883 RP1-151F17.2	chr6	16767846	16768069	dELS	EH38D3818849	EH38E2450381
chr6 16764346 16766883 RP1-151F17.2	chr6	16768081	16768429	dELS	EH38D3818850	EH38E2450382
chr6 16764346 16766883 RP1-151F17.2	chr6	16769213	16769558	dELS,CTCF-bound	EH38D3818852	EH38E2450384
chr6 16764346 16766883 RP1-151F17.2	chr6	16769560	16769725	dELS,CTCF-bound	EH38D3818853	EH38E2450385
chr6 16764346 16766883 RP1-151F17.2	chr6	16769980	16770328	dELS	EH38D3818854	EH38E2450386
chr6 16764346 16766883 RP1-151F17.2	chr6	16770960	16771303	dELS,CTCF-bound	EH38D3818855	EH38E2450387
chrX 40262917 40287720 RP11-320G24.1	chrX	40266521	40266870	dELS,CTCF-bound	EH38D4277321	EH38E2750870
chrX 40262917 40287720 RP11-320G24.1	chrX	40267027	40267372	dELS,CTCF-bound	EH38D4277322	EH38E2750871
chrX 40262917 40287720 RP11-320G24.1	chrX	40267463	40267801	dELS,CTCF-bound	EH38D4277323	EH38E2750872
chrX 40262917 40287720 RP11-320G24.1	chrX	40267913	40268072	dELS	EH38D4277324	EH38E2750873
chrX 40262917 40287720 RP11-320G24.1	chrX	40268215	40268402	dELS	EH38D4277325	EH38E2750874
chrX 40262917 40287720 RP11-320G24.1	chrX	40266015	40266203	dELS	EH38D4277319	EH38E2750868
chrX 40262917 40287720 RP11-320G24.1	chrX	40268702	40268948	dELS,CTCF-bound	EH38D4277326	EH38E2750875
chrX 40262917 40287720 RP11-320G24.1	chrX	40272156	40272504	dELS	EH38D4277328	EH38E2750876
chrX 40262917 40287720 RP11-320G24.1	chrX	40273315	40273664	dELS,CTCF-bound	EH38D4277330	EH38E2750878
chrX 40262917 40287720 RP11-320G24.1	chrX	40278374	40278672	dELS	EH38D4277335	EH38E2750880
chrX 40262917 40287720 RP11-320G24.1	chrX	40278811	40279161	dELS	EH38D4277336	EH38E2750881
chrX 40262917 40287720 RP11-320G24.1	chrX	40283063	40283236	dELS	EH38D4277342	EH38E2750887
chrX 40262917 40287720 RP11-320G24.1	chrX	40283319	40283491	dELS	EH38D4277343	EH38E2750888
chrX 40262917 40287720 RP11-320G24.1	chrX	40283990	40284287	dELS	EH38D4277344	EH38E2750889
chrX 40262917 40287720 RP11-320G24.1	chrX	40285926	40286202	dELS	EH38D4277346	EH38E2750891
chrX 40262917 40287720 RP11-320G24.1	chrX	40286275	40286473	dELS	EH38D4277347	EH38E2750892
chr8 60918981 60966557 AC022182.1	chr8	60913815	60914130	dELS	EH38D4098369	EH38E2634832
chr8 60918981 60966557 AC022182.1	chr8	60914924	60915263	dELS	EH38D4098370	EH38E2634833
chr8 60918981 60966557 AC022182.1	chr8	60915699	60915989	dELS	EH38D4098371	EH38E2634834
chr8 60918981 60966557 AC022182.1	chr8	60916484	60916834	dELS	EH38D4098372	EH38E2634835
chr8 60918981 60966557 AC022182.1	chr8	60921239	60921570	dELS	EH38D4098378	EH38E2634841
chr8 60918981 60966557 AC022182.1	chr8	60921842	60922053	dELS	EH38D4098379	EH38E2634842
chr8 60918981 60966557 AC022182.1	chr8	60922075	60922390	dELS,CTCF-bound	EH38D4098380	EH38E2634843
chr8 60918981 60966557 AC022182.1	chr8	60922667	60922879	dELS,CTCF-bound	EH38D4098381	EH38E2634844
chr8 60918981 60966557 AC022182.1	chr8	60922971	60923139	dELS,CTCF-bound	EH38D4098382	EH38E2634845
chr8 60918981 60966557 AC022182.1	chr8	60923140	60923443	dELS,CTCF-bound	EH38D4098383	EH38E2634846
chr8 60918981 60966557 AC022182.1	chr8	60923484	60923777	dELS	EH38D4098384	EH38E2634847
chr8 60918981 60966557 AC022182.1	chr8	60925106	60925305	dELS,CTCF-bound	EH38D4098386	EH38E2634849
chr8 60918981 60966557 AC022182.1	chr8	60925324	60925664	dELS	EH38D4098387	EH38E2634850
chr8 60918981 60966557 AC022182.1	chr8	60925799	60926135	dELS	EH38D4098388	EH38E2634851
chr8 60918981 60966557 AC022182.1	chr8	60926328	60926520	dELS,CTCF-bound	EH38D4098389	EH38E2634852
chr8 60918981 60966557 AC022182.1	chr8	60926563	60926906	dELS,CTCF-bound	EH38D4098390	EH38E2634853
chr8 60918981 60966557 AC022182.1	chr8	60927114	60927315	dELS,CTCF-bound	EH38D4098391	EH38E2634854
chr8 60918981 60966557 AC022182.1	chr8	60927485	60927830	dELS	EH38D4098392	EH38E2634855
chr8 60918981 60966557 AC022182.1	chr8	60927907	60928147	dELS	EH38D4098393	EH38E2634856
chr8 60918981 60966557 AC022182.1	chr8	60929162	60929512	dELS	EH38D4098395	EH38E2634858
chr8 60918981 60966557 AC022182.1	chr8	60929594	60929802	dELS	EH38D4098396	EH38E2634859
chr8 60918981 60966557 AC022182.1	chr8	60929842	60930001	dELS	EH38D4098397	EH38E2634860
chr8 60918981 60966557 AC022182.1	chr8	60936292	60936555	dELS	EH38D4098400	EH38E2634862
chr8 60918981 60966557 AC022182.1	chr8	60943847	60944197	dELS	EH38D4098404	EH38E2634864
chr8 60918981 60966557 AC022182.1	chr8	60944198	60944548	dELS	EH38D4098405	EH38E2634865
chr8 60918981 60966557 AC022182.1	chr8	60944781	60945042	dELS	EH38D4098406	EH38E2634866
chr8 60918981 60966557 AC022182.1	chr8	60945067	60945326	dELS	EH38D4098407	EH38E2634867
chr8 60918981 60966557 AC022182.1	chr8	60945634	60945878	dELS,CTCF-bound	EH38D4098408	EH38E2634868
chr8 60918981 60966557 AC022182.1	chr8	60946990	60947182	dELS	EH38D4098410	EH38E2634870
chr8 60918981 60966557 AC022182.1	chr8	60948375	60948722	dELS	EH38D4098413	EH38E2634873
chr8 60918981 60966557 AC022182.1	chr8	60948868	60949217	dELS	EH38D4098414	EH38E2634874
chr8 60918981 60966557 AC022182.1	chr8	60949332	60949574	dELS	EH38D4098415	EH38E2634875
chr8 60918981 60966557 AC022182.1	chr8	60949845	60950192	dELS,CTCF-bound	EH38D4098416	EH38E2634876
chr8 60918981 60966557 AC022182.1	chr8	60950488	60950796	dELS	EH38D4098417	EH38E2634877
chr8 60918981 60966557 AC022182.1	chr8	60950995	60951341	dELS,CTCF-bound	EH38D4098418	EH38E2634878
chr8 60918981 60966557 AC022182.1	chr8	60952837	60953183	dELS,CTCF-bound	EH38D4098422	EH38E2634881
chr8 60918981 60966557 AC022182.1	chr8	60956417	60956640	dELS	EH38D4098426	EH38E2634884
chr8 60918981 60966557 AC022182.1	chr8	60958133	60958387	dELS	EH38D4098429	EH38E2634887
chr8 60918981 60966557 AC022182.1	chr8	60961339	60961682	dELS,CTCF-bound	EH38D4098430	EH38E2634888
chr8 60918981 60966557 AC022182.1	chr8	60961758	60961961	dELS,CTCF-bound	EH38D4098431	EH38E2634889
chr8 60918981 60966557 AC022182.1	chr8	60962065	60962279	dELS	EH38D4098432	EH38E2634890
chr8 60918981 60966557 AC022182.1	chr8	60963968	60964178	dELS	EH38D4098435	EH38E2634893
chr8 60918981 60966557 AC022182.1	chr8	60947347	60947613	dELS	EH38D4098411	EH38E2634871
chr8 60918981 60966557 AC022182.1	chr8	60947658	60947970	dELS	EH38D4098412	EH38E2634872
chr12 93714535 93735730 RP11-887P2.5	chr12	93710118	93710354	dELS,CTCF-bound	EH38D2592041	EH38E1633656
chr12 93714535 93735730 RP11-887P2.5	chr12	93714344	93714665	dELS,CTCF-bound	EH38D2592047	EH38E1633660
chr12 93714535 93735730 RP11-887P2.5	chr12	93722818	93723104	dELS	EH38D2592053	EH38E1633662
chr12 93714535 93735730 RP11-887P2.5	chr12	93723252	93723580	dELS	EH38D2592054	EH38E1633663
chr12 93714535 93735730 RP11-887P2.5	chr12	93727613	93727830	dELS,CTCF-bound	EH38D2592060	EH38E1633667
chr12 93714535 93735730 RP11-887P2.5	chr12	93728004	93728201	dELS,CTCF-bound	EH38D2592061	EH38E1633668
chr12 93714535 93735730 RP11-887P2.5	chr12	93727210	93727365	dELS	EH38D2592058	EH38E1633665
chr12 93714535 93735730 RP11-887P2.5	chr12	93727409	93727580	dELS,CTCF-bound	EH38D2592059	EH38E1633666
chr12 93714535 93735730 RP11-887P2.5	chr12	93730129	93730319	dELS	EH38D2592062	EH38E1633669
chr12 93714535 93735730 RP11-887P2.5	chr12	93730341	93730545	dELS	EH38D2592063	EH38E1633670
chr2 54661051 54680045 AC093110.3	chr2	54657630	54657896	dELS,CTCF-bound	EH38D3125328	EH38E1998840
chr2 54661051 54680045 AC093110.3	chr2	54665474	54665678	dELS,CTCF-bound	EH38D3125336	EH38E1998846
chr2 54661051 54680045 AC093110.3	chr2	54665924	54666167	dELS,CTCF-bound	EH38D3125337	EH38E1998847
chr2 54661051 54680045 AC093110.3	chr2	54666232	54666581	dELS	EH38D3125338	EH38E1998848
chr2 54661051 54680045 AC093110.3	chr2	54666690	54667033	dELS	EH38D3125339	EH38E1998849
chr2 54661051 54680045 AC093110.3	chr2	54667033	54667238	dELS	EH38D3125340	EH38E1998850
chr2 54661051 54680045 AC093110.3	chr2	54668316	54668590	dELS,CTCF-bound	EH38D3125342	EH38E1998851
chr2 54661051 54680045 AC093110.3	chr2	54669751	54670098	dELS,CTCF-bound	EH38D3125343	EH38E1998852
chr2 54661051 54680045 AC093110.3	chr2	54670229	54670398	dELS,CTCF-bound	EH38D3125344	EH38E1998853
chr2 54661051 54680045 AC093110.3	chr2	54672829	54673135	dELS	EH38D3125349	EH38E1998857
chr2 54661051 54680045 AC093110.3	chr2	54673148	54673349	dELS,CTCF-bound	EH38D3125350	EH38E1998858
chr2 54661051 54680045 AC093110.3	chr2	54673387	54673566	dELS,CTCF-bound	EH38D3125351	EH38E1998859
chr2 54661051 54680045 AC093110.3	chr2	54673624	54673972	dELS,CTCF-bound	EH38D3125352	EH38E1998860
chr2 54661051 54680045 AC093110.3	chr2	54678018	54678260	dELS	EH38D3125360	EH38E1998867
chr2 54661051 54680045 AC093110.3	chr2	54679911	54680247	dELS	EH38D3125363	EH38E1998870
chr2 54661051 54680045 AC093110.3	chr2	54680429	54680769	dELS	EH38D3125364	EH38E1998871
chr2 54661051 54680045 AC093110.3	chr2	54680803	54681150	dELS	EH38D3125365	EH38E1998872
chr2 54661051 54680045 AC093110.3	chr2	54658617	54658963	dELS	EH38D3125330	EH38E1998842
chr2 54661051 54680045 AC093110.3	chr2	54672633	54672821	dELS	EH38D3125348	EH38E1998856
chr2 54661051 54680045 AC093110.3	chr2	54676747	54677026	dELS,CTCF-bound	EH38D3125357	EH38E1998864
chr2 54661051 54680045 AC093110.3	chr2	54677147	54677487	dELS	EH38D3125358	EH38E1998865
chr2 54661051 54680045 AC093110.3	chr2	54677506	54677834	dELS,CTCF-bound	EH38D3125359	EH38E1998866
chr2 54661051 54680045 AC093110.3	chr2	54678361	54678663	dELS	EH38D3125361	EH38E1998868
chr2 54661051 54680045 AC093110.3	chr2	54678773	54679084	dELS,CTCF-bound	EH38D3125362	EH38E1998869
chr2 54661051 54680045 AC093110.3	chr2	54659615	54659903	dELS	EH38D3125331	EH38E1998843
chr2 215611563 215843536 LINC00607	chr2	215609133	215609482	dELS	EH38D3242283	EH38E2072957
chr2 215611563 215843536 LINC00607	chr2	215612898	215613112	dELS	EH38D3242290	EH38E2072962
chr2 215611563 215843536 LINC00607	chr2	215613275	215613623	dELS,CTCF-bound	EH38D3242291	EH38E2072963
chr2 215611563 215843536 LINC00607	chr2	215617108	215617457	dELS,CTCF-bound	EH38D3242296	EH38E2072968
chr2 215611563 215843536 LINC00607	chr2	215617458	215617706	dELS,CTCF-bound	EH38D3242297	EH38E2072969
chr2 215611563 215843536 LINC00607	chr2	215619141	215619487	dELS,CTCF-bound	EH38D3242299	EH38E2072970
chr2 215611563 215843536 LINC00607	chr2	215619654	215620000	dELS	EH38D3242300	EH38E2072971
chr2 215611563 215843536 LINC00607	chr2	215620062	215620313	dELS,CTCF-bound	EH38D3242301	EH38E2072972
chr2 215611563 215843536 LINC00607	chr2	215624411	215624761	dELS,CTCF-bound	EH38D3242307	EH38E2072977
chr2 215611563 215843536 LINC00607	chr2	215626914	215627258	dELS	EH38D3242310	EH38E2072980
chr2 215611563 215843536 LINC00607	chr2	215652428	215652775	dELS	EH38D3242327	EH38E2072991
chr2 215611563 215843536 LINC00607	chr2	215653387	215653737	dELS,CTCF-bound	EH38D3242328	EH38E2072992
chr2 215611563 215843536 LINC00607	chr2	215654275	215654521	dELS	EH38D3242330	EH38E2072994
chr2 215611563 215843536 LINC00607	chr2	215657915	215658262	dELS,CTCF-bound	EH38D3242333	EH38E2072997
chr2 215611563 215843536 LINC00607	chr2	215660684	215661033	dELS	EH38D3242337	EH38E2073001
chr2 215611563 215843536 LINC00607	chr2	215664842	215665192	dELS,CTCF-bound	EH38D3242342	EH38E2073004
chr2 215611563 215843536 LINC00607	chr2	215678112	215678401	dELS	EH38D3242362	EH38E2073019
chr2 215611563 215843536 LINC00607	chr2	215680853	215681146	dELS,CTCF-bound	EH38D3242365	EH38E2073022
chr2 215611563 215843536 LINC00607	chr2	215681149	215681496	dELS,CTCF-bound	EH38D3242366	EH38E2073023
chr2 215611563 215843536 LINC00607	chr2	215681700	215681923	dELS,CTCF-bound	EH38D3242367	EH38E2073024
chr2 215611563 215843536 LINC00607	chr2	215682298	215682482	dELS	EH38D3242369	EH38E2073025
chr2 215611563 215843536 LINC00607	chr2	215684918	215685261	dELS	EH38D3242373	EH38E2073028
chr2 215611563 215843536 LINC00607	chr2	215685305	215685615	dELS,CTCF-bound	EH38D3242374	EH38E2073029
chr2 215611563 215843536 LINC00607	chr2	215685625	215685866	dELS,CTCF-bound	EH38D3242375	EH38E2073030
chr2 215611563 215843536 LINC00607	chr2	215692398	215692747	dELS	EH38D3242381	EH38E2073033
chr2 215611563 215843536 LINC00607	chr2	215692749	215693006	dELS	EH38D3242382	EH38E2073034
chr2 215611563 215843536 LINC00607	chr2	215693608	215693958	dELS	EH38D3242384	EH38E2073036
chr2 215611563 215843536 LINC00607	chr2	215696009	215696216	dELS,CTCF-bound	EH38D3242385	EH38E2073037
chr2 215611563 215843536 LINC00607	chr2	215697554	215697894	dELS	EH38D3242387	EH38E2073039
chr2 215611563 215843536 LINC00607	chr2	215698592	215698942	dELS	EH38D3242388	EH38E2073040
chr2 215611563 215843536 LINC00607	chr2	215700532	215700835	dELS	EH38D3242391	EH38E2073043
chr2 215611563 215843536 LINC00607	chr2	215700971	215701262	dELS	EH38D3242392	EH38E2073044
chr2 215611563 215843536 LINC00607	chr2	215702221	215702397	dELS	EH38D3242393	EH38E2073045
chr2 215611563 215843536 LINC00607	chr2	215705794	215706099	dELS	EH38D3242398	EH38E2073050
chr2 215611563 215843536 LINC00607	chr2	215706108	215706329	dELS	EH38D3242399	EH38E2073051
chr2 215611563 215843536 LINC00607	chr2	215711461	215711802	dELS	EH38D3242403	EH38E2073055
chr2 215611563 215843536 LINC00607	chr2	215711815	215712079	dELS	EH38D3242404	EH38E2073056
chr2 215611563 215843536 LINC00607	chr2	215712617	215712863	dELS	EH38D3242406	EH38E2073058
chr2 215611563 215843536 LINC00607	chr2	215712941	215713286	dELS	EH38D3242407	EH38E2073059
chr2 215611563 215843536 LINC00607	chr2	215713367	215713712	dELS	EH38D3242408	EH38E2073060
chr2 215611563 215843536 LINC00607	chr2	215722157	215722503	dELS	EH38D3242417	EH38E2073069
chr2 215611563 215843536 LINC00607	chr2	215723071	215723306	dELS,CTCF-bound	EH38D3242418	EH38E2073070
chr2 215611563 215843536 LINC00607	chr2	215724190	215724526	dELS	EH38D3242420	EH38E2073072
chr2 215611563 215843536 LINC00607	chr2	215727892	215728110	dELS	EH38D3242424	EH38E2073075
chr2 215611563 215843536 LINC00607	chr2	215728212	215728420	dELS,CTCF-bound	EH38D3242425	EH38E2073076
chr2 215611563 215843536 LINC00607	chr2	215728522	215728872	dELS,CTCF-bound	EH38D3242426	EH38E2073077
chr2 215611563 215843536 LINC00607	chr2	215729008	215729261	dELS,CTCF-bound	EH38D3242427	EH38E2073078
chr2 215611563 215843536 LINC00607	chr2	215736758	215736978	dELS,CTCF-bound	EH38D3242433	EH38E2073083
chr2 215611563 215843536 LINC00607	chr2	215737031	215737299	dELS,CTCF-bound	EH38D3242434	EH38E2073084
chr2 215611563 215843536 LINC00607	chr2	215737959	215738222	dELS	EH38D3242436	EH38E2073086
chr2 215611563 215843536 LINC00607	chr2	215743096	215743439	dELS	EH38D3242443	EH38E2073092
chr2 215611563 215843536 LINC00607	chr2	215747314	215747661	dELS	EH38D3242448	EH38E2073095
chr2 215611563 215843536 LINC00607	chr2	215748424	215748772	dELS	EH38D3242449	EH38E2073096
chr2 215611563 215843536 LINC00607	chr2	215749260	215749575	dELS,CTCF-bound	EH38D3242450	EH38E2073097
chr2 215611563 215843536 LINC00607	chr2	215749666	215750015	dELS	EH38D3242451	EH38E2073098
chr2 215611563 215843536 LINC00607	chr2	215751305	215751607	dELS,CTCF-bound	EH38D3242454	EH38E2073101
chr2 215611563 215843536 LINC00607	chr2	215751617	215751813	dELS,CTCF-bound	EH38D3242455	EH38E2073102
chr2 215611563 215843536 LINC00607	chr2	215751958	215752127	dELS,CTCF-bound	EH38D3242456	EH38E2073103
chr2 215611563 215843536 LINC00607	chr2	215755742	215755943	dELS	EH38D3242461	EH38E2073104
chr2 215611563 215843536 LINC00607	chr2	215758686	215759026	dELS	EH38D3242464	EH38E2073106
chr2 215611563 215843536 LINC00607	chr2	215764539	215764889	dELS	EH38D3242469	EH38E2073111
chr2 215611563 215843536 LINC00607	chr2	215771330	215771650	dELS,CTCF-bound	EH38D3242475	EH38E2073114
chr2 215611563 215843536 LINC00607	chr2	215771983	215772329	dELS	EH38D3242476	EH38E2073115
chr2 215611563 215843536 LINC00607	chr2	215772704	215773035	dELS,CTCF-bound	EH38D3242477	EH38E2073116
chr2 215611563 215843536 LINC00607	chr2	215773301	215773464	dELS,CTCF-bound	EH38D3242478	EH38E2073117
chr2 215611563 215843536 LINC00607	chr2	215773730	215774074	dELS,CTCF-bound	EH38D3242479	EH38E2073118
chr2 215611563 215843536 LINC00607	chr2	215775200	215775375	dELS	EH38D3242481	EH38E2073119
chr2 215611563 215843536 LINC00607	chr2	215783042	215783264	dELS,CTCF-bound	EH38D3242492	EH38E2073128
chr2 215611563 215843536 LINC00607	chr2	215784360	215784710	dELS,CTCF-bound	EH38D3242494	EH38E2073129
chr2 215611563 215843536 LINC00607	chr2	215786698	215786872	dELS,CTCF-bound	EH38D3242498	EH38E2073132
chr2 215611563 215843536 LINC00607	chr2	215787040	215787384	dELS	EH38D3242499	EH38E2073133
chr2 215611563 215843536 LINC00607	chr2	215787719	215787875	dELS,CTCF-bound	EH38D3242500	EH38E2073134
chr2 215611563 215843536 LINC00607	chr2	215787892	215788173	dELS	EH38D3242501	EH38E2073135
chr2 215611563 215843536 LINC00607	chr2	215791413	215791645	dELS,CTCF-bound	EH38D3242506	EH38E2073138
chr2 215611563 215843536 LINC00607	chr2	215791660	215791935	dELS	EH38D3242507	EH38E2073139
chr2 215611563 215843536 LINC00607	chr2	215793706	215794054	dELS	EH38D3242509	EH38E2073141
chr2 215611563 215843536 LINC00607	chr2	215794231	215794384	dELS	EH38D3242510	EH38E2073142
chr2 215611563 215843536 LINC00607	chr2	215794400	215794581	dELS,CTCF-bound	EH38D3242511	EH38E2073143
chr2 215611563 215843536 LINC00607	chr2	215794953	215795163	dELS,CTCF-bound	EH38D3242512	EH38E2073144
chr2 215611563 215843536 LINC00607	chr2	215796188	215796538	dELS,CTCF-bound	EH38D3242513	EH38E2073145
chr2 215611563 215843536 LINC00607	chr2	215797693	215798035	dELS	EH38D3242516	EH38E2073148
chr2 215611563 215843536 LINC00607	chr2	215811064	215811344	dELS	EH38D3242526	EH38E2073152
chr2 215611563 215843536 LINC00607	chr2	215811459	215811616	dELS	EH38D3242527	EH38E2073153
chr2 215611563 215843536 LINC00607	chr2	215811625	215811915	dELS	EH38D3242528	EH38E2073154
chr2 215611563 215843536 LINC00607	chr2	215812002	215812248	dELS,CTCF-bound	EH38D3242529	EH38E2073155
chr2 215611563 215843536 LINC00607	chr2	215830360	215830708	dELS,CTCF-bound	EH38D3242542	EH38E2073168
chr2 215611563 215843536 LINC00607	chr2	215831446	215831796	dELS	EH38D3242543	EH38E2073169
chr2 215611563 215843536 LINC00607	chr2	215833838	215834187	dELS,CTCF-bound	EH38D3242546	EH38E2073172
chr2 215611563 215843536 LINC00607	chr2	215840701	215841046	dELS	EH38D3242556	EH38E2073181
chr2 215611563 215843536 LINC00607	chr2	215841086	215841431	dELS	EH38D3242557	EH38E2073182
chr2 215611563 215843536 LINC00607	chr2	215846202	215846551	dELS	EH38D3242564	EH38E2073189
chr2 215611563 215843536 LINC00607	chr2	215653955	215654157	dELS	EH38D3242329	EH38E2072993
chr2 215611563 215843536 LINC00607	chr2	215677636	215677837	dELS	EH38D3242360	EH38E2073017
chr2 215611563 215843536 LINC00607	chr2	215677944	215678105	dELS,CTCF-bound	EH38D3242361	EH38E2073018
chr2 215611563 215843536 LINC00607	chr2	215712336	215712593	dELS,CTCF-bound	EH38D3242405	EH38E2073057
chr2 215611563 215843536 LINC00607	chr2	215723659	215723996	dELS	EH38D3242419	EH38E2073071
chr2 215611563 215843536 LINC00607	chr2	215727599	215727849	dELS	EH38D3242423	EH38E2073074
chr2 215611563 215843536 LINC00607	chr2	215730306	215730559	dELS,CTCF-bound	EH38D3242430	EH38E2073081
chr2 215611563 215843536 LINC00607	chr2	215760077	215760400	dELS	EH38D3242465	EH38E2073107
chr2 215611563 215843536 LINC00607	chr2	215760588	215760910	dELS	EH38D3242466	EH38E2073108
chr2 215611563 215843536 LINC00607	chr2	215790486	215790719	dELS	EH38D3242504	EH38E2073136
chr2 215611563 215843536 LINC00607	chr2	215790723	215791073	dELS	EH38D3242505	EH38E2073137
chr2 215611563 215843536 LINC00607	chr2	215831814	215832027	dELS	EH38D3242544	EH38E2073170
chr2 215611563 215843536 LINC00607	chr2	215610541	215610812	dELS,CTCF-bound	EH38D3242286	EH38E2072958
chr2 215611563 215843536 LINC00607	chr2	215622218	215622443	dELS	EH38D3242304	EH38E2072974
chr2 215611563 215843536 LINC00607	chr2	215644892	215645057	dELS,CTCF-bound	EH38D3242323	EH38E2072989
chr2 215611563 215843536 LINC00607	chr2	215666793	215667098	dELS,CTCF-bound	EH38D3242343	EH38E2073005
chr2 215611563 215843536 LINC00607	chr2	215667427	215667661	dELS	EH38D3242344	EH38E2073006
chr2 215611563 215843536 LINC00607	chr2	215669188	215669413	dELS	EH38D3242349	EH38E2073010
chr2 215611563 215843536 LINC00607	chr2	215669569	215669908	dELS	EH38D3242350	EH38E2073011
chr2 215611563 215843536 LINC00607	chr2	215704289	215704628	dELS	EH38D3242395	EH38E2073047
chr2 215611563 215843536 LINC00607	chr2	215730918	215731232	dELS	EH38D3242431	EH38E2073082
chr2 215611563 215843536 LINC00607	chr2	215836198	215836533	dELS	EH38D3242551	EH38E2073177
chr2 215611563 215843536 LINC00607	chr2	215836928	215837253	dELS	EH38D3242552	EH38E2073178
chr2 215611563 215843536 LINC00607	chr2	215635423	215635613	dELS,CTCF-bound	EH38D3242316	EH38E2072985
chr2 215611563 215843536 LINC00607	chr2	215667661	215667860	dELS	EH38D3242345	EH38E2073007
chr2 215611563 215843536 LINC00607	chr2	215667976	215668182	dELS	EH38D3242346	EH38E2073008
chr2 215611563 215843536 LINC00607	chr2	215704697	215705034	dELS	EH38D3242396	EH38E2073048
chr2 215611563 215843536 LINC00607	chr2	215709676	215709971	dELS	EH38D3242401	EH38E2073053
chr11 65422798 65445540 NEAT1	chr11	65417486	65417817	dELS,CTCF-bound	EH38D2459590	EH38E1545043
chr11 65422798 65445540 NEAT1	chr11	65417825	65417982	dELS,CTCF-bound	EH38D2459591	EH38E1545044
chr11 65422798 65445540 NEAT1	chr11	65418030	65418362	dELS,CTCF-bound	EH38D2459592	EH38E1545045
chr11 65422798 65445540 NEAT1	chr11	65418388	65418587	dELS,CTCF-bound	EH38D2459593	EH38E1545046
chr11 65422798 65445540 NEAT1	chr11	65418793	65419141	dELS,CTCF-bound	EH38D2459594	EH38E1545047
chr11 65422798 65445540 NEAT1	chr11	65419456	65419646	dELS,CTCF-bound	EH38D2459595	EH38E1545048
chr11 65422798 65445540 NEAT1	chr11	65419937	65420287	dELS,CTCF-bound	EH38D2459596	EH38E1545049
chr11 65422798 65445540 NEAT1	chr11	65420360	65420571	dELS,CTCF-bound	EH38D2459597	EH38E1545050
chr11 65422798 65445540 NEAT1	chr11	65427561	65427733	dELS,CTCF-bound	EH38D2459619	EH38E1545072
chr11 65422798 65445540 NEAT1	chr11	65427892	65428187	dELS,CTCF-bound	EH38D2459620	EH38E1545073
chr11 65422798 65445540 NEAT1	chr11	65428208	65428388	dELS,CTCF-bound	EH38D2459621	EH38E1545074
chr11 65422798 65445540 NEAT1	chr11	65428399	65428559	dELS,CTCF-bound	EH38D2459622	EH38E1545075
chr11 65422798 65445540 NEAT1	chr11	65428569	65428772	dELS,CTCF-bound	EH38D2459623	EH38E1545076
chr11 65422798 65445540 NEAT1	chr11	65428790	65428965	dELS,CTCF-bound	EH38D2459624	EH38E1545077
chr11 65422798 65445540 NEAT1	chr11	65429174	65429482	dELS,CTCF-bound	EH38D2459625	EH38E1545078
chr11 65422798 65445540 NEAT1	chr11	65429491	65429683	dELS,CTCF-bound	EH38D2459626	EH38E1545079
chr11 65422798 65445540 NEAT1	chr11	65429717	65429911	dELS,CTCF-bound	EH38D2459627	EH38E1545080
chr11 65422798 65445540 NEAT1	chr11	65430007	65430355	dELS,CTCF-bound	EH38D2459628	EH38E1545081
chr11 65422798 65445540 NEAT1	chr11	65430387	65430595	dELS,CTCF-bound	EH38D2459629	EH38E1545082
chr11 65422798 65445540 NEAT1	chr11	65430610	65430761	dELS,CTCF-bound	EH38D2459630	EH38E1545083
chr11 65422798 65445540 NEAT1	chr11	65430774	65431102	dELS,CTCF-bound	EH38D2459631	EH38E1545084
chr11 65422798 65445540 NEAT1	chr11	65431411	65431757	dELS	EH38D2459632	EH38E1545085
chr11 65422798 65445540 NEAT1	chr11	65431957	65432192	dELS	EH38D2459633	EH38E1545086
chr11 65422798 65445540 NEAT1	chr11	65432194	65432488	dELS,CTCF-bound	EH38D2459634	EH38E1545087
chr11 65422798 65445540 NEAT1	chr11	65432497	65432735	dELS	EH38D2459635	EH38E1545088
chr11 65422798 65445540 NEAT1	chr11	65432768	65433019	dELS,CTCF-bound	EH38D2459636	EH38E1545089
chr11 65422798 65445540 NEAT1	chr11	65433021	65433244	dELS,CTCF-bound	EH38D2459637	EH38E1545090
chr11 65422798 65445540 NEAT1	chr11	65433363	65433536	dELS,CTCF-bound	EH38D2459638	EH38E1545091
chr11 65422798 65445540 NEAT1	chr11	65434017	65434366	dELS	EH38D2459640	EH38E1545093
chr11 65422798 65445540 NEAT1	chr11	65434607	65434908	dELS	EH38D2459641	EH38E1545094
chr11 65422798 65445540 NEAT1	chr11	65434911	65435147	dELS,CTCF-bound	EH38D2459642	EH38E1545095
chr11 65422798 65445540 NEAT1	chr11	65435546	65435845	dELS,CTCF-bound	EH38D2459644	EH38E1545097
chr11 65422798 65445540 NEAT1	chr11	65436013	65436347	dELS,CTCF-bound	EH38D2459645	EH38E1545098
chr11 65422798 65445540 NEAT1	chr11	65436490	65436779	dELS,CTCF-bound	EH38D2459646	EH38E1545099
chr11 65422798 65445540 NEAT1	chr11	65436781	65436997	dELS,CTCF-bound	EH38D2459647	EH38E1545100
chr11 65422798 65445540 NEAT1	chr11	65437355	65437670	dELS	EH38D2459648	EH38E1545101
chr11 65422798 65445540 NEAT1	chr11	65437711	65438055	dELS,CTCF-bound	EH38D2459649	EH38E1545102
chr11 65422798 65445540 NEAT1	chr11	65438055	65438238	dELS,CTCF-bound	EH38D2459650	EH38E1545103
chr11 65422798 65445540 NEAT1	chr11	65438550	65438819	dELS	EH38D2459651	EH38E1545104
chr11 65422798 65445540 NEAT1	chr11	65438836	65439073	dELS,CTCF-bound	EH38D2459652	EH38E1545105
chr11 65422798 65445540 NEAT1	chr11	65439294	65439585	dELS	EH38D2459653	EH38E1545106
chr11 65422798 65445540 NEAT1	chr11	65439682	65440023	dELS	EH38D2459654	EH38E1545107
chr11 65422798 65445540 NEAT1	chr11	65440267	65440479	dELS,CTCF-bound	EH38D2459655	EH38E1545108
chr11 65422798 65445540 NEAT1	chr11	65440484	65440634	dELS,CTCF-bound	EH38D2459656	EH38E1545109
chr11 65422798 65445540 NEAT1	chr11	65440922	65441219	dELS,CTCF-bound	EH38D2459657	EH38E1545110
chr11 65422798 65445540 NEAT1	chr11	65441229	65441461	dELS	EH38D2459658	EH38E1545111
chr11 65422798 65445540 NEAT1	chr11	65441648	65441823	dELS	EH38D2459660	EH38E1545113
chr11 65422798 65445540 NEAT1	chr11	65441842	65442075	dELS,CTCF-bound	EH38D2459661	EH38E1545114
chr11 65422798 65445540 NEAT1	chr11	65442246	65442592	dELS	EH38D2459662	EH38E1545115
chr11 65422798 65445540 NEAT1	chr11	65447687	65448025	dELS,CTCF-bound	EH38D2459677	EH38E1545129
chr11 65422798 65445540 NEAT1	chr11	65448127	65448354	dELS,CTCF-bound	EH38D2459678	EH38E1545130
chr11 65422798 65445540 NEAT1	chr11	65448361	65448650	dELS,CTCF-bound	EH38D2459679	EH38E1545131
chr11 65422798 65445540 NEAT1	chr11	65448703	65449051	dELS,CTCF-bound	EH38D2459680	EH38E1545132
chr11 65422798 65445540 NEAT1	chr11	65433582	65433904	dELS	EH38D2459639	EH38E1545092
chr11 65422798 65445540 NEAT1	chr11	65435208	65435431	dELS,CTCF-bound	EH38D2459643	EH38E1545096
chr11 65422798 65445540 NEAT1	chr11	65441470	65441622	dELS	EH38D2459659	EH38E1545112
chr11 65422798 65445540 NEAT1	chr11	65449359	65449572	dELS,CTCF-bound	EH38D2459681	EH38E1545133
chr3 10285754 10293449 GHRLOS	chr3	10296481	10296795	dELS	EH38D3392209	EH38E2177724
chr3 10285754 10293449 GHRLOS	chr3	10282040	10282347	dELS	EH38D3392190	EH38E2177707
chr12 65855947 65882041 RP11-366L20.2	chr12	65853518	65853755	dELS	EH38D2571083	EH38E1620613
chr12 65855947 65882041 RP11-366L20.2	chr12	65853810	65854062	dELS	EH38D2571084	EH38E1620614
chr12 65855947 65882041 RP11-366L20.2	chr12	65854691	65854948	dELS	EH38D2571085	EH38E1620615
chr12 65855947 65882041 RP11-366L20.2	chr12	65855454	65855612	dELS	EH38D2571086	EH38E1620616
chr12 65855947 65882041 RP11-366L20.2	chr12	65867195	65867401	dELS	EH38D2571097	EH38E1620626
chr12 65855947 65882041 RP11-366L20.2	chr12	65867435	65867763	dELS	EH38D2571098	EH38E1620627
chr12 65855947 65882041 RP11-366L20.2	chr12	65867824	65868036	dELS	EH38D2571099	EH38E1620628
chr12 65855947 65882041 RP11-366L20.2	chr12	65868309	65868651	dELS	EH38D2571100	EH38E1620629
chr12 65855947 65882041 RP11-366L20.2	chr12	65875653	65876003	dELS	EH38D2571108	EH38E1620636
chr12 65855947 65882041 RP11-366L20.2	chr12	65876965	65877239	dELS	EH38D2571110	EH38E1620637
chr12 65855947 65882041 RP11-366L20.2	chr12	65877262	65877603	dELS,CTCF-bound	EH38D2571111	EH38E1620638
chr12 65855947 65882041 RP11-366L20.2	chr12	65878177	65878425	dELS	EH38D2571113	EH38E1620640
chr12 65855947 65882041 RP11-366L20.2	chr12	65878600	65878935	dELS,CTCF-bound	EH38D2571114	EH38E1620641
chr12 65855947 65882041 RP11-366L20.2	chr12	65885420	65885744	dELS	EH38D2571123	EH38E1620650
chr12 65855947 65882041 RP11-366L20.2	chr12	65886606	65886859	dELS,CTCF-bound	EH38D2571126	EH38E1620653
chr12 65855947 65882041 RP11-366L20.2	chr12	65860671	65861021	dELS	EH38D2571093	EH38E1620622
chr12 65855947 65882041 RP11-366L20.2	chr12	65885846	65886036	dELS	EH38D2571124	EH38E1620651
chr12 65602878 65612997 RP11-221N13.3	chr12	65605068	65605379	dELS	EH38D2570765	EH38E1620358
chr12 65602878 65612997 RP11-221N13.3	chr12	65607533	65607876	dELS	EH38D2570768	EH38E1620361
chr12 65602878 65612997 RP11-221N13.3	chr12	65608338	65608554	dELS	EH38D2570770	EH38E1620362
chr12 65602878 65612997 RP11-221N13.3	chr12	65608567	65608909	dELS,CTCF-bound	EH38D2570771	EH38E1620363
chr12 65602878 65612997 RP11-221N13.3	chr12	65609410	65609718	dELS,CTCF-bound	EH38D2570772	EH38E1620364
chr12 65602878 65612997 RP11-221N13.3	chr12	65615132	65615472	dELS	EH38D2570780	EH38E1620371
chr12 65602878 65612997 RP11-221N13.3	chr12	65616454	65616735	dELS	EH38D2570782	EH38E1620372
chr12 65602878 65612997 RP11-221N13.3	chr12	65597534	65597884	dELS	EH38D2570755	EH38E1620349
chr4 82374402 82384027 RP11-127B20.3	chr4	82371615	82371842	dELS,CTCF-bound	EH38D3595018	EH38E2307915
chr4 82374402 82384027 RP11-127B20.3	chr4	82380387	82380707	dELS,CTCF-bound	EH38D3595033	EH38E2307929
chr4 82374402 82384027 RP11-127B20.3	chr4	82369303	82369504	dELS,CTCF-bound	EH38D3595016	EH38E2307913
chr4 82374402 82384027 RP11-127B20.3	chr4	82370518	82370808	dELS	EH38D3595017	EH38E2307914
chr4 82374402 82384027 RP11-127B20.3	chr4	82371858	82372020	dELS,CTCF-bound	EH38D3595019	EH38E2307916
chr4 82374402 82384027 RP11-127B20.3	chr4	82381007	82381249	dELS	EH38D3595034	EH38E2307930
chr4 82374402 82384027 RP11-127B20.3	chr4	82381342	82381528	dELS,CTCF-bound	EH38D3595035	EH38E2307931
chr4 82374402 82384027 RP11-127B20.3	chr4	82381986	82382174	dELS,CTCF-bound	EH38D3595037	EH38E2307933
chr6 52146814 52151119 LINCMD1	chr6	52154888	52155141	dELS	EH38D3850318	EH38E2472823
chr6 52146814 52151119 LINCMD1	chr6	52155180	52155528	dELS	EH38D3850319	EH38E2472824
chr6 52146814 52151119 LINCMD1	chr6	52155707	52155885	dELS	EH38D3850320	EH38E2472825
chr6 52146814 52151119 LINCMD1	chr6	52156107	52156453	dELS,CTCF-bound	EH38D3850321	EH38E2472826
chr5 149406880 149432835 CARMN	chr5	149403971	149404321	dELS,CTCF-bound	EH38D3775181	EH38E2419869
chr5 149406880 149432835 CARMN	chr5	149404540	149404705	dELS	EH38D3775182	EH38E2419870
chr5 149406880 149432835 CARMN	chr5	149409297	149409637	dELS	EH38D3775195	EH38E2419883
chr5 149406880 149432835 CARMN	chr5	149412766	149413075	dELS,CTCF-bound	EH38D3775203	EH38E2419890
chr5 149406880 149432835 CARMN	chr5	149414459	149414769	dELS,CTCF-bound	EH38D3775207	EH38E2419893
chr5 149406880 149432835 CARMN	chr5	149414791	149414960	dELS	EH38D3775208	EH38E2419894
chr5 149406880 149432835 CARMN	chr5	149415167	149415515	dELS	EH38D3775209	EH38E2419895
chr5 149406880 149432835 CARMN	chr5	149417124	149417421	dELS,CTCF-bound	EH38D3775214	EH38E2419900
chr5 149406880 149432835 CARMN	chr5	149417432	149417706	dELS,CTCF-bound	EH38D3775215	EH38E2419901
chr5 149406880 149432835 CARMN	chr5	149419004	149419193	dELS,CTCF-bound	EH38D3775219	EH38E2419904
chr5 149406880 149432835 CARMN	chr5	149419945	149420104	dELS	EH38D3775222	EH38E2419907
chr5 149406880 149432835 CARMN	chr5	149420136	149420381	dELS	EH38D3775223	EH38E2419908
chr5 149406880 149432835 CARMN	chr5	149420544	149420893	dELS	EH38D3775224	EH38E2419909
chr5 149406880 149432835 CARMN	chr5	149420987	149421208	dELS	EH38D3775225	EH38E2419910
chr5 149406880 149432835 CARMN	chr5	149421379	149421543	dELS,CTCF-bound	EH38D3775226	EH38E2419911
chr5 149406880 149432835 CARMN	chr5	149421799	149422115	dELS,CTCF-bound	EH38D3775227	EH38E2419912
chr5 149406880 149432835 CARMN	chr5	149422327	149422537	dELS,CTCF-bound	EH38D3775228	EH38E2419913
chr5 149406880 149432835 CARMN	chr5	149422659	149423007	dELS,CTCF-bound	EH38D3775229	EH38E2419914
chr5 149406880 149432835 CARMN	chr5	149423007	149423264	dELS,CTCF-bound	EH38D3775230	EH38E2419915
chr5 149406880 149432835 CARMN	chr5	149423288	149423442	dELS,CTCF-bound	EH38D3775231	EH38E2419916
chr5 149406880 149432835 CARMN	chr5	149423443	149423787	dELS	EH38D3775232	EH38E2419917
chr5 149406880 149432835 CARMN	chr5	149423890	149424123	dELS,CTCF-bound	EH38D3775233	EH38E2419918
chr5 149406880 149432835 CARMN	chr5	149424414	149424753	dELS,CTCF-bound	EH38D3775234	EH38E2419919
chr5 149406880 149432835 CARMN	chr5	149432937	149433137	dELS,CTCF-bound	EH38D3775247	EH38E2419931
chr5 149406880 149432835 CARMN	chr5	149433142	149433313	dELS,CTCF-bound	EH38D3775248	EH38E2419932
chr5 149406880 149432835 CARMN	chr5	149433522	149433704	dELS,CTCF-bound	EH38D3775249	EH38E2419933
chr5 149406880 149432835 CARMN	chr5	149433784	149434122	dELS,CTCF-bound	EH38D3775250	EH38E2419934
chr5 149406880 149432835 CARMN	chr5	149434356	149434644	dELS,CTCF-bound	EH38D3775251	EH38E2419935
chr5 149406880 149432835 CARMN	chr5	149437370	149437708	dELS	EH38D3775254	EH38E2419938
chr5 149406880 149432835 CARMN	chr5	149402304	149402649	dELS,CTCF-bound	EH38D3775178	EH38E2419866
chr5 149406880 149432835 CARMN	chr5	149409682	149409962	dELS	EH38D3775196	EH38E2419884
chr5 149406880 149432835 CARMN	chr5	149410819	149411127	dELS,CTCF-bound	EH38D3775199	EH38E2419886
chr5 149406880 149432835 CARMN	chr5	149411147	149411476	dELS	EH38D3775200	EH38E2419887
chr5 149406880 149432835 CARMN	chr5	149413221	149413539	dELS	EH38D3775204	EH38E2419891
chr5 149406880 149432835 CARMN	chr5	149415598	149415871	dELS	EH38D3775210	EH38E2419896
chr5 149406880 149432835 CARMN	chr5	149416873	149417030	dELS	EH38D3775213	EH38E2419899
chr5 149406880 149432835 CARMN	chr5	149418094	149418400	dELS	EH38D3775217	EH38E2419902
chr5 149406880 149432835 CARMN	chr5	149419757	149419939	dELS	EH38D3775221	EH38E2419906
chr5 149406880 149432835 CARMN	chr5	149425782	149426101	dELS	EH38D3775236	EH38E2419921
chr5 149406880 149432835 CARMN	chr5	149435635	149435969	dELS	EH38D3775253	EH38E2419937
chr2 206084605 206086564 AC007383.3	chr2	206079606	206079762	dELS	EH38D3235664	EH38E2068865
chr2 206084605 206086564 AC007383.3	chr2	206079776	206080098	dELS	EH38D3235665	EH38E2068866
chr2 206084605 206086564 AC007383.3	chr2	206082357	206082703	dELS	EH38D3235668	EH38E2068868
chr2 206084605 206086564 AC007383.3	chr2	206080189	206080390	dELS	EH38D3235666	EH38E2068867
chr2 206084605 206086564 AC007383.3	chr2	206088425	206088601	dELS,CTCF-bound	EH38D3235681	EH38E2068881
chr16 54918870 54920616 CRNDE	chr16	54923089	54923434	dELS	EH38D2867291	EH38E1817134
chr16 54918870 54920616 CRNDE	chr16	54925054	54925257	dELS	EH38D2867295	EH38E1817136
chr16 54918870 54920616 CRNDE	chr16	54924043	54924340	dELS	EH38D2867293	EH38E1817135
chr1 58882868 58896665 RP4-794H19.1	chr1	58881457	58881802	dELS,CTCF-bound	EH38D2171746	EH38E1351714
chr1 58882868 58896665 RP4-794H19.1	chr1	58883365	58883715	dELS,CTCF-bound	EH38D2171748	EH38E1351716
chr1 58882868 58896665 RP4-794H19.1	chr1	58883867	58884165	dELS,CTCF-bound	EH38D2171749	EH38E1351717
chr1 58882868 58896665 RP4-794H19.1	chr1	58884951	58885294	dELS	EH38D2171750	EH38E1351718
chr1 58882868 58896665 RP4-794H19.1	chr1	58885368	58885697	dELS,CTCF-bound	EH38D2171751	EH38E1351719
chr1 58882868 58896665 RP4-794H19.1	chr1	58886091	58886351	dELS,CTCF-bound	EH38D2171753	EH38E1351720
chr1 58882868 58896665 RP4-794H19.1	chr1	58886743	58887021	dELS	EH38D2171754	EH38E1351721
chr1 58882868 58896665 RP4-794H19.1	chr1	58887082	58887430	dELS	EH38D2171755	EH38E1351722
chr1 58882868 58896665 RP4-794H19.1	chr1	58893510	58893856	dELS	EH38D2171760	EH38E1351727
chr1 58882868 58896665 RP4-794H19.1	chr1	58895619	58895818	dELS,CTCF-bound	EH38D2171762	EH38E1351729
chr1 58882868 58896665 RP4-794H19.1	chr1	58895834	58896092	dELS,CTCF-bound	EH38D2171763	EH38E1351730
chr1 58882868 58896665 RP4-794H19.1	chr1	58896295	58896622	dELS	EH38D2171764	EH38E1351731
chr1 58882868 58896665 RP4-794H19.1	chr1	58896624	58896909	dELS,CTCF-bound	EH38D2171765	EH38E1351732
chr1 58882868 58896665 RP4-794H19.1	chr1	58898963	58899310	dELS,CTCF-bound	EH38D2171768	EH38E1351734
chr1 58882868 58896665 RP4-794H19.1	chr1	58899441	58899606	dELS	EH38D2171769	EH38E1351735
chr1 58882868 58896665 RP4-794H19.1	chr1	58899880	58900217	dELS	EH38D2171770	EH38E1351736
chr1 58882868 58896665 RP4-794H19.1	chr1	58901039	58901336	dELS	EH38D2171772	EH38E1351738
chr1 58882868 58896665 RP4-794H19.1	chr1	58890638	58890888	dELS	EH38D2171759	EH38E1351726
chr1 58882868 58896665 RP4-794H19.1	chr1	58895242	58895394	dELS,CTCF-bound	EH38D2171761	EH38E1351728
chr1 58882868 58896665 RP4-794H19.1	chr1	58900354	58900677	dELS	EH38D2171771	EH38E1351737
chr7 130876809 130913310 AC058791.1	chr7	130872437	130872688	dELS	EH38D4031083	EH38E2590615
chr7 130876809 130913310 AC058791.1	chr7	130872822	130873171	dELS,CTCF-bound	EH38D4031084	EH38E2590616
chr7 130876809 130913310 AC058791.1	chr7	130873225	130873419	dELS	EH38D4031085	EH38E2590617
chr7 130876809 130913310 AC058791.1	chr7	130873790	130874098	dELS	EH38D4031086	EH38E2590618
chr7 130876809 130913310 AC058791.1	chr7	130874345	130874655	dELS,CTCF-bound	EH38D4031087	EH38E2590619
chr7 130876809 130913310 AC058791.1	chr7	130880688	130881014	dELS,CTCF-bound	EH38D4031100	EH38E2590632
chr7 130876809 130913310 AC058791.1	chr7	130881229	130881388	dELS,CTCF-bound	EH38D4031101	EH38E2590633
chr7 130876809 130913310 AC058791.1	chr7	130881529	130881805	dELS	EH38D4031102	EH38E2590634
chr7 130876809 130913310 AC058791.1	chr7	130882437	130882727	dELS	EH38D4031104	EH38E2590635
chr7 130876809 130913310 AC058791.1	chr7	130882889	130883069	dELS,CTCF-bound	EH38D4031105	EH38E2590636
chr7 130876809 130913310 AC058791.1	chr7	130884523	130884858	dELS,CTCF-bound	EH38D4031106	EH38E2590637
chr7 130876809 130913310 AC058791.1	chr7	130885059	130885408	dELS	EH38D4031107	EH38E2590638
chr7 130876809 130913310 AC058791.1	chr7	130885471	130885687	dELS	EH38D4031108	EH38E2590639
chr7 130876809 130913310 AC058791.1	chr7	130885700	130885987	dELS	EH38D4031109	EH38E2590640
chr7 130876809 130913310 AC058791.1	chr7	130886101	130886444	dELS	EH38D4031110	EH38E2590641
chr7 130876809 130913310 AC058791.1	chr7	130886476	130886826	dELS	EH38D4031111	EH38E2590642
chr7 130876809 130913310 AC058791.1	chr7	130887033	130887251	dELS	EH38D4031112	EH38E2590643
chr7 130876809 130913310 AC058791.1	chr7	130887320	130887529	dELS,CTCF-bound	EH38D4031113	EH38E2590644
chr7 130876809 130913310 AC058791.1	chr7	130887716	130887921	dELS,CTCF-bound	EH38D4031114	EH38E2590645
chr7 130876809 130913310 AC058791.1	chr7	130888043	130888279	dELS,CTCF-bound	EH38D4031115	EH38E2590646
chr7 130876809 130913310 AC058791.1	chr7	130888753	130889027	dELS	EH38D4031117	EH38E2590647
chr7 130876809 130913310 AC058791.1	chr7	130890249	130890596	dELS	EH38D4031119	EH38E2590648
chr7 130876809 130913310 AC058791.1	chr7	130890760	130891048	dELS,CTCF-bound	EH38D4031120	EH38E2590649
chr7 130876809 130913310 AC058791.1	chr7	130891416	130891751	dELS,CTCF-bound	EH38D4031122	EH38E2590650
chr7 130876809 130913310 AC058791.1	chr7	130892541	130892777	dELS	EH38D4031123	EH38E2590651
chr7 130876809 130913310 AC058791.1	chr7	130893459	130893806	dELS,CTCF-bound	EH38D4031124	EH38E2590652
chr7 130876809 130913310 AC058791.1	chr7	130894282	130894586	dELS,CTCF-bound	EH38D4031125	EH38E2590653
chr7 130876809 130913310 AC058791.1	chr7	130894722	130894906	dELS,CTCF-bound	EH38D4031126	EH38E2590654
chr7 130876809 130913310 AC058791.1	chr7	130894941	130895285	dELS,CTCF-bound	EH38D4031127	EH38E2590655
chr7 130876809 130913310 AC058791.1	chr7	130895490	130895772	dELS	EH38D4031128	EH38E2590656
chr7 130876809 130913310 AC058791.1	chr7	130896367	130896690	dELS,CTCF-bound	EH38D4031129	EH38E2590657
chr7 130876809 130913310 AC058791.1	chr7	130897012	130897358	dELS,CTCF-bound	EH38D4031130	EH38E2590658
chr7 130876809 130913310 AC058791.1	chr7	130897589	130897805	dELS,CTCF-bound	EH38D4031131	EH38E2590659
chr7 130876809 130913310 AC058791.1	chr7	130898159	130898507	dELS,CTCF-bound	EH38D4031132	EH38E2590660
chr7 130876809 130913310 AC058791.1	chr7	130898817	130899103	dELS	EH38D4031133	EH38E2590661
chr7 130876809 130913310 AC058791.1	chr7	130899260	130899421	dELS,CTCF-bound	EH38D4031134	EH38E2590662
chr7 130876809 130913310 AC058791.1	chr7	130899727	130900063	dELS,CTCF-bound	EH38D4031135	EH38E2590663
chr7 130876809 130913310 AC058791.1	chr7	130900480	130900746	dELS,CTCF-bound	EH38D4031137	EH38E2590664
chr7 130876809 130913310 AC058791.1	chr7	130900812	130900994	dELS,CTCF-bound	EH38D4031138	EH38E2590665
chr7 130876809 130913310 AC058791.1	chr7	130901353	130901676	dELS,CTCF-bound	EH38D4031139	EH38E2590666
chr7 130876809 130913310 AC058791.1	chr7	130901706	130901976	dELS	EH38D4031140	EH38E2590667
chr7 130876809 130913310 AC058791.1	chr7	130902004	130902208	dELS	EH38D4031141	EH38E2590668
chr7 130876809 130913310 AC058791.1	chr7	130902614	130902792	dELS,CTCF-bound	EH38D4031142	EH38E2590669
chr7 130876809 130913310 AC058791.1	chr7	130902892	130903211	dELS	EH38D4031143	EH38E2590670
chr7 130876809 130913310 AC058791.1	chr7	130903265	130903444	dELS	EH38D4031144	EH38E2590671
chr7 130876809 130913310 AC058791.1	chr7	130903584	130903931	dELS	EH38D4031145	EH38E2590672
chr7 130876809 130913310 AC058791.1	chr7	130904152	130904500	dELS,CTCF-bound	EH38D4031146	EH38E2590673
chr7 130876809 130913310 AC058791.1	chr7	130904527	130904699	dELS,CTCF-bound	EH38D4031147	EH38E2590674
chr7 130876809 130913310 AC058791.1	chr7	130904861	130905112	dELS	EH38D4031148	EH38E2590675
chr7 130876809 130913310 AC058791.1	chr7	130905300	130905533	dELS	EH38D4031149	EH38E2590676
chr7 130876809 130913310 AC058791.1	chr7	130905638	130905970	dELS,CTCF-bound	EH38D4031150	EH38E2590677
chr7 130876809 130913310 AC058791.1	chr7	130906643	130906867	dELS	EH38D4031153	EH38E2590678
chr7 130876809 130913310 AC058791.1	chr7	130907025	130907346	dELS	EH38D4031154	EH38E2590679
chr7 130876809 130913310 AC058791.1	chr7	130907512	130907747	dELS	EH38D4031155	EH38E2590680
chr7 130876809 130913310 AC058791.1	chr7	130908448	130908623	dELS	EH38D4031156	EH38E2590681
chr7 130876809 130913310 AC058791.1	chr7	130908750	130909091	dELS	EH38D4031157	EH38E2590682
chr7 130876809 130913310 AC058791.1	chr7	130909130	130909480	dELS	EH38D4031158	EH38E2590683
chr7 130876809 130913310 AC058791.1	chr7	130909514	130909709	dELS	EH38D4031159	EH38E2590684
chr7 130876809 130913310 AC058791.1	chr7	130909777	130910021	dELS	EH38D4031160	EH38E2590685
chr7 130876809 130913310 AC058791.1	chr7	130910157	130910504	dELS	EH38D4031161	EH38E2590686
chr7 130876809 130913310 AC058791.1	chr7	130910955	130911125	dELS	EH38D4031162	EH38E2590687
chr7 130876809 130913310 AC058791.1	chr7	130911169	130911377	dELS,CTCF-bound	EH38D4031163	EH38E2590688
chr7 130876809 130913310 AC058791.1	chr7	130915652	130915812	dELS,CTCF-bound	EH38D4031173	EH38E2590698
chr7 130876809 130913310 AC058791.1	chr7	130915917	130916248	dELS	EH38D4031174	EH38E2590699
chr7 130876809 130913310 AC058791.1	chr7	130916484	130916823	dELS,CTCF-bound	EH38D4031175	EH38E2590700
chr7 130876809 130913310 AC058791.1	chr7	130916922	130917115	dELS	EH38D4031176	EH38E2590701
chr7 130876809 130913310 AC058791.1	chr7	130917740	130918090	dELS	EH38D4031177	EH38E2590702
chr7 130876809 130913310 AC058791.1	chr7	130918155	130918455	dELS	EH38D4031178	EH38E2590703
chr15 85619623 85670948 RP11-815J21.4	chr15	85616083	85616333	dELS,CTCF-bound	EH38D2819743	EH38E1784694
chr15 85619623 85670948 RP11-815J21.4	chr15	85616677	85616886	dELS	EH38D2819744	EH38E1784695
chr15 85619623 85670948 RP11-815J21.4	chr15	85617444	85617792	dELS,CTCF-bound	EH38D2819745	EH38E1784696
chr15 85619623 85670948 RP11-815J21.4	chr15	85622329	85622558	dELS	EH38D2819756	EH38E1784706
chr15 85619623 85670948 RP11-815J21.4	chr15	85622560	85622748	dELS	EH38D2819757	EH38E1784707
chr15 85619623 85670948 RP11-815J21.4	chr15	85623358	85623559	dELS	EH38D2819758	EH38E1784708
chr15 85619623 85670948 RP11-815J21.4	chr15	85623655	85624004	dELS	EH38D2819759	EH38E1784709
chr15 85619623 85670948 RP11-815J21.4	chr15	85624280	85624465	dELS	EH38D2819760	EH38E1784710
chr15 85619623 85670948 RP11-815J21.4	chr15	85624484	85624833	dELS	EH38D2819761	EH38E1784711
chr15 85619623 85670948 RP11-815J21.4	chr15	85640008	85640357	dELS	EH38D2819776	EH38E1784723
chr15 85619623 85670948 RP11-815J21.4	chr15	85642501	85642653	dELS,CTCF-bound	EH38D2819779	EH38E1784725
chr15 85619623 85670948 RP11-815J21.4	chr15	85642723	85643019	dELS,CTCF-bound	EH38D2819780	EH38E1784726
chr15 85619623 85670948 RP11-815J21.4	chr15	85646564	85646910	dELS	EH38D2819785	EH38E1784731
chr15 85619623 85670948 RP11-815J21.4	chr15	85649396	85649738	dELS	EH38D2819787	EH38E1784733
chr15 85619623 85670948 RP11-815J21.4	chr15	85668037	85668384	dELS,CTCF-bound	EH38D2819802	EH38E1784745
chr15 85619623 85670948 RP11-815J21.4	chr15	85625405	85625734	dELS	EH38D2819762	EH38E1784712
chr15 85619623 85670948 RP11-815J21.4	chr15	85631149	85631336	dELS	EH38D2819770	EH38E1784719
chr15 85619623 85670948 RP11-815J21.4	chr15	85631513	85631703	dELS,CTCF-bound	EH38D2819771	EH38E1784720
chr15 85619623 85670948 RP11-815J21.4	chr15	85642112	85642436	dELS,CTCF-bound	EH38D2819778	EH38E1784724
chr15 85619623 85670948 RP11-815J21.4	chr15	85666749	85667031	dELS	EH38D2819800	EH38E1784743
chr15 85619623 85670948 RP11-815J21.4	chr15	85667583	85667826	dELS,CTCF-bound	EH38D2819801	EH38E1784744
chr15 85619623 85670948 RP11-815J21.4	chr15	85673436	85673597	dELS	EH38D2819810	EH38E1784752
chr15 85619623 85670948 RP11-815J21.4	chr15	85661889	85662238	dELS	EH38D2819798	EH38E1784741
chr15 85619623 85670948 RP11-815J21.4	chr15	85662348	85662516	dELS,CTCF-bound	EH38D2819799	EH38E1784742
chr15 85619623 85670948 RP11-815J21.4	chr15	85675241	85675461	dELS,CTCF-bound	EH38D2819811	EH38E1784753
chr15 85619623 85670948 RP11-815J21.4	chr15	85656208	85656517	dELS	EH38D2819793	EH38E1784738
chr5 88883399 88944993 MEF2C-AS1	chr5	88878351	88878505	dELS	EH38D3728439	EH38E2389498
chr5 88883399 88944993 MEF2C-AS1	chr5	88879020	88879302	dELS,CTCF-bound	EH38D3728440	EH38E2389499
chr5 88883399 88944993 MEF2C-AS1	chr5	88879745	88880065	dELS	EH38D3728441	EH38E2389500
chr5 88883399 88944993 MEF2C-AS1	chr5	88880294	88880562	dELS	EH38D3728442	EH38E2389501
chr5 88883399 88944993 MEF2C-AS1	chr5	88880839	88881126	dELS	EH38D3728443	EH38E2389502
chr5 88883399 88944993 MEF2C-AS1	chr5	88885908	88886120	dELS	EH38D3728457	EH38E2389515
chr5 88883399 88944993 MEF2C-AS1	chr5	88886231	88886540	dELS	EH38D3728458	EH38E2389516
chr5 88883399 88944993 MEF2C-AS1	chr5	88886811	88887158	dELS	EH38D3728459	EH38E2389517
chr5 88883399 88944993 MEF2C-AS1	chr5	88892715	88893052	dELS	EH38D3728470	EH38E2389527
chr5 88883399 88944993 MEF2C-AS1	chr5	88897805	88898065	dELS,CTCF-bound	EH38D3728473	EH38E2389530
chr5 88883399 88944993 MEF2C-AS1	chr5	88924302	88924609	dELS	EH38D3728482	EH38E2389536
chr5 88883399 88944993 MEF2C-AS1	chr5	88929372	88929721	dELS	EH38D3728487	EH38E2389540
chr5 88883399 88944993 MEF2C-AS1	chr5	88930353	88930678	dELS	EH38D3728489	EH38E2389542
chr5 88883399 88944993 MEF2C-AS1	chr5	88942315	88942537	dELS	EH38D3728498	EH38E2389545
chr5 88883399 88944993 MEF2C-AS1	chr5	88942567	88942895	dELS,CTCF-bound	EH38D3728499	EH38E2389546
chr5 88883399 88944993 MEF2C-AS1	chr5	88942905	88943254	dELS,CTCF-bound	EH38D3728500	EH38E2389547
chr5 88883399 88944993 MEF2C-AS1	chr5	88945037	88945386	dELS,CTCF-bound	EH38D3728501	EH38E2389548
chr5 88883399 88944993 MEF2C-AS1	chr5	88885533	88885763	dELS	EH38D3728456	EH38E2389514
chr5 88883399 88944993 MEF2C-AS1	chr5	88895714	88896061	dELS	EH38D3728472	EH38E2389529
chr5 88883399 88944993 MEF2C-AS1	chr5	88923635	88923981	dELS	EH38D3728480	EH38E2389535
chr5 88883399 88944993 MEF2C-AS1	chr5	88926693	88926856	dELS	EH38D3728486	EH38E2389539
chr7 130945610 131107979 LINC-PINT	chr7	130940564	130940771	dELS,CTCF-bound	EH38D4031212	EH38E2590735
chr7 130945610 131107979 LINC-PINT	chr7	130940976	130941250	dELS	EH38D4031213	EH38E2590736
chr7 130945610 131107979 LINC-PINT	chr7	130941460	130941808	dELS,CTCF-bound	EH38D4031214	EH38E2590737
chr7 130945610 131107979 LINC-PINT	chr7	130942111	130942453	dELS	EH38D4031215	EH38E2590738
chr7 130945610 131107979 LINC-PINT	chr7	130942594	130942754	dELS	EH38D4031216	EH38E2590739
chr7 130945610 131107979 LINC-PINT	chr7	130943206	130943392	dELS	EH38D4031217	EH38E2590740
chr7 130945610 131107979 LINC-PINT	chr7	130943466	130943619	dELS	EH38D4031218	EH38E2590741
chr7 130945610 131107979 LINC-PINT	chr7	130943622	130943969	dELS,CTCF-bound	EH38D4031219	EH38E2590742
chr7 130945610 131107979 LINC-PINT	chr7	130944017	130944358	dELS	EH38D4031220	EH38E2590743
chr7 130945610 131107979 LINC-PINT	chr7	130944868	130945212	dELS	EH38D4031221	EH38E2590744
chr7 130945610 131107979 LINC-PINT	chr7	130945378	130945638	dELS	EH38D4031222	EH38E2590745
chr7 130945610 131107979 LINC-PINT	chr7	130946235	130946578	dELS	EH38D4031223	EH38E2590746
chr7 130945610 131107979 LINC-PINT	chr7	130947721	130947979	dELS	EH38D4031225	EH38E2590748
chr7 130945610 131107979 LINC-PINT	chr7	130948927	130949268	dELS	EH38D4031229	EH38E2590752
chr7 130945610 131107979 LINC-PINT	chr7	130951479	130951729	dELS	EH38D4031233	EH38E2590756
chr7 130945610 131107979 LINC-PINT	chr7	130951731	130952079	dELS	EH38D4031234	EH38E2590757
chr7 130945610 131107979 LINC-PINT	chr7	130955637	130955822	dELS	EH38D4031242	EH38E2590765
chr7 130945610 131107979 LINC-PINT	chr7	130956438	130956785	dELS	EH38D4031244	EH38E2590767
chr7 130945610 131107979 LINC-PINT	chr7	130956815	130957098	dELS	EH38D4031245	EH38E2590768
chr7 130945610 131107979 LINC-PINT	chr7	130957172	130957450	dELS,CTCF-bound	EH38D4031246	EH38E2590769
chr7 130945610 131107979 LINC-PINT	chr7	130958875	130959206	dELS	EH38D4031250	EH38E2590773
chr7 130945610 131107979 LINC-PINT	chr7	130959562	130959717	dELS,CTCF-bound	EH38D4031251	EH38E2590774
chr7 130945610 131107979 LINC-PINT	chr7	130959841	130960187	dELS,CTCF-bound	EH38D4031252	EH38E2590775
chr7 130945610 131107979 LINC-PINT	chr7	130960215	130960394	dELS,CTCF-bound	EH38D4031253	EH38E2590776
chr7 130945610 131107979 LINC-PINT	chr7	130960399	130960742	dELS,CTCF-bound	EH38D4031254	EH38E2590777
chr7 130945610 131107979 LINC-PINT	chr7	130961221	130961571	dELS,CTCF-bound	EH38D4031255	EH38E2590778
chr7 130945610 131107979 LINC-PINT	chr7	130961777	130962103	dELS	EH38D4031256	EH38E2590779
chr7 130945610 131107979 LINC-PINT	chr7	130966666	130966977	dELS,CTCF-bound	EH38D4031260	EH38E2590783
chr7 130945610 131107979 LINC-PINT	chr7	130970787	130971130	dELS	EH38D4031263	EH38E2590786
chr7 130945610 131107979 LINC-PINT	chr7	130971349	130971696	dELS	EH38D4031264	EH38E2590787
chr7 130945610 131107979 LINC-PINT	chr7	130982258	130982462	dELS,CTCF-bound	EH38D4031270	EH38E2590793
chr7 130945610 131107979 LINC-PINT	chr7	130986193	130986412	dELS,CTCF-bound	EH38D4031272	EH38E2590795
chr7 130945610 131107979 LINC-PINT	chr7	130987118	130987457	dELS	EH38D4031274	EH38E2590797
chr7 130945610 131107979 LINC-PINT	chr7	130988547	130988874	dELS	EH38D4031276	EH38E2590799
chr7 130945610 131107979 LINC-PINT	chr7	130989313	130989653	dELS	EH38D4031277	EH38E2590800
chr7 130945610 131107979 LINC-PINT	chr7	130994448	130994768	dELS	EH38D4031281	EH38E2590804
chr7 130945610 131107979 LINC-PINT	chr7	130994813	130995147	dELS,CTCF-bound	EH38D4031282	EH38E2590805
chr7 130945610 131107979 LINC-PINT	chr7	130995403	130995559	dELS,CTCF-bound	EH38D4031283	EH38E2590806
chr7 130945610 131107979 LINC-PINT	chr7	130995662	130995968	dELS	EH38D4031284	EH38E2590807
chr7 130945610 131107979 LINC-PINT	chr7	130996332	130996483	dELS,CTCF-bound	EH38D4031285	EH38E2590808
chr7 130945610 131107979 LINC-PINT	chr7	130996528	130996744	dELS,CTCF-bound	EH38D4031286	EH38E2590809
chr7 130945610 131107979 LINC-PINT	chr7	130996825	130997173	dELS,CTCF-bound	EH38D4031287	EH38E2590810
chr7 130945610 131107979 LINC-PINT	chr7	130997333	130997534	dELS	EH38D4031288	EH38E2590811
chr7 130945610 131107979 LINC-PINT	chr7	130999108	130999324	dELS,CTCF-bound	EH38D4031290	EH38E2590813
chr7 130945610 131107979 LINC-PINT	chr7	130999592	130999872	dELS	EH38D4031291	EH38E2590814
chr7 130945610 131107979 LINC-PINT	chr7	131007367	131007709	dELS,CTCF-bound	EH38D4031298	EH38E2590819
chr7 130945610 131107979 LINC-PINT	chr7	131008013	131008325	dELS,CTCF-bound	EH38D4031299	EH38E2590820
chr7 130945610 131107979 LINC-PINT	chr7	131008803	131009152	dELS	EH38D4031300	EH38E2590821
chr7 130945610 131107979 LINC-PINT	chr7	131009196	131009544	dELS	EH38D4031301	EH38E2590822
chr7 130945610 131107979 LINC-PINT	chr7	131010435	131010709	dELS	EH38D4031304	EH38E2590825
chr7 130945610 131107979 LINC-PINT	chr7	131010829	131011177	dELS	EH38D4031305	EH38E2590826
chr7 130945610 131107979 LINC-PINT	chr7	131011235	131011408	dELS	EH38D4031306	EH38E2590827
chr7 130945610 131107979 LINC-PINT	chr7	131011437	131011638	dELS	EH38D4031307	EH38E2590828
chr7 130945610 131107979 LINC-PINT	chr7	131012076	131012421	dELS,CTCF-bound	EH38D4031308	EH38E2590829
chr7 130945610 131107979 LINC-PINT	chr7	131012558	131012717	dELS,CTCF-bound	EH38D4031309	EH38E2590830
chr7 130945610 131107979 LINC-PINT	chr7	131012736	131013070	dELS	EH38D4031310	EH38E2590831
chr7 130945610 131107979 LINC-PINT	chr7	131013174	131013519	dELS,CTCF-bound	EH38D4031311	EH38E2590832
chr7 130945610 131107979 LINC-PINT	chr7	131015663	131015943	dELS	EH38D4031315	EH38E2590836
chr7 130945610 131107979 LINC-PINT	chr7	131016252	131016586	dELS	EH38D4031316	EH38E2590837
chr7 130945610 131107979 LINC-PINT	chr7	131021531	131021732	dELS	EH38D4031324	EH38E2590845
chr7 130945610 131107979 LINC-PINT	chr7	131022001	131022257	dELS,CTCF-bound	EH38D4031325	EH38E2590846
chr7 130945610 131107979 LINC-PINT	chr7	131026323	131026654	dELS	EH38D4031328	EH38E2590849
chr7 130945610 131107979 LINC-PINT	chr7	131026707	131027049	dELS	EH38D4031329	EH38E2590850
chr7 130945610 131107979 LINC-PINT	chr7	131027401	131027749	dELS,CTCF-bound	EH38D4031330	EH38E2590851
chr7 130945610 131107979 LINC-PINT	chr7	131030432	131030775	dELS	EH38D4031332	EH38E2590853
chr7 130945610 131107979 LINC-PINT	chr7	131031156	131031396	dELS,CTCF-bound	EH38D4031333	EH38E2590854
chr7 130945610 131107979 LINC-PINT	chr7	131031467	131031817	dELS	EH38D4031334	EH38E2590855
chr7 130945610 131107979 LINC-PINT	chr7	131031993	131032194	dELS	EH38D4031335	EH38E2590856
chr7 130945610 131107979 LINC-PINT	chr7	131034218	131034567	dELS	EH38D4031338	EH38E2590858
chr7 130945610 131107979 LINC-PINT	chr7	131034662	131034861	dELS,CTCF-bound	EH38D4031339	EH38E2590859
chr7 130945610 131107979 LINC-PINT	chr7	131035086	131035366	dELS,CTCF-bound	EH38D4031340	EH38E2590860
chr7 130945610 131107979 LINC-PINT	chr7	131035428	131035719	dELS	EH38D4031341	EH38E2590861
chr7 130945610 131107979 LINC-PINT	chr7	131039551	131039776	dELS,CTCF-bound	EH38D4031344	EH38E2590863
chr7 130945610 131107979 LINC-PINT	chr7	131039886	131040173	dELS,CTCF-bound	EH38D4031345	EH38E2590864
chr7 130945610 131107979 LINC-PINT	chr7	131040490	131040761	dELS,CTCF-bound	EH38D4031346	EH38E2590865
chr7 130945610 131107979 LINC-PINT	chr7	131052563	131052764	dELS	EH38D4031356	EH38E2590875
chr7 130945610 131107979 LINC-PINT	chr7	131057172	131057517	dELS,CTCF-bound	EH38D4031358	EH38E2590877
chr7 130945610 131107979 LINC-PINT	chr7	131057719	131058044	dELS	EH38D4031359	EH38E2590878
chr7 130945610 131107979 LINC-PINT	chr7	131067351	131067670	dELS,CTCF-bound	EH38D4031365	EH38E2590884
chr7 130945610 131107979 LINC-PINT	chr7	131068689	131068996	dELS,CTCF-bound	EH38D4031367	EH38E2590886
chr7 130945610 131107979 LINC-PINT	chr7	131069234	131069577	dELS,CTCF-bound	EH38D4031368	EH38E2590887
chr7 130945610 131107979 LINC-PINT	chr7	131070039	131070356	dELS	EH38D4031369	EH38E2590888
chr7 130945610 131107979 LINC-PINT	chr7	131071840	131072001	dELS,CTCF-bound	EH38D4031372	EH38E2590891
chr7 130945610 131107979 LINC-PINT	chr7	131072027	131072368	dELS,CTCF-bound	EH38D4031373	EH38E2590892
chr7 130945610 131107979 LINC-PINT	chr7	131072589	131072893	dELS	EH38D4031374	EH38E2590893
chr7 130945610 131107979 LINC-PINT	chr7	131076092	131076407	dELS	EH38D4031378	EH38E2590897
chr7 130945610 131107979 LINC-PINT	chr7	131076658	131076831	dELS	EH38D4031379	EH38E2590898
chr7 130945610 131107979 LINC-PINT	chr7	131076854	131077204	dELS	EH38D4031380	EH38E2590899
chr7 130945610 131107979 LINC-PINT	chr7	131088356	131088632	dELS	EH38D4031389	EH38E2590908
chr7 130945610 131107979 LINC-PINT	chr7	131089282	131089499	dELS,CTCF-bound	EH38D4031390	EH38E2590909
chr7 130945610 131107979 LINC-PINT	chr7	131089507	131089738	dELS	EH38D4031391	EH38E2590910
chr7 130945610 131107979 LINC-PINT	chr7	131090952	131091153	dELS	EH38D4031393	EH38E2590912
chr7 130945610 131107979 LINC-PINT	chr7	131091286	131091623	dELS,CTCF-bound	EH38D4031394	EH38E2590913
chr7 130945610 131107979 LINC-PINT	chr7	131103775	131103944	dELS	EH38D4031409	EH38E2590927
chr7 130945610 131107979 LINC-PINT	chr7	131104108	131104273	dELS,CTCF-bound	EH38D4031410	EH38E2590928
chr7 130945610 131107979 LINC-PINT	chr7	131105020	131105183	dELS	EH38D4031412	EH38E2590930
chr7 130945610 131107979 LINC-PINT	chr7	131105377	131105547	dELS	EH38D4031413	EH38E2590931
chr7 130945610 131107979 LINC-PINT	chr7	131105612	131105855	dELS,CTCF-bound	EH38D4031414	EH38E2590932
chr7 130945610 131107979 LINC-PINT	chr7	131105920	131106132	dELS,CTCF-bound	EH38D4031415	EH38E2590933
chr7 130945610 131107979 LINC-PINT	chr7	131106133	131106483	dELS,CTCF-bound	EH38D4031416	EH38E2590934
chr7 130945610 131107979 LINC-PINT	chr7	131106519	131106840	dELS,CTCF-bound	EH38D4031417	EH38E2590935
chr7 130945610 131107979 LINC-PINT	chr7	131106842	131107118	dELS,CTCF-bound	EH38D4031418	EH38E2590936
chr7 130945610 131107979 LINC-PINT	chr7	131107321	131107670	dELS,CTCF-bound	EH38D4031419	EH38E2590937
chr7 130945610 131107979 LINC-PINT	chr7	131107698	131107864	dELS,CTCF-bound	EH38D4031420	EH38E2590938
chr7 130945610 131107979 LINC-PINT	chr7	130948046	130948279	dELS	EH38D4031226	EH38E2590749
chr7 130945610 131107979 LINC-PINT	chr7	130948308	130948482	dELS	EH38D4031227	EH38E2590750
chr7 130945610 131107979 LINC-PINT	chr7	130949583	130949933	dELS	EH38D4031230	EH38E2590753
chr7 130945610 131107979 LINC-PINT	chr7	130950210	130950448	dELS	EH38D4031231	EH38E2590754
chr7 130945610 131107979 LINC-PINT	chr7	130950808	130951092	dELS	EH38D4031232	EH38E2590755
chr7 130945610 131107979 LINC-PINT	chr7	130952248	130952535	dELS	EH38D4031235	EH38E2590758
chr7 130945610 131107979 LINC-PINT	chr7	130952541	130952847	dELS	EH38D4031236	EH38E2590759
chr7 130945610 131107979 LINC-PINT	chr7	130953348	130953587	dELS	EH38D4031237	EH38E2590760
chr7 130945610 131107979 LINC-PINT	chr7	130954056	130954404	dELS	EH38D4031239	EH38E2590762
chr7 130945610 131107979 LINC-PINT	chr7	130955036	130955187	dELS	EH38D4031240	EH38E2590763
chr7 130945610 131107979 LINC-PINT	chr7	130955223	130955552	dELS	EH38D4031241	EH38E2590764
chr7 130945610 131107979 LINC-PINT	chr7	130956011	130956283	dELS	EH38D4031243	EH38E2590766
chr7 130945610 131107979 LINC-PINT	chr7	130958164	130958325	dELS	EH38D4031249	EH38E2590772
chr7 130945610 131107979 LINC-PINT	chr7	130970209	130970422	dELS	EH38D4031262	EH38E2590785
chr7 130945610 131107979 LINC-PINT	chr7	130982755	130982918	dELS,CTCF-bound	EH38D4031271	EH38E2590794
chr7 130945610 131107979 LINC-PINT	chr7	130986554	130986764	dELS,CTCF-bound	EH38D4031273	EH38E2590796
chr7 130945610 131107979 LINC-PINT	chr7	130988266	130988416	dELS	EH38D4031275	EH38E2590798
chr7 130945610 131107979 LINC-PINT	chr7	130990493	130990842	dELS	EH38D4031278	EH38E2590801
chr7 130945610 131107979 LINC-PINT	chr7	130994039	130994245	dELS	EH38D4031280	EH38E2590803
chr7 130945610 131107979 LINC-PINT	chr7	131000065	131000230	dELS	EH38D4031292	EH38E2590815
chr7 130945610 131107979 LINC-PINT	chr7	131001008	131001206	dELS	EH38D4031293	EH38E2590816
chr7 130945610 131107979 LINC-PINT	chr7	131010088	131010406	dELS	EH38D4031303	EH38E2590824
chr7 130945610 131107979 LINC-PINT	chr7	131013812	131014082	dELS	EH38D4031312	EH38E2590833
chr7 130945610 131107979 LINC-PINT	chr7	131020368	131020526	dELS	EH38D4031321	EH38E2590842
chr7 130945610 131107979 LINC-PINT	chr7	131020730	131021078	dELS	EH38D4031322	EH38E2590843
chr7 130945610 131107979 LINC-PINT	chr7	131021124	131021291	dELS,CTCF-bound	EH38D4031323	EH38E2590844
chr7 130945610 131107979 LINC-PINT	chr7	131042401	131042571	dELS	EH38D4031347	EH38E2590866
chr7 130945610 131107979 LINC-PINT	chr7	131042609	131042840	dELS,CTCF-bound	EH38D4031348	EH38E2590867
chr7 130945610 131107979 LINC-PINT	chr7	131048814	131049029	dELS,CTCF-bound	EH38D4031353	EH38E2590872
chr7 130945610 131107979 LINC-PINT	chr7	131061191	131061454	dELS	EH38D4031361	EH38E2590880
chr7 130945610 131107979 LINC-PINT	chr7	131066714	131066971	dELS	EH38D4031364	EH38E2590883
chr7 130945610 131107979 LINC-PINT	chr7	131067958	131068190	dELS,CTCF-bound	EH38D4031366	EH38E2590885
chr7 130945610 131107979 LINC-PINT	chr7	131074093	131074438	dELS	EH38D4031375	EH38E2590894
chr7 130945610 131107979 LINC-PINT	chr7	131074691	131074894	dELS,CTCF-bound	EH38D4031376	EH38E2590895
chr7 130945610 131107979 LINC-PINT	chr7	131100317	131100500	dELS	EH38D4031403	EH38E2590922
chr7 130945610 131107979 LINC-PINT	chr7	131100657	131100996	dELS	EH38D4031404	EH38E2590923
chr7 130945610 131107979 LINC-PINT	chr7	131104606	131104901	dELS	EH38D4031411	EH38E2590929
chr7 130945610 131107979 LINC-PINT	chr7	130974899	130975061	dELS,CTCF-bound	EH38D4031266	EH38E2590789
chr7 130945610 131107979 LINC-PINT	chr7	130975412	130975717	dELS	EH38D4031267	EH38E2590790
chr7 130945610 131107979 LINC-PINT	chr7	131047727	131048006	dELS	EH38D4031351	EH38E2590870
chr7 130945610 131107979 LINC-PINT	chr7	131051310	131051654	dELS	EH38D4031355	EH38E2590874
chr7 130945610 131107979 LINC-PINT	chr7	131080820	131081050	dELS,CTCF-bound	EH38D4031383	EH38E2590902
chr7 130945610 131107979 LINC-PINT	chr7	131081971	131082281	dELS	EH38D4031384	EH38E2590903
chr7 130945610 131107979 LINC-PINT	chr7	131083333	131083508	dELS,CTCF-bound	EH38D4031385	EH38E2590904
chr7 130945610 131107979 LINC-PINT	chr7	131098793	131099068	dELS	EH38D4031401	EH38E2590920
chr7 130945610 131107979 LINC-PINT	chr7	131097751	131098101	dELS	EH38D4031399	EH38E2590918
chr21 25385820 25431701 LINC00158	chr21	25396335	25396682	dELS,CTCF-bound	EH38D3329808	EH38E2133714
chr21 25385820 25431701 LINC00158	chr21	25420909	25421189	dELS	EH38D3329824	EH38E2133721
chr21 25385820 25431701 LINC00158	chr21	25421269	25421479	dELS	EH38D3329825	EH38E2133722
chr21 25385820 25431701 LINC00158	chr21	25421480	25421689	dELS,CTCF-bound	EH38D3329826	EH38E2133723
chr21 25385820 25431701 LINC00158	chr21	25421691	25422040	dELS,CTCF-bound	EH38D3329827	EH38E2133724
chr21 25385820 25431701 LINC00158	chr21	25428609	25428854	dELS	EH38D3329834	EH38E2133731
chr21 25385820 25431701 LINC00158	chr21	25426645	25426838	dELS	EH38D3329833	EH38E2133730
chr21 25385820 25431701 LINC00158	chr21	25385082	25385331	dELS	EH38D3329800	EH38E2133711
chr21 25385820 25431701 LINC00158	chr21	25398458	25398731	dELS	EH38D3329809	EH38E2133715
chr21 25561909 25575168 MIR155HG	chr21	25564778	25564938	dELS	EH38D3329920	EH38E2133792
chr21 25561909 25575168 MIR155HG	chr21	25565302	25565558	dELS,CTCF-bound	EH38D3329921	EH38E2133793
chr21 25561909 25575168 MIR155HG	chr21	25565853	25566180	dELS	EH38D3329922	EH38E2133794
chr21 25561909 25575168 MIR155HG	chr21	25566587	25566788	dELS	EH38D3329923	EH38E2133795
chr21 25561909 25575168 MIR155HG	chr21	25567591	25567777	dELS,CTCF-bound	EH38D3329924	EH38E2133796
chr21 25561909 25575168 MIR155HG	chr21	25567985	25568186	dELS	EH38D3329925	EH38E2133797
chr21 25561909 25575168 MIR155HG	chr21	25568273	25568611	dELS,CTCF-bound	EH38D3329926	EH38E2133798
chr21 25561909 25575168 MIR155HG	chr21	25569096	25569438	dELS	EH38D3329927	EH38E2133799
chr21 25561909 25575168 MIR155HG	chr21	25569742	25570063	dELS	EH38D3329928	EH38E2133800
chr21 25561909 25575168 MIR155HG	chr21	25571846	25572079	dELS	EH38D3329929	EH38E2133801
chr21 25561909 25575168 MIR155HG	chr21	25576295	25576533	dELS	EH38D3329936	EH38E2133808
chr21 25561909 25575168 MIR155HG	chr21	25577492	25577695	dELS,CTCF-bound	EH38D3329938	EH38E2133810
chr21 25561909 25575168 MIR155HG	chr21	25578009	25578356	dELS	EH38D3329939	EH38E2133811
chr21 25561909 25575168 MIR155HG	chr21	25579164	25579490	dELS	EH38D3329940	EH38E2133812
chr11 112290201 112292721 RP11-356J5.12	chr11	112292272	112292483	dELS	EH38D2497586	EH38E1569980
chr11 112290201 112292721 RP11-356J5.12	chr11	112292721	112293062	dELS	EH38D2497587	EH38E1569981
chr11 112290201 112292721 RP11-356J5.12	chr11	112293160	112293392	dELS	EH38D2497588	EH38E1569982
chr11 112290201 112292721 RP11-356J5.12	chr11	112293689	112293936	dELS	EH38D2497589	EH38E1569983
chr11 112290201 112292721 RP11-356J5.12	chr11	112294957	112295280	dELS	EH38D2497593	EH38E1569987
chr11 112290201 112292721 RP11-356J5.12	chr11	112297371	112297712	dELS	EH38D2497594	EH38E1569988
chr17 75683548 75684799 RP11-474I11.7	chr17	75688282	75688507	dELS,CTCF-bound	EH38D2963371	EH38E1886183
chr17 75683548 75684799 RP11-474I11.7	chr17	75688533	75688791	dELS	EH38D2963372	EH38E1886184
chr17 75683548 75684799 RP11-474I11.7	chr17	75688855	75689159	dELS	EH38D2963373	EH38E1886185
chr17 75683548 75684799 RP11-474I11.7	chr17	75689580	75689930	dELS,CTCF-bound	EH38D2963374	EH38E1886186
chr17 75679474 75679967 RP11-474I11.8	chr17	75674954	75675243	dELS,CTCF-bound	EH38D2963354	EH38E1886166
chr17 75679474 75679967 RP11-474I11.8	chr17	75676594	75676749	dELS,CTCF-bound	EH38D2963355	EH38E1886167
chr8 29815004 29854543 RP11-94H18.1	chr8	29809689	29810039	dELS	EH38D4077550	EH38E2621519
chr8 29815004 29854543 RP11-94H18.1	chr8	29811375	29811718	dELS	EH38D4077552	EH38E2621521
chr8 29815004 29854543 RP11-94H18.1	chr8	29815604	29815922	dELS	EH38D4077557	EH38E2621524
chr8 29815004 29854543 RP11-94H18.1	chr8	29818547	29818888	dELS	EH38D4077560	EH38E2621527
chr8 29815004 29854543 RP11-94H18.1	chr8	29819272	29819621	dELS	EH38D4077561	EH38E2621528
chr8 29815004 29854543 RP11-94H18.1	chr8	29819719	29820054	dELS	EH38D4077562	EH38E2621529
chr8 29815004 29854543 RP11-94H18.1	chr8	29835577	29835732	dELS	EH38D4077585	EH38E2621542
chr8 29815004 29854543 RP11-94H18.1	chr8	29836498	29836845	dELS	EH38D4077587	EH38E2621544
chr8 29815004 29854543 RP11-94H18.1	chr8	29848211	29848559	dELS	EH38D4077595	EH38E2621548
chr8 29815004 29854543 RP11-94H18.1	chr8	29849187	29849437	dELS	EH38D4077597	EH38E2621550
chr8 29815004 29854543 RP11-94H18.1	chr8	29849791	29850111	dELS	EH38D4077599	EH38E2621551
chr8 29815004 29854543 RP11-94H18.1	chr8	29852716	29852911	dELS	EH38D4077604	EH38E2621555
chr8 29815004 29854543 RP11-94H18.1	chr8	29852988	29853202	dELS	EH38D4077605	EH38E2621556
chr8 29815004 29854543 RP11-94H18.1	chr8	29853218	29853558	dELS	EH38D4077606	EH38E2621557
chr8 29815004 29854543 RP11-94H18.1	chr8	29854081	29854394	dELS	EH38D4077607	EH38E2621558
chr8 29815004 29854543 RP11-94H18.1	chr8	29858843	29859056	dELS	EH38D4077611	EH38E2621562
chr8 29815004 29854543 RP11-94H18.1	chr8	29859195	29859441	dELS	EH38D4077612	EH38E2621563
chr8 29815004 29854543 RP11-94H18.1	chr8	29859464	29859688	dELS,CTCF-bound	EH38D4077613	EH38E2621564
chr8 29815004 29854543 RP11-94H18.1	chr8	29836304	29836484	dELS	EH38D4077586	EH38E2621543
chr8 29815004 29854543 RP11-94H18.1	chr8	29816369	29816632	dELS,CTCF-bound	EH38D4077559	EH38E2621526
chr8 29815004 29854543 RP11-94H18.1	chr8	29824351	29824569	dELS,CTCF-bound	EH38D4077568	EH38E2621531
chr8 29815004 29854543 RP11-94H18.1	chr8	29825470	29825796	dELS,CTCF-bound	EH38D4077570	EH38E2621533
chr8 29815004 29854543 RP11-94H18.1	chr8	29820325	29820561	dELS	EH38D4077563	EH38E2621530
chr8 29815004 29854543 RP11-94H18.1	chr8	29825817	29826066	dELS	EH38D4077571	EH38E2621534
chr8 29815004 29854543 RP11-94H18.1	chr8	29850651	29850980	dELS	EH38D4077600	EH38E2621552
chr11 65497762 65506469 MALAT1	chr11	65492691	65492922	dELS,CTCF-bound	EH38D2459764	EH38E1545203
chr11 65497762 65506469 MALAT1	chr11	65492948	65493296	dELS,CTCF-bound	EH38D2459765	EH38E1545204
chr11 65497762 65506469 MALAT1	chr11	65493309	65493513	dELS	EH38D2459766	EH38E1545205
chr11 65497762 65506469 MALAT1	chr11	65493588	65493801	dELS	EH38D2459767	EH38E1545206
chr11 65497762 65506469 MALAT1	chr11	65493872	65494209	dELS,CTCF-bound	EH38D2459768	EH38E1545207
chr11 65497762 65506469 MALAT1	chr11	65494550	65494722	dELS,CTCF-bound	EH38D2459769	EH38E1545208
chr11 65497762 65506469 MALAT1	chr11	65508080	65508237	dELS,CTCF-bound	EH38D2459810	EH38E1545248
chr11 65497762 65506469 MALAT1	chr11	65508383	65508731	dELS,CTCF-bound	EH38D2459811	EH38E1545249
chr11 65497762 65506469 MALAT1	chr11	65508860	65509166	dELS,CTCF-bound	EH38D2459812	EH38E1545250
chr11 65497762 65506469 MALAT1	chr11	65509593	65509911	dELS	EH38D2459814	EH38E1545252
chr11 65497762 65506469 MALAT1	chr11	65510549	65510761	dELS,CTCF-bound	EH38D2459816	EH38E1545253
chr11 65497762 65506469 MALAT1	chr11	65510801	65511093	dELS,CTCF-bound	EH38D2459817	EH38E1545254
chr11 65497762 65506469 MALAT1	chr11	65495136	65495337	dELS	EH38D2459770	EH38E1545209
chr11 65497762 65506469 MALAT1	chr11	65509298	65509573	dELS,CTCF-bound	EH38D2459813	EH38E1545251
chr1 210231456 210232972 SERTAD4-AS1	chr1	210236379	210236545	dELS	EH38D2271313	EH38E1418935
chr1 210231456 210232972 SERTAD4-AS1	chr1	210236620	210236854	dELS,CTCF-bound	EH38D2271314	EH38E1418936
chr1 210231456 210232972 SERTAD4-AS1	chr1	210237062	210237410	dELS,CTCF-bound	EH38D2271315	EH38E1418937
chr1 210231456 210232972 SERTAD4-AS1	chr1	210237569	210237776	dELS,CTCF-bound	EH38D2271316	EH38E1418938
chr6 157829143 157830573 RP11-52J3.3	chr6	157825300	157825508	dELS,CTCF-bound	EH38D3923465	EH38E2519260
chr6 157829143 157830573 RP11-52J3.3	chr6	157825511	157825732	dELS,CTCF-bound	EH38D3923466	EH38E2519261
chr6 157829143 157830573 RP11-52J3.3	chr6	157825752	157825987	dELS	EH38D3923467	EH38E2519262
chr6 157829143 157830573 RP11-52J3.3	chr6	157833361	157833521	dELS	EH38D3923480	EH38E2519273
chr6 157829143 157830573 RP11-52J3.3	chr6	157833669	157833843	dELS,CTCF-bound	EH38D3923481	EH38E2519274
chr6 157829143 157830573 RP11-52J3.3	chr6	157833847	157834106	dELS	EH38D3923482	EH38E2519275
chr6 157829143 157830573 RP11-52J3.3	chr6	157834126	157834398	dELS	EH38D3923483	EH38E2519276
chr6 157829143 157830573 RP11-52J3.3	chr6	157834820	157834984	dELS	EH38D3923485	EH38E2519277
chr6 157829143 157830573 RP11-52J3.3	chr6	157832876	157833108	dELS	EH38D3923479	EH38E2519272
chr22 42364525 42369236 LINC01315	chr22	42363983	42364241	dELS	EH38D3375504	EH38E2167101
chr22 42364525 42369236 LINC01315	chr22	42364537	42364887	dELS,CTCF-bound	EH38D3375505	EH38E2167102
chr22 42364525 42369236 LINC01315	chr22	42364902	42365235	dELS	EH38D3375506	EH38E2167103
chr22 42364525 42369236 LINC01315	chr22	42365263	42365555	dELS,CTCF-bound	EH38D3375507	EH38E2167104
chr22 42364525 42369236 LINC01315	chr22	42365562	42365764	dELS,CTCF-bound	EH38D3375508	EH38E2167105
chr22 42364525 42369236 LINC01315	chr22	42366048	42366202	dELS,CTCF-bound	EH38D3375509	EH38E2167106
chr22 42364525 42369236 LINC01315	chr22	42371196	42371543	dELS	EH38D3375519	EH38E2167115
chr22 42364525 42369236 LINC01315	chr22	42371658	42371981	dELS	EH38D3375520	EH38E2167116
chr22 42364525 42369236 LINC01315	chr22	42366887	42367231	dELS,CTCF-bound	EH38D3375511	EH38E2167108
chr7 22881893 22882390 RPL12P10	chr7	22877122	22877304	dELS	EH38D3954028	EH38E2539907
chr7 22881893 22882390 RPL12P10	chr7	22877342	22877664	dELS	EH38D3954029	EH38E2539908
chr7 22881893 22882390 RPL12P10	chr7	22884921	22885268	dELS	EH38D3954034	EH38E2539911
chr7 22881893 22882390 RPL12P10	chr7	22885276	22885444	dELS	EH38D3954035	EH38E2539912
chr7 22881893 22882390 RPL12P10	chr7	22885457	22885715	dELS	EH38D3954036	EH38E2539913
chr7 22881893 22882390 RPL12P10	chr7	22885964	22886314	dELS	EH38D3954037	EH38E2539914
chr7 22856528 22861579 AC005682.5	chr7	22858565	22858915	dELS,CTCF-bound	EH38D3953995	EH38E2539880
chr7 22856528 22861579 AC005682.5	chr7	22858933	22859267	dELS	EH38D3953996	EH38E2539881
chr7 22856528 22861579 AC005682.5	chr7	22859356	22859575	dELS,CTCF-bound	EH38D3953997	EH38E2539882
chr7 22856528 22861579 AC005682.5	chr7	22859703	22860008	dELS	EH38D3953998	EH38E2539883
chr7 22856528 22861579 AC005682.5	chr7	22860016	22860261	dELS,CTCF-bound	EH38D3953999	EH38E2539884
chr7 22856528 22861579 AC005682.5	chr7	22860327	22860660	dELS,CTCF-bound	EH38D3954000	EH38E2539885
chr7 22856528 22861579 AC005682.5	chr7	22860775	22861105	dELS,CTCF-bound	EH38D3954001	EH38E2539886
chr7 22856528 22861579 AC005682.5	chr7	22863243	22863543	dELS	EH38D3954007	EH38E2539889
chr7 22856528 22861579 AC005682.5	chr7	22864463	22864655	dELS	EH38D3954010	EH38E2539892
chr7 22856528 22861579 AC005682.5	chr7	22865329	22865522	dELS	EH38D3954012	EH38E2539894
chr7 22856528 22861579 AC005682.5	chr7	22864941	22865266	dELS	EH38D3954011	EH38E2539893
chr7 22856528 22861579 AC005682.5	chr7	22865601	22865917	dELS	EH38D3954013	EH38E2539895
chr6 111565251 111576877 TRAF3IP2-AS1	chr6	111564615	111564963	dELS,CTCF-bound	EH38D3886328	EH38E2494205
chr6 111565251 111576877 TRAF3IP2-AS1	chr6	111572073	111572320	dELS	EH38D3886336	EH38E2494213
chr6 111565251 111576877 TRAF3IP2-AS1	chr6	111572369	111572717	dELS	EH38D3886337	EH38E2494214
chr6 111565251 111576877 TRAF3IP2-AS1	chr6	111573208	111573472	dELS	EH38D3886338	EH38E2494215
chr6 111565251 111576877 TRAF3IP2-AS1	chr6	111573625	111573922	dELS	EH38D3886339	EH38E2494216
chr6 111565251 111576877 TRAF3IP2-AS1	chr6	111574455	111574803	dELS	EH38D3886341	EH38E2494218
chr6 111565251 111576877 TRAF3IP2-AS1	chr6	111575579	111575888	dELS	EH38D3886343	EH38E2494220
chr6 111565251 111576877 TRAF3IP2-AS1	chr6	111575930	111576140	dELS	EH38D3886344	EH38E2494221
chr6 111565251 111576877 TRAF3IP2-AS1	chr6	111576357	111576690	dELS	EH38D3886345	EH38E2494222
chr6 111565251 111576877 TRAF3IP2-AS1	chr6	111580414	111580732	dELS	EH38D3886347	EH38E2494224
chr6 111565251 111576877 TRAF3IP2-AS1	chr6	111580788	111581069	dELS,CTCF-bound	EH38D3886348	EH38E2494225
chr6 111565251 111576877 TRAF3IP2-AS1	chr6	111581208	111581464	dELS,CTCF-bound	EH38D3886349	EH38E2494226
chr6 111565251 111576877 TRAF3IP2-AS1	chr6	111562253	111562593	dELS	EH38D3886324	EH38E2494201
chr17 16438987 16442028 LRRC75A-AS1	chr17	16435919	16436249	dELS	EH38D2913380	EH38E1849397
chr17 16438987 16442028 LRRC75A-AS1	chr17	16436419	16436732	dELS	EH38D2913381	EH38E1849398
chr17 16438987 16442028 LRRC75A-AS1	chr17	16443247	16443467	dELS	EH38D2913394	EH38E1849411
chr17 16438987 16442028 LRRC75A-AS1	chr17	16443720	16443948	dELS	EH38D2913395	EH38E1849412
chr17 16438987 16442028 LRRC75A-AS1	chr17	16444092	16444431	dELS	EH38D2913396	EH38E1849413
chr17 16438987 16442028 LRRC75A-AS1	chr17	16444481	16444728	dELS,CTCF-bound	EH38D2913397	EH38E1849414
chr17 16438987 16442028 LRRC75A-AS1	chr17	16445470	16445763	dELS	EH38D2913399	EH38E1849416
chr17 16438987 16442028 LRRC75A-AS1	chr17	16446312	16446658	dELS,CTCF-bound	EH38D2913400	EH38E1849417
chr17 16438987 16442028 LRRC75A-AS1	chr17	16446867	16447160	dELS	EH38D2913401	EH38E1849418
chr17 16440479 16440952 RP11-138I1.3	chr17	16435919	16436249	dELS	EH38D2913380	EH38E1849397
chr17 16440479 16440952 RP11-138I1.3	chr17	16436419	16436732	dELS	EH38D2913381	EH38E1849398
chr17 16440479 16440952 RP11-138I1.3	chr17	16443247	16443467	dELS	EH38D2913394	EH38E1849411
chr17 16440479 16440952 RP11-138I1.3	chr17	16443720	16443948	dELS	EH38D2913395	EH38E1849412
chr17 16440479 16440952 RP11-138I1.3	chr17	16444092	16444431	dELS	EH38D2913396	EH38E1849413
chr17 16440479 16440952 RP11-138I1.3	chr17	16444481	16444728	dELS,CTCF-bound	EH38D2913397	EH38E1849414
chr17 16440479 16440952 RP11-138I1.3	chr17	16445470	16445763	dELS	EH38D2913399	EH38E1849416
chr12 3041437 3044950 RP11-253E3.3	chr12	3036267	3036523	dELS,CTCF-bound	EH38D2522409	EH38E1587548
chr12 3041437 3044950 RP11-253E3.3	chr12	3046434	3046784	dELS	EH38D2522425	EH38E1587558
chr12 3041437 3044950 RP11-253E3.3	chr12	3049587	3049754	dELS,CTCF-bound	EH38D2522429	EH38E1587562
chr12 3041437 3044950 RP11-253E3.3	chr12	3049798	3050139	dELS	EH38D2522430	EH38E1587563
chr12 3041437 3044950 RP11-253E3.3	chr12	3036929	3037226	dELS,CTCF-bound	EH38D2522410	EH38E1587549
chr12 3041437 3044950 RP11-253E3.3	chr12	3039084	3039285	dELS	EH38D2522412	EH38E1587550
chr12 3041437 3044950 RP11-253E3.3	chr12	3039291	3039520	dELS	EH38D2522413	EH38E1587551
chr12 3041437 3044950 RP11-253E3.3	chr12	3046793	3047127	dELS,CTCF-bound	EH38D2522426	EH38E1587559
chr22 46013606 46015498 CITF22-92A6.1	chr22	46010497	46010837	dELS,CTCF-bound	EH38D3379541	EH38E2170084
chr22 46013606 46015498 CITF22-92A6.1	chr22	46011005	46011354	dELS	EH38D3379542	EH38E2170085
chr22 46013606 46015498 CITF22-92A6.1	chr22	46018873	46019215	dELS	EH38D3379555	EH38E2170097
chr22 46013606 46015498 CITF22-92A6.1	chr22	46019440	46019630	dELS	EH38D3379556	EH38E2170098
chr22 46013606 46015498 CITF22-92A6.1	chr22	46017197	46017517	dELS	EH38D3379554	EH38E2170096
chr14 68693090 68693583 RPL12P7	chr14	68687748	68688098	dELS	EH38D2732435	EH38E1723955
chr14 68693090 68693583 RPL12P7	chr14	68688644	68688992	dELS	EH38D2732436	EH38E1723956
chr14 68693090 68693583 RPL12P7	chr14	68688997	68689346	dELS,CTCF-bound	EH38D2732437	EH38E1723957
chr14 68693090 68693583 RPL12P7	chr14	68689420	68689584	dELS,CTCF-bound	EH38D2732438	EH38E1723958
chr14 68693090 68693583 RPL12P7	chr14	68689585	68689798	dELS	EH38D2732439	EH38E1723959
chr14 68693090 68693583 RPL12P7	chr14	68690218	68690419	dELS	EH38D2732440	EH38E1723960
chr14 68693090 68693583 RPL12P7	chr14	68690450	68690618	dELS	EH38D2732441	EH38E1723961
chr14 68693090 68693583 RPL12P7	chr14	68695376	68695708	dELS,CTCF-bound	EH38D2732451	EH38E1723971
chr14 68693090 68693583 RPL12P7	chr14	68695818	68696145	dELS	EH38D2732452	EH38E1723972
chr2 222917387 222919363 AC097461.4	chr2	222912165	222912515	dELS,CTCF-bound	EH38D3249424	EH38E2078069
chr2 222917387 222919363 AC097461.4	chr2	222912808	222913077	dELS	EH38D3249425	EH38E2078070
chr2 222917387 222919363 AC097461.4	chr2	222913441	222913751	dELS	EH38D3249426	EH38E2078071
chr2 222917387 222919363 AC097461.4	chr2	222914098	222914444	dELS,CTCF-bound	EH38D3249427	EH38E2078072
chr2 222917387 222919363 AC097461.4	chr2	222914837	222915084	dELS,CTCF-bound	EH38D3249428	EH38E2078073
chr2 222917387 222919363 AC097461.4	chr2	222915228	222915422	dELS,CTCF-bound	EH38D3249429	EH38E2078074
chr2 222917387 222919363 AC097461.4	chr2	222915616	222915902	dELS,CTCF-bound	EH38D3249430	EH38E2078075
chr2 222917387 222919363 AC097461.4	chr2	222923858	222924122	dELS	EH38D3249438	EH38E2078080
chr2 222945930 222946388 RP11-525G12.1	chr2	222942609	222942954	dELS	EH38D3249454	EH38E2078093
chr2 222945930 222946388 RP11-525G12.1	chr2	222943029	222943271	dELS	EH38D3249455	EH38E2078094
chr2 222945930 222946388 RP11-525G12.1	chr2	222943539	222943763	dELS	EH38D3249456	EH38E2078095
chr2 222945930 222946388 RP11-525G12.1	chr2	222943763	222944110	dELS,CTCF-bound	EH38D3249457	EH38E2078096
chr2 222945930 222946388 RP11-525G12.1	chr2	222950935	222951221	dELS	EH38D3249463	EH38E2078102
chr2 71373938 71376320 ZNF638-IT1	chr2	71377102	71377297	dELS,CTCF-bound	EH38D3139316	EH38E2008613
chr1 41375004 41375669 RP11-399E6.4	chr1	41371844	41372177	dELS	EH38D2156184	EH38E1340869
chr1 41375004 41375669 RP11-399E6.4	chr1	41372231	41372574	dELS	EH38D2156185	EH38E1340870
chr1 41375004 41375669 RP11-399E6.4	chr1	41370342	41370689	dELS	EH38D2156180	EH38E1340865
chr1 41375004 41375669 RP11-399E6.4	chr1	41370839	41371002	dELS	EH38D2156181	EH38E1340866
chr1 41375004 41375669 RP11-399E6.4	chr1	41371032	41371316	dELS	EH38D2156182	EH38E1340867
chr1 41375004 41375669 RP11-399E6.4	chr1	41379415	41379708	dELS	EH38D2156191	EH38E1340874
chr1 41375004 41375669 RP11-399E6.4	chr1	41379831	41380094	dELS	EH38D2156192	EH38E1340875
chr16 85282958 85285963 LINC00311	chr16	85285737	85285984	dELS	EH38D2892733	EH38E1834108
chr16 85282958 85285963 LINC00311	chr16	85286096	85286443	dELS	EH38D2892734	EH38E1834109
chr16 85282958 85285963 LINC00311	chr16	85286460	85286765	dELS	EH38D2892735	EH38E1834110
chr16 85282958 85285963 LINC00311	chr16	85287006	85287355	dELS,CTCF-bound	EH38D2892736	EH38E1834111
chr16 85282958 85285963 LINC00311	chr16	85287359	85287529	dELS,CTCF-bound	EH38D2892737	EH38E1834112
chr16 85282958 85285963 LINC00311	chr16	85288978	85289328	dELS,CTCF-bound	EH38D2892739	EH38E1834114
chr16 85282958 85285963 LINC00311	chr16	85290305	85290644	dELS,CTCF-bound	EH38D2892741	EH38E1834116
chr16 85282958 85285963 LINC00311	chr16	85290757	85290989	dELS,CTCF-bound	EH38D2892742	EH38E1834117
chr12 119194850 119195394 RP11-64B16.2	chr12	119199497	119199660	dELS,CTCF-bound	EH38D2614264	EH38E1649161
chr12 119194850 119195394 RP11-64B16.2	chr12	119199991	119200227	dELS	EH38D2614265	EH38E1649162
chr12 119194850 119195394 RP11-64B16.2	chr12	119190254	119190591	dELS	EH38D2614254	EH38E1649154
chr12 119194850 119195394 RP11-64B16.2	chr12	119190772	119190968	dELS	EH38D2614255	EH38E1649155
chr12 119194850 119195394 RP11-64B16.2	chr12	119191365	119191566	dELS	EH38D2614256	EH38E1649156
chr18 21854640 21854987 RP11-268I9.1	chr18	21851382	21851696	dELS,CTCF-bound	EH38D2986068	EH38E1902914
chr21 32259804 32261585 AP000265.1	chr21	32256876	32257224	dELS,CTCF-bound	EH38D3335306	EH38E2137225
chr21 32259804 32261585 AP000265.1	chr21	32258046	32258253	dELS,CTCF-bound	EH38D3335309	EH38E2137228
chr21 32259804 32261585 AP000265.1	chr21	32258340	32258689	dELS,CTCF-bound	EH38D3335310	EH38E2137229
chr21 32259804 32261585 AP000265.1	chr21	32256041	32256204	dELS	EH38D3335303	EH38E2137222
chr6 85387219 85390186 RP11-30P6.6	chr6	85395120	85395451	dELS	EH38D3868769	EH38E2483228
chr6 85387219 85390186 RP11-30P6.6	chr6	85382596	85382940	dELS	EH38D3868755	EH38E2483218
chr6 85387219 85390186 RP11-30P6.6	chr6	85385130	85385395	dELS	EH38D3868758	EH38E2483221
chr6 85387219 85390186 RP11-30P6.6	chr6	85385936	85386232	dELS	EH38D3868759	EH38E2483222
chr10 110257064 110257843 RP11-549L6.2	chr10	110252153	110252502	dELS	EH38D2390290	EH38E1498691
chr10 110257064 110257843 RP11-549L6.2	chr10	110259964	110260206	dELS,CTCF-bound	EH38D2390296	EH38E1498694
chr3 177010719 177011067 MTND5P15	chr3	177013809	177014140	dELS	EH38D3519878	EH38E2260205
chr3 177010719 177011067 MTND5P15	chr3	177013496	177013679	dELS	EH38D3519877	EH38E2260204

## Sheet: Human_lncRNA_proximal_enhancers
lncRNAs	chromosome	start position	end position	proximal enhancers	ENCODE accession for Regulatory regions(CCRE)	ENCODE accession for Regulatory regions(CCRE)
chr15 34755084 34812923 RP11-814P5.1	chr15	34754600	34754821	pELS	EH38D2774816	EH38E1752482
chr15 34755084 34812923 RP11-814P5.1	chr15	34795358	34795577	pELS,CTCF-bound	EH38D2774857	EH38E1752514
chr15 34755084 34812923 RP11-814P5.1	chr15	34795602	34795941	pELS,CTCF-bound	EH38D2774858	EH38E1752515
chr15 34755084 34812923 RP11-814P5.1	chr15	34796840	34797175	pELS	EH38D2774860	EH38E1752517
chr15 34755084 34812923 RP11-814P5.1	chr15	34753981	34754330	pELS	EH38D2774814	EH38E1752480
chr15 34755084 34812923 RP11-814P5.1	chr15	34795144	34795315	pELS,CTCF-bound	EH38D2774856	EH38E1752513
chr15 34755084 34812923 RP11-814P5.1	chr15	34797198	34797355	pELS,CTCF-bound	EH38D2774861	EH38E1752518
chr6 16764346 16766883 RP1-151F17.2	chr6	16759296	16759481	pELS,CTCF-bound	EH38D3818828	EH38E2450360
chr6 16764346 16766883 RP1-151F17.2	chr6	16759710	16759913	pELS,CTCF-bound	EH38D3818829	EH38E2450361
chr6 16764346 16766883 RP1-151F17.2	chr6	16759943	16760290	pELS,CTCF-bound	EH38D3818830	EH38E2450362
chr6 16764346 16766883 RP1-151F17.2	chr6	16760302	16760498	pELS,CTCF-bound	EH38D3818831	EH38E2450363
chr6 16764346 16766883 RP1-151F17.2	chr6	16760626	16760909	pELS,CTCF-bound	EH38D3818832	EH38E2450364
chr6 16764346 16766883 RP1-151F17.2	chr6	16761926	16762274	pELS,CTCF-bound	EH38D3818835	EH38E2450367
chr6 16764346 16766883 RP1-151F17.2	chr6	16762306	16762517	pELS,CTCF-bound	EH38D3818836	EH38E2450368
chr6 16764346 16766883 RP1-151F17.2	chr6	16762580	16762781	pELS,CTCF-bound	EH38D3818837	EH38E2450369
chr6 16764346 16766883 RP1-151F17.2	chr6	16762817	16763118	pELS,CTCF-bound	EH38D3818838	EH38E2450370
chr6 16764346 16766883 RP1-151F17.2	chr6	16763121	16763467	pELS,CTCF-bound	EH38D3818839	EH38E2450371
chr6 16764346 16766883 RP1-151F17.2	chr6	16764706	16764867	pELS,CTCF-bound	EH38D3818842	EH38E2450374
chrX 40262917 40287720 RP11-320G24.1	chrX	40262153	40262491	pELS	EH38D4277313	EH38E2750863
chrX 40262917 40287720 RP11-320G24.1	chrX	40263042	40263254	pELS,CTCF-bound	EH38D4277315	EH38E2750865
chrX 40262917 40287720 RP11-320G24.1	chrX	40263280	40263481	pELS,CTCF-bound	EH38D4277316	EH38E2750866
chr8 60918981 60966557 AC022182.1	chr8	60918031	60918246	pELS,CTCF-bound	EH38D4098373	EH38E2634836
chr8 60918981 60966557 AC022182.1	chr8	60918315	60918638	pELS,CTCF-bound	EH38D4098374	EH38E2634837
chr8 60918981 60966557 AC022182.1	chr8	60967372	60967538	pELS,CTCF-bound	EH38D4098440	EH38E2634897
chr12 93714535 93735730 RP11-887P2.5	chr12	93738140	93738410	pELS	EH38D2592069	EH38E1633673
chr2 215611563 215843536 LINC00607	chr2	215826414	215826738	pELS	EH38D3242535	EH38E2073161
chr2 215611563 215843536 LINC00607	chr2	215826841	215827047	pELS,CTCF-bound	EH38D3242536	EH38E2073162
chr2 215611563 215843536 LINC00607	chr2	215828499	215828818	pELS,CTCF-bound	EH38D3242540	EH38E2073166
chr2 215611563 215843536 LINC00607	chr2	215841463	215841705	pELS,CTCF-bound	EH38D3242558	EH38E2073183
chr2 215611563 215843536 LINC00607	chr2	215843572	215843905	pELS,CTCF-bound	EH38D3242560	EH38E2073185
chr2 215611563 215843536 LINC00607	chr2	215717054	215717279	pELS,CTCF-bound	EH38D3242409	EH38E2073061
chr2 215611563 215843536 LINC00607	chr2	215717598	215717947	pELS	EH38D3242410	EH38E2073062
chr2 215611563 215843536 LINC00607	chr2	215718427	215718599	pELS	EH38D3242412	EH38E2073064
chr2 215611563 215843536 LINC00607	chr2	215718628	215718781	pELS	EH38D3242413	EH38E2073065
chr2 215611563 215843536 LINC00607	chr2	215825697	215826033	pELS	EH38D3242534	EH38E2073160
chr2 215611563 215843536 LINC00607	chr2	215844659	215844824	pELS	EH38D3242562	EH38E2073187
chr2 215611563 215843536 LINC00607	chr2	215719481	215719798	pELS,CTCF-bound	EH38D3242415	EH38E2073067
chr11 65422798 65445540 NEAT1	chr11	65420687	65420870	pELS	EH38D2459598	EH38E1545051
chr11 65422798 65445540 NEAT1	chr11	65421008	65421179	pELS,CTCF-bound	EH38D2459599	EH38E1545052
chr11 65422798 65445540 NEAT1	chr11	65421205	65421541	pELS,CTCF-bound	EH38D2459600	EH38E1545053
chr11 65422798 65445540 NEAT1	chr11	65421579	65421779	pELS,CTCF-bound	EH38D2459601	EH38E1545054
chr11 65422798 65445540 NEAT1	chr11	65421875	65422165	pELS,CTCF-bound	EH38D2459602	EH38E1545055
chr11 65422798 65445540 NEAT1	chr11	65422166	65422514	pELS,CTCF-bound	EH38D2459603	EH38E1545056
chr11 65422798 65445540 NEAT1	chr11	65424314	65424613	pELS,CTCF-bound	EH38D2459610	EH38E1545063
chr11 65422798 65445540 NEAT1	chr11	65424792	65425078	pELS,CTCF-bound	EH38D2459611	EH38E1545064
chr11 65422798 65445540 NEAT1	chr11	65425836	65426059	pELS	EH38D2459614	EH38E1545067
chr11 65422798 65445540 NEAT1	chr11	65426193	65426523	pELS,CTCF-bound	EH38D2459615	EH38E1545068
chr11 65422798 65445540 NEAT1	chr11	65426591	65426866	pELS,CTCF-bound	EH38D2459616	EH38E1545069
chr11 65422798 65445540 NEAT1	chr11	65426980	65427317	pELS,CTCF-bound	EH38D2459617	EH38E1545070
chr11 65422798 65445540 NEAT1	chr11	65427355	65427558	pELS,CTCF-bound	EH38D2459618	EH38E1545071
chr11 65422798 65445540 NEAT1	chr11	65442879	65443055	pELS	EH38D2459663	EH38E1545116
chr11 65422798 65445540 NEAT1	chr11	65443062	65443412	pELS	EH38D2459664	EH38E1545117
chr11 65422798 65445540 NEAT1	chr11	65443516	65443743	pELS	EH38D2459665	EH38E1545118
chr11 65422798 65445540 NEAT1	chr11	65443844	65444180	pELS,CTCF-bound	EH38D2459666	EH38E1545119
chr11 65422798 65445540 NEAT1	chr11	65444699	65444961	pELS,CTCF-bound	EH38D2459668	EH38E1545121
chr11 65422798 65445540 NEAT1	chr11	65445110	65445439	pELS,CTCF-bound	EH38D2459669	EH38E1545122
chr11 65422798 65445540 NEAT1	chr11	65445915	65446113	pELS,CTCF-bound	EH38D2459671	EH38E1545124
chr11 65422798 65445540 NEAT1	chr11	65446120	65446425	pELS,CTCF-bound	EH38D2459672	EH38E1545125
chr11 65422798 65445540 NEAT1	chr11	65446545	65446751	pELS	EH38D2459673	EH38E1545126
chr11 65422798 65445540 NEAT1	chr11	65446770	65447115	pELS,CTCF-bound	EH38D2459674	EH38E1545127
chr11 65422798 65445540 NEAT1	chr11	65447234	65447387	pELS,CTCF-bound	EH38D2459675	EH38E1545128
chr3 10285754 10293449 GHRLOS	chr3	10286182	10286473	pELS	EH38D3392198	EH38E2177714
chr3 10285754 10293449 GHRLOS	chr3	10286942	10287287	pELS,CTCF-bound	EH38D3392199	EH38E2177715
chr3 10285754 10293449 GHRLOS	chr3	10292619	10292769	pELS,CTCF-bound	EH38D3392206	EH38E2177721
chr3 10285754 10293449 GHRLOS	chr3	10294200	10294536	pELS	EH38D3392208	EH38E2177723
chr3 10285754 10293449 GHRLOS	chr3	10284541	10284891	pELS	EH38D3392193	EH38E2177709
chr3 10285754 10293449 GHRLOS	chr3	10285001	10285206	pELS	EH38D3392194	EH38E2177710
chr3 10285754 10293449 GHRLOS	chr3	10289152	10289384	pELS	EH38D3392200	EH38E2177716
chr3 129345411 129346164 RP13-685P2.7	chr3	129343775	129343925	pELS,CTCF-bound	EH38D3483547	EH38E2237239
chr3 129345411 129346164 RP13-685P2.7	chr3	129343945	129344211	pELS,CTCF-bound	EH38D3483548	EH38E2237240
chr3 129345411 129346164 RP13-685P2.7	chr3	129344672	129345021	pELS,CTCF-bound	EH38D3483549	EH38E2237241
chr3 129345411 129346164 RP13-685P2.7	chr3	129346664	129347013	pELS	EH38D3483551	EH38E2237243
chr3 129345411 129346164 RP13-685P2.7	chr3	129347279	129347464	pELS	EH38D3483552	EH38E2237244
chr2 74832655 74833987 RP11-259N19.1	chr2	74832101	74832450	pELS	EH38D3142459	EH38E2010716
chr2 74832655 74833987 RP11-259N19.1	chr2	74833570	74833775	pELS,CTCF-bound	EH38D3142461	EH38E2010718
chr2 74832655 74833987 RP11-259N19.1	chr2	74834298	74834461	pELS,CTCF-bound	EH38D3142463	EH38E2010720
chr2 74832655 74833987 RP11-259N19.1	chr2	74834533	74834715	pELS,CTCF-bound	EH38D3142464	EH38E2010721
chr2 74832655 74833987 RP11-259N19.1	chr2	74834780	74834972	pELS,CTCF-bound	EH38D3142465	EH38E2010722
chr2 74832655 74833987 RP11-259N19.1	chr2	74835412	74835761	pELS,CTCF-bound	EH38D3142467	EH38E2010724
chr2 74832655 74833987 RP11-259N19.1	chr2	74835844	74836134	pELS,CTCF-bound	EH38D3142468	EH38E2010725
chr2 74832655 74833987 RP11-259N19.1	chr2	74836322	74836523	pELS,CTCF-bound	EH38D3142469	EH38E2010726
chr2 74832655 74833987 RP11-259N19.1	chr2	74836577	74836727	pELS,CTCF-bound	EH38D3142470	EH38E2010727
chr2 74832655 74833987 RP11-259N19.1	chr2	74836996	74837345	pELS,CTCF-bound	EH38D3142471	EH38E2010728
chr12 65855947 65882041 RP11-366L20.2	chr12	65857826	65858175	pELS	EH38D2571090	EH38E1620619
chr12 65855947 65882041 RP11-366L20.2	chr12	65858862	65859198	pELS	EH38D2571091	EH38E1620620
chr12 65855947 65882041 RP11-366L20.2	chr12	65879963	65880313	pELS,CTCF-bound	EH38D2571115	EH38E1620642
chr12 65855947 65882041 RP11-366L20.2	chr12	65880469	65880715	pELS	EH38D2571116	EH38E1620643
chr12 65855947 65882041 RP11-366L20.2	chr12	65882605	65882783	pELS,CTCF-bound	EH38D2571120	EH38E1620647
chr12 65855947 65882041 RP11-366L20.2	chr12	65882875	65883142	pELS	EH38D2571121	EH38E1620648
chr12 65855947 65882041 RP11-366L20.2	chr12	65859602	65859853	pELS	EH38D2571092	EH38E1620621
chr12 65855947 65882041 RP11-366L20.2	chr12	65883191	65883526	pELS	EH38D2571122	EH38E1620649
chr12 65602878 65612997 RP11-221N13.3	chr12	65602309	65602515	pELS,CTCF-bound	EH38D2570759	EH38E1620352
chr12 65602878 65612997 RP11-221N13.3	chr12	65602936	65603285	pELS,CTCF-bound	EH38D2570761	EH38E1620354
chr12 65602878 65612997 RP11-221N13.3	chr12	65603559	65603884	pELS,CTCF-bound	EH38D2570762	EH38E1620355
chr12 65602878 65612997 RP11-221N13.3	chr12	65603951	65604301	pELS	EH38D2570763	EH38E1620356
chr12 65602878 65612997 RP11-221N13.3	chr12	65612492	65612805	pELS	EH38D2570776	EH38E1620367
chr12 65602878 65612997 RP11-221N13.3	chr12	65614612	65614813	pELS	EH38D2570778	EH38E1620369
chr12 65602878 65612997 RP11-221N13.3	chr12	65614837	65615014	pELS,CTCF-bound	EH38D2570779	EH38E1620370
chr12 65602878 65612997 RP11-221N13.3	chr12	65604482	65604681	pELS	EH38D2570764	EH38E1620357
chr4 82374402 82384027 RP11-127B20.3	chr4	82372066	82372304	pELS,CTCF-bound	EH38D3595020	EH38E2307917
chr4 82374402 82384027 RP11-127B20.3	chr4	82372504	82372848	pELS	EH38D3595021	EH38E2307918
chr4 82374402 82384027 RP11-127B20.3	chr4	82372873	82373043	pELS,CTCF-bound	EH38D3595022	EH38E2307919
chr4 82374402 82384027 RP11-127B20.3	chr4	82373051	82373392	pELS,CTCF-bound	EH38D3595023	EH38E2307920
chr4 82374402 82384027 RP11-127B20.3	chr4	82373409	82373597	pELS,CTCF-bound	EH38D3595024	EH38E2307921
chr4 82374402 82384027 RP11-127B20.3	chr4	82374670	82374871	pELS,CTCF-bound	EH38D3595028	EH38E2307925
chr4 82374402 82384027 RP11-127B20.3	chr4	82374996	82375195	pELS,CTCF-bound	EH38D3595029	EH38E2307926
chr6 52146814 52151119 LINCMD1	chr6	52143589	52143923	pELS	EH38D3850297	EH38E2472812
chr6 52146814 52151119 LINCMD1	chr6	52152861	52153173	pELS	EH38D3850314	EH38E2472821
chr6 52146814 52151119 LINCMD1	chr6	52145266	52145501	pELS	EH38D3850300	EH38E2472815
chr6 52146814 52151119 LINCMD1	chr6	52151334	52151642	pELS	EH38D3850311	EH38E2472818
chr5 149406880 149432835 CARMN	chr5	149404712	149405006	pELS,CTCF-bound	EH38D3775183	EH38E2419871
chr5 149406880 149432835 CARMN	chr5	149406132	149406426	pELS,CTCF-bound	EH38D3775187	EH38E2419875
chr5 149406880 149432835 CARMN	chr5	149407354	149407659	pELS	EH38D3775189	EH38E2419877
chr5 149406880 149432835 CARMN	chr5	149407695	149408022	pELS	EH38D3775190	EH38E2419878
chr5 149406880 149432835 CARMN	chr5	149408067	149408257	pELS,CTCF-bound	EH38D3775191	EH38E2419879
chr5 149406880 149432835 CARMN	chr5	149426993	149427253	pELS,CTCF-bound	EH38D3775238	EH38E2419923
chr5 149406880 149432835 CARMN	chr5	149430892	149431241	pELS,CTCF-bound	EH38D3775244	EH38E2419928
chr5 149406880 149432835 CARMN	chr5	149432514	149432735	pELS,CTCF-bound	EH38D3775246	EH38E2419930
chr5 149406880 149432835 CARMN	chr5	149405202	149405399	pELS	EH38D3775184	EH38E2419872
chr5 149406880 149432835 CARMN	chr5	149405619	149405792	pELS	EH38D3775185	EH38E2419873
chr5 149406880 149432835 CARMN	chr5	149405882	149406130	pELS,CTCF-bound	EH38D3775186	EH38E2419874
chr5 149406880 149432835 CARMN	chr5	149408344	149408545	pELS,CTCF-bound	EH38D3775192	EH38E2419880
chr5 149406880 149432835 CARMN	chr5	149426391	149426642	pELS	EH38D3775237	EH38E2419922
chr5 149406880 149432835 CARMN	chr5	149431567	149431807	pELS,CTCF-bound	EH38D3775245	EH38E2419929
chr2 206084605 206086564 AC007383.3	chr2	206083731	206084062	pELS	EH38D3235669	EH38E2068869
chr2 206084605 206086564 AC007383.3	chr2	206084178	206084348	pELS,CTCF-bound	EH38D3235670	EH38E2068870
chr2 206084605 206086564 AC007383.3	chr2	206084901	206085084	pELS,CTCF-bound	EH38D3235672	EH38E2068872
chr2 206084605 206086564 AC007383.3	chr2	206085132	206085454	pELS,CTCF-bound	EH38D3235673	EH38E2068873
chr2 206084605 206086564 AC007383.3	chr2	206085841	206086010	pELS,CTCF-bound	EH38D3235675	EH38E2068875
chr2 206084605 206086564 AC007383.3	chr2	206086394	206086595	pELS,CTCF-bound	EH38D3235677	EH38E2068877
chr2 206084605 206086564 AC007383.3	chr2	206086730	206086994	pELS,CTCF-bound	EH38D3235678	EH38E2068878
chr2 206084605 206086564 AC007383.3	chr2	206087066	206087290	pELS,CTCF-bound	EH38D3235679	EH38E2068879
chr7 130876809 130913310 AC058791.1	chr7	130874782	130874983	pELS,CTCF-bound	EH38D4031088	EH38E2590620
chr7 130876809 130913310 AC058791.1	chr7	130874984	130875141	pELS,CTCF-bound	EH38D4031089	EH38E2590621
chr7 130876809 130913310 AC058791.1	chr7	130875389	130875683	pELS,CTCF-bound	EH38D4031090	EH38E2590622
chr7 130876809 130913310 AC058791.1	chr7	130875873	130876112	pELS,CTCF-bound	EH38D4031091	EH38E2590623
chr7 130876809 130913310 AC058791.1	chr7	130876292	130876503	pELS,CTCF-bound	EH38D4031092	EH38E2590624
chr7 130876809 130913310 AC058791.1	chr7	130876704	130876944	pELS,CTCF-bound	EH38D4031093	EH38E2590625
chr7 130876809 130913310 AC058791.1	chr7	130877324	130877670	pELS	EH38D4031094	EH38E2590626
chr7 130876809 130913310 AC058791.1	chr7	130877714	130877960	pELS	EH38D4031095	EH38E2590627
chr7 130876809 130913310 AC058791.1	chr7	130877967	130878269	pELS	EH38D4031096	EH38E2590628
chr7 130876809 130913310 AC058791.1	chr7	130878693	130878878	pELS,CTCF-bound	EH38D4031097	EH38E2590629
chr7 130876809 130913310 AC058791.1	chr7	130878929	130879182	pELS	EH38D4031098	EH38E2590630
chr7 130876809 130913310 AC058791.1	chr7	130879246	130879587	pELS	EH38D4031099	EH38E2590631
chr7 130876809 130913310 AC058791.1	chr7	130911597	130911833	pELS	EH38D4031164	EH38E2590689
chr7 130876809 130913310 AC058791.1	chr7	130912168	130912433	pELS,CTCF-bound	EH38D4031165	EH38E2590690
chr7 130876809 130913310 AC058791.1	chr7	130912609	130912839	pELS,CTCF-bound	EH38D4031166	EH38E2590691
chr7 130876809 130913310 AC058791.1	chr7	130912852	130913074	pELS	EH38D4031167	EH38E2590692
chr7 130876809 130913310 AC058791.1	chr7	130913718	130913991	pELS	EH38D4031170	EH38E2590695
chr7 130876809 130913310 AC058791.1	chr7	130914158	130914472	pELS	EH38D4031171	EH38E2590696
chr7 130876809 130913310 AC058791.1	chr7	130915034	130915333	pELS	EH38D4031172	EH38E2590697
chr15 85619623 85670948 RP11-815J21.4	chr15	85617829	85618074	pELS,CTCF-bound	EH38D2819746	EH38E1784697
chr15 85619623 85670948 RP11-815J21.4	chr15	85618636	85618935	pELS	EH38D2819748	EH38E1784699
chr15 85619623 85670948 RP11-815J21.4	chr15	85619069	85619410	pELS,CTCF-bound	EH38D2819749	EH38E1784700
chr15 85619623 85670948 RP11-815J21.4	chr15	85620399	85620614	pELS	EH38D2819752	EH38E1784702
chr15 85619623 85670948 RP11-815J21.4	chr15	85620715	85621018	pELS,CTCF-bound	EH38D2819753	EH38E1784703
chr15 85619623 85670948 RP11-815J21.4	chr15	85621241	85621413	pELS	EH38D2819754	EH38E1784704
chr15 85619623 85670948 RP11-815J21.4	chr15	85625916	85626259	pELS	EH38D2819763	EH38E1784713
chr15 85619623 85670948 RP11-815J21.4	chr15	85671247	85671430	pELS,CTCF-bound	EH38D2819805	EH38E1784748
chr15 85619623 85670948 RP11-815J21.4	chr15	85672429	85672628	pELS	EH38D2819807	EH38E1784750
chr15 85619623 85670948 RP11-815J21.4	chr15	85618150	85618385	pELS	EH38D2819747	EH38E1784698
chr15 85619623 85670948 RP11-815J21.4	chr15	85620071	85620311	pELS,CTCF-bound	EH38D2819751	EH38E1784701
chr15 85619623 85670948 RP11-815J21.4	chr15	85669490	85669691	pELS,CTCF-bound	EH38D2819803	EH38E1784746
chr5 88883399 88944993 MEF2C-AS1	chr5	88881702	88882040	pELS	EH38D3728445	EH38E2389504
chr5 88883399 88944993 MEF2C-AS1	chr5	88882187	88882502	pELS	EH38D3728446	EH38E2389505
chr5 88883399 88944993 MEF2C-AS1	chr5	88882537	88882777	pELS,CTCF-bound	EH38D3728447	EH38E2389506
chr5 88883399 88944993 MEF2C-AS1	chr5	88883609	88883851	pELS,CTCF-bound	EH38D3728450	EH38E2389509
chr5 88883399 88944993 MEF2C-AS1	chr5	88883957	88884146	pELS,CTCF-bound	EH38D3728451	EH38E2389510
chr5 88883399 88944993 MEF2C-AS1	chr5	88884169	88884495	pELS,CTCF-bound	EH38D3728452	EH38E2389511
chr5 88883399 88944993 MEF2C-AS1	chr5	88884544	88884810	pELS	EH38D3728453	EH38E2389512
chr5 88883399 88944993 MEF2C-AS1	chr5	88885183	88885363	pELS	EH38D3728455	EH38E2389513
chr5 88883399 88944993 MEF2C-AS1	chr5	88887405	88887714	pELS	EH38D3728460	EH38E2389518
chr5 88883399 88944993 MEF2C-AS1	chr5	88887952	88888279	pELS	EH38D3728461	EH38E2389519
chr5 88883399 88944993 MEF2C-AS1	chr5	88888418	88888648	pELS	EH38D3728462	EH38E2389520
chr5 88883399 88944993 MEF2C-AS1	chr5	88888901	88889106	pELS,CTCF-bound	EH38D3728464	EH38E2389521
chr5 88883399 88944993 MEF2C-AS1	chr5	88889773	88890021	pELS	EH38D3728467	EH38E2389524
chr5 88883399 88944993 MEF2C-AS1	chr5	88890217	88890423	pELS	EH38D3728468	EH38E2389525
chr5 88883399 88944993 MEF2C-AS1	chr5	88890459	88890712	pELS	EH38D3728469	EH38E2389526
chr5 88883399 88944993 MEF2C-AS1	chr5	88881176	88881460	pELS	EH38D3728444	EH38E2389503
chr7 130945610 131107979 LINC-PINT	chr7	131056115	131056313	pELS,CTCF-bound	EH38D4031357	EH38E2590876
chr7 130945610 131107979 LINC-PINT	chr7	131107950	131108300	pELS,CTCF-bound	EH38D4031421	EH38E2590939
chr7 130945610 131107979 LINC-PINT	chr7	131108326	131108487	pELS,CTCF-bound	EH38D4031422	EH38E2590940
chr7 130945610 131107979 LINC-PINT	chr7	131108619	131108968	pELS,CTCF-bound	EH38D4031423	EH38E2590941
chr7 130945610 131107979 LINC-PINT	chr7	131109050	131109217	pELS	EH38D4031424	EH38E2590942
chr7 130945610 131107979 LINC-PINT	chr7	131109314	131109486	pELS,CTCF-bound	EH38D4031425	EH38E2590943
chr7 130945610 131107979 LINC-PINT	chr7	131109574	131109775	pELS	EH38D4031426	EH38E2590944
chr7 130945610 131107979 LINC-PINT	chr7	131110281	131110623	pELS	EH38D4031428	EH38E2590946
chr7 130945610 131107979 LINC-PINT	chr7	131110711	131110923	pELS,CTCF-bound	EH38D4031429	EH38E2590947
chr7 130945610 131107979 LINC-PINT	chr7	131110947	131111107	pELS	EH38D4031430	EH38E2590948
chr7 130945610 131107979 LINC-PINT	chr7	131111209	131111557	pELS,CTCF-bound	EH38D4031431	EH38E2590949
chr7 130945610 131107979 LINC-PINT	chr7	131111889	131112129	pELS	EH38D4031432	EH38E2590950
chr21 25385820 25431701 LINC00158	chr21	25422685	25422961	pELS	EH38D3329828	EH38E2133725
chr21 25385820 25431701 LINC00158	chr21	25424167	25424321	pELS,CTCF-bound	EH38D3329830	EH38E2133727
chr21 25385820 25431701 LINC00158	chr21	25425290	25425615	pELS	EH38D3329832	EH38E2133729
chr21 25385820 25431701 LINC00158	chr21	25423347	25423546	pELS	EH38D3329829	EH38E2133726
chr21 25561909 25575168 MIR155HG	chr21	25560229	25560568	pELS,CTCF-bound	EH38D3329911	EH38E2133784
chr21 25561909 25575168 MIR155HG	chr21	25561018	25561254	pELS,CTCF-bound	EH38D3329912	EH38E2133785
chr21 25561909 25575168 MIR155HG	chr21	25561989	25562335	pELS,CTCF-bound	EH38D3329914	EH38E2133787
chr21 25561909 25575168 MIR155HG	chr21	25562345	25562535	pELS,CTCF-bound	EH38D3329915	EH38E2133788
chr21 25561909 25575168 MIR155HG	chr21	25562729	25562962	pELS,CTCF-bound	EH38D3329916	EH38E2133789
chr21 25561909 25575168 MIR155HG	chr21	25563353	25563701	pELS	EH38D3329917	EH38E2133790
chr21 25561909 25575168 MIR155HG	chr21	25563703	25563906	pELS,CTCF-bound	EH38D3329918	EH38E2133791
chr21 25561909 25575168 MIR155HG	chr21	25572937	25573286	pELS,CTCF-bound	EH38D3329930	EH38E2133802
chr21 25561909 25575168 MIR155HG	chr21	25573572	25573735	pELS	EH38D3329931	EH38E2133803
chr21 25561909 25575168 MIR155HG	chr21	25574398	25574696	pELS	EH38D3329933	EH38E2133805
chr21 25561909 25575168 MIR155HG	chr21	25575175	25575518	pELS	EH38D3329934	EH38E2133806
chr11 112290201 112292721 RP11-356J5.12	chr11	112290518	112290763	pELS,CTCF-bound	EH38D2497583	EH38E1569977
chr11 112290201 112292721 RP11-356J5.12	chr11	112291238	112291548	pELS,CTCF-bound	EH38D2497584	EH38E1569978
chr11 112290201 112292721 RP11-356J5.12	chr11	112291895	112292148	pELS	EH38D2497585	EH38E1569979
chr11 112290201 112292721 RP11-356J5.12	chr11	112288053	112288389	pELS	EH38D2497581	EH38E1569975
chr17 75683548 75684799 RP11-474I11.7	chr17	75680970	75681250	pELS	EH38D2963360	EH38E1886172
chr17 75683548 75684799 RP11-474I11.7	chr17	75681344	75681547	pELS	EH38D2963361	EH38E1886173
chr17 75683548 75684799 RP11-474I11.7	chr17	75681596	75681763	pELS,CTCF-bound	EH38D2963362	EH38E1886174
chr17 75683548 75684799 RP11-474I11.7	chr17	75683664	75684010	pELS	EH38D2963364	EH38E1886176
chr17 75683548 75684799 RP11-474I11.7	chr17	75684289	75684638	pELS	EH38D2963365	EH38E1886177
chr17 75683548 75684799 RP11-474I11.7	chr17	75684961	75685311	pELS	EH38D2963366	EH38E1886178
chr17 75683548 75684799 RP11-474I11.7	chr17	75685512	75685796	pELS,CTCF-bound	EH38D2963367	EH38E1886179
chr17 75683548 75684799 RP11-474I11.7	chr17	75686490	75686835	pELS	EH38D2963368	EH38E1886180
chr17 75683548 75684799 RP11-474I11.7	chr17	75678636	75678959	pELS	EH38D2963357	EH38E1886169
chr17 75683548 75684799 RP11-474I11.7	chr17	75680543	75680890	pELS	EH38D2963359	EH38E1886171
chr17 75683548 75684799 RP11-474I11.7	chr17	75681812	75681990	pELS,CTCF-bound	EH38D2963363	EH38E1886175
chr17 75679474 75679967 RP11-474I11.8	chr17	75677906	75678217	pELS	EH38D2963356	EH38E1886168
chr17 75679474 75679967 RP11-474I11.8	chr17	75680970	75681250	pELS	EH38D2963360	EH38E1886172
chr17 75679474 75679967 RP11-474I11.8	chr17	75681344	75681547	pELS	EH38D2963361	EH38E1886173
chr17 75679474 75679967 RP11-474I11.8	chr17	75681596	75681763	pELS,CTCF-bound	EH38D2963362	EH38E1886174
chr17 75679474 75679967 RP11-474I11.8	chr17	75683664	75684010	pELS	EH38D2963364	EH38E1886176
chr17 75679474 75679967 RP11-474I11.8	chr17	75684289	75684638	pELS	EH38D2963365	EH38E1886177
chr17 75679474 75679967 RP11-474I11.8	chr17	75684961	75685311	pELS	EH38D2963366	EH38E1886178
chr17 75679474 75679967 RP11-474I11.8	chr17	75678636	75678959	pELS	EH38D2963357	EH38E1886169
chr17 75679474 75679967 RP11-474I11.8	chr17	75680543	75680890	pELS	EH38D2963359	EH38E1886171
chr17 75679474 75679967 RP11-474I11.8	chr17	75681812	75681990	pELS,CTCF-bound	EH38D2963363	EH38E1886175
chr8 29815004 29854543 RP11-94H18.1	chr8	29827781	29828015	pELS	EH38D4077573	EH38E2621535
chr8 29815004 29854543 RP11-94H18.1	chr8	29828018	29828353	pELS	EH38D4077574	EH38E2621536
chr11 65497762 65506469 MALAT1	chr11	65495772	65495936	pELS	EH38D2459771	EH38E1545210
chr11 65497762 65506469 MALAT1	chr11	65496030	65496231	pELS	EH38D2459772	EH38E1545211
chr11 65497762 65506469 MALAT1	chr11	65496283	65496633	pELS	EH38D2459773	EH38E1545212
chr11 65497762 65506469 MALAT1	chr11	65496656	65496809	pELS,CTCF-bound	EH38D2459774	EH38E1545213
chr11 65497762 65506469 MALAT1	chr11	65496812	65497148	pELS,CTCF-bound	EH38D2459775	EH38E1545214
chr11 65497762 65506469 MALAT1	chr11	65497148	65497366	pELS,CTCF-bound	EH38D2459776	EH38E1545215
chr11 65497762 65506469 MALAT1	chr11	65498089	65498246	pELS,CTCF-bound	EH38D2459779	EH38E1545218
chr11 65497762 65506469 MALAT1	chr11	65498498	65498760	pELS,CTCF-bound	EH38D2459781	EH38E1545220
chr11 65497762 65506469 MALAT1	chr11	65499216	65499368	pELS,CTCF-bound	EH38D2459783	EH38E1545222
chr11 65497762 65506469 MALAT1	chr11	65499427	65499639	pELS,CTCF-bound	EH38D2459784	EH38E1545223
chr11 65497762 65506469 MALAT1	chr11	65499735	65499938	pELS,CTCF-bound	EH38D2459785	EH38E1545224
chr11 65497762 65506469 MALAT1	chr11	65500543	65500804	pELS,CTCF-bound	EH38D2459788	EH38E1545226
chr11 65497762 65506469 MALAT1	chr11	65500829	65501142	pELS,CTCF-bound	EH38D2459789	EH38E1545227
chr11 65497762 65506469 MALAT1	chr11	65501174	65501350	pELS,CTCF-bound	EH38D2459790	EH38E1545228
chr11 65497762 65506469 MALAT1	chr11	65501355	65501517	pELS,CTCF-bound	EH38D2459791	EH38E1545229
chr11 65497762 65506469 MALAT1	chr11	65502338	65502496	pELS	EH38D2459794	EH38E1545232
chr11 65497762 65506469 MALAT1	chr11	65503028	65503372	pELS,CTCF-bound	EH38D2459796	EH38E1545234
chr11 65497762 65506469 MALAT1	chr11	65504099	65504442	pELS,CTCF-bound	EH38D2459799	EH38E1545237
chr11 65497762 65506469 MALAT1	chr11	65505336	65505646	pELS,CTCF-bound	EH38D2459802	EH38E1545240
chr11 65497762 65506469 MALAT1	chr11	65505760	65505911	pELS,CTCF-bound	EH38D2459803	EH38E1545241
chr11 65497762 65506469 MALAT1	chr11	65506269	65506498	pELS,CTCF-bound	EH38D2459805	EH38E1545243
chr11 65497762 65506469 MALAT1	chr11	65506557	65506882	pELS,CTCF-bound	EH38D2459806	EH38E1545244
chr11 65497762 65506469 MALAT1	chr11	65506902	65507104	pELS,CTCF-bound	EH38D2459807	EH38E1545245
chr11 65497762 65506469 MALAT1	chr11	65507125	65507443	pELS,CTCF-bound	EH38D2459808	EH38E1545246
chr11 65497762 65506469 MALAT1	chr11	65507559	65507880	pELS,CTCF-bound	EH38D2459809	EH38E1545247
chr1 210231456 210232972 SERTAD4-AS1	chr1	210232191	210232408	pELS	EH38D2271302	EH38E1418925
chr1 210231456 210232972 SERTAD4-AS1	chr1	210233148	210233400	pELS,CTCF-bound	EH38D2271305	EH38E1418927
chr1 210231456 210232972 SERTAD4-AS1	chr1	210233429	210233757	pELS,CTCF-bound	EH38D2271306	EH38E1418928
chr1 210231456 210232972 SERTAD4-AS1	chr1	210234481	210234657	pELS,CTCF-bound	EH38D2271309	EH38E1418931
chr1 210231456 210232972 SERTAD4-AS1	chr1	210235245	210235464	pELS	EH38D2271311	EH38E1418933
chr6 157829143 157830573 RP11-52J3.3	chr6	157824011	157824361	pELS,CTCF-bound	EH38D3923462	EH38E2519257
chr6 157829143 157830573 RP11-52J3.3	chr6	157824581	157824767	pELS	EH38D3923463	EH38E2519258
chr6 157829143 157830573 RP11-52J3.3	chr6	157824906	157825251	pELS,CTCF-bound	EH38D3923464	EH38E2519259
chr6 157829143 157830573 RP11-52J3.3	chr6	157828741	157828967	pELS,CTCF-bound	EH38D3923472	EH38E2519265
chr6 157829143 157830573 RP11-52J3.3	chr6	157830802	157830962	pELS	EH38D3923474	EH38E2519267
chr6 157829143 157830573 RP11-52J3.3	chr6	157831048	157831391	pELS	EH38D3923475	EH38E2519268
chr6 157829143 157830573 RP11-52J3.3	chr6	157831449	157831785	pELS,CTCF-bound	EH38D3923476	EH38E2519269
chr6 157829143 157830573 RP11-52J3.3	chr6	157832458	157832681	pELS,CTCF-bound	EH38D3923478	EH38E2519271
chr6 157829143 157830573 RP11-52J3.3	chr6	157832144	157832431	pELS	EH38D3923477	EH38E2519270
chr22 42364525 42369236 LINC01315	chr22	42368383	42368718	pELS,CTCF-bound	EH38D3375514	EH38E2167111
chr22 42364525 42369236 LINC01315	chr22	42367474	42367777	pELS	EH38D3375512	EH38E2167109
chr22 42364525 42369236 LINC01315	chr22	42368009	42368198	pELS,CTCF-bound	EH38D3375513	EH38E2167110
chr7 22856528 22861579 AC005682.5	chr7	22853179	22853395	pELS	EH38D3953982	EH38E2539867
chr7 22856528 22861579 AC005682.5	chr7	22853480	22853727	pELS,CTCF-bound	EH38D3953983	EH38E2539868
chr7 22856528 22861579 AC005682.5	chr7	22853747	22854006	pELS,CTCF-bound	EH38D3953984	EH38E2539869
chr7 22856528 22861579 AC005682.5	chr7	22854466	22854640	pELS,CTCF-bound	EH38D3953986	EH38E2539871
chr7 22856528 22861579 AC005682.5	chr7	22854655	22854831	pELS,CTCF-bound	EH38D3953987	EH38E2539872
chr7 22856528 22861579 AC005682.5	chr7	22854847	22855165	pELS,CTCF-bound	EH38D3953988	EH38E2539873
chr7 22856528 22861579 AC005682.5	chr7	22855367	22855643	pELS,CTCF-bound	EH38D3953989	EH38E2539874
chr7 22856528 22861579 AC005682.5	chr7	22856006	22856340	pELS,CTCF-bound	EH38D3953990	EH38E2539875
chr7 22856528 22861579 AC005682.5	chr7	22858356	22858514	pELS	EH38D3953994	EH38E2539879
chr6 111565251 111576877 TRAF3IP2-AS1	chr6	111565878	111566194	pELS,CTCF-bound	EH38D3886330	EH38E2494207
chr6 111565251 111576877 TRAF3IP2-AS1	chr6	111566360	111566666	pELS	EH38D3886331	EH38E2494208
chr6 111565251 111576877 TRAF3IP2-AS1	chr6	111566884	111567218	pELS,CTCF-bound	EH38D3886332	EH38E2494209
chr6 111565251 111576877 TRAF3IP2-AS1	chr6	111568131	111568299	pELS,CTCF-bound	EH38D3886334	EH38E2494211
chr6 111565251 111576877 TRAF3IP2-AS1	chr6	111568403	111568745	pELS	EH38D3886335	EH38E2494212
chr6 111565251 111576877 TRAF3IP2-AS1	chr6	111565290	111565617	pELS,CTCF-bound	EH38D3886329	EH38E2494206
chr17 16438987 16442028 LRRC75A-AS1	chr17	16439702	16439905	pELS,CTCF-bound	EH38D2913386	EH38E1849403
chr17 16438987 16442028 LRRC75A-AS1	chr17	16440541	16440853	pELS	EH38D2913388	EH38E1849405
chr17 16438987 16442028 LRRC75A-AS1	chr17	16441387	16441734	pELS	EH38D2913390	EH38E1849407
chr17 16438987 16442028 LRRC75A-AS1	chr17	16442116	16442456	pELS	EH38D2913391	EH38E1849408
chr17 16438987 16442028 LRRC75A-AS1	chr17	16442611	16442868	pELS	EH38D2913392	EH38E1849409
chr17 16438987 16442028 LRRC75A-AS1	chr17	16442939	16443094	pELS	EH38D2913393	EH38E1849410
chr17 16438987 16442028 LRRC75A-AS1	chr17	16437285	16437559	pELS,CTCF-bound	EH38D2913382	EH38E1849399
chr17 16440479 16440952 RP11-138I1.3	chr17	16439702	16439905	pELS,CTCF-bound	EH38D2913386	EH38E1849403
chr17 16440479 16440952 RP11-138I1.3	chr17	16440541	16440853	pELS	EH38D2913388	EH38E1849405
chr17 16440479 16440952 RP11-138I1.3	chr17	16441387	16441734	pELS	EH38D2913390	EH38E1849407
chr17 16440479 16440952 RP11-138I1.3	chr17	16442116	16442456	pELS	EH38D2913391	EH38E1849408
chr17 16440479 16440952 RP11-138I1.3	chr17	16442611	16442868	pELS	EH38D2913392	EH38E1849409
chr17 16440479 16440952 RP11-138I1.3	chr17	16442939	16443094	pELS	EH38D2913393	EH38E1849410
chr17 16440479 16440952 RP11-138I1.3	chr17	16437285	16437559	pELS,CTCF-bound	EH38D2913382	EH38E1849399
chr12 3041437 3044950 RP11-253E3.3	chr12	3041573	3041886	pELS,CTCF-bound	EH38D2522417	EH38E1587554
chr12 3041437 3044950 RP11-253E3.3	chr12	3042462	3042802	pELS,CTCF-bound	EH38D2522418	EH38E1587555
chr12 3041437 3044950 RP11-253E3.3	chr12	3040082	3040418	pELS	EH38D2522414	EH38E1587552
chr12 3041437 3044950 RP11-253E3.3	chr12	3040584	3040815	pELS	EH38D2522415	EH38E1587553
chr22 46013606 46015498 CITF22-92A6.1	chr22	46011736	46011938	pELS	EH38D3379543	EH38E2170086
chr22 46013606 46015498 CITF22-92A6.1	chr22	46012069	46012230	pELS,CTCF-bound	EH38D3379544	EH38E2170087
chr22 46013606 46015498 CITF22-92A6.1	chr22	46013900	46014057	pELS,CTCF-bound	EH38D3379548	EH38E2170091
chr22 46013606 46015498 CITF22-92A6.1	chr22	46014067	46014406	pELS,CTCF-bound	EH38D3379549	EH38E2170092
chr22 46013606 46015498 CITF22-92A6.1	chr22	46014674	46014984	pELS	EH38D3379550	EH38E2170093
chr22 46013606 46015498 CITF22-92A6.1	chr22	46012893	46013243	pELS,CTCF-bound	EH38D3379546	EH38E2170089
chr14 68693090 68693583 RPL12P7	chr14	68692303	68692619	pELS	EH38D2732445	EH38E1723965
chr14 68693090 68693583 RPL12P7	chr14	68693265	68693615	pELS,CTCF-bound	EH38D2732447	EH38E1723967
chr14 68693090 68693583 RPL12P7	chr14	68693985	68694237	pELS	EH38D2732448	EH38E1723968
chr14 68693090 68693583 RPL12P7	chr14	68694463	68694813	pELS	EH38D2732449	EH38E1723969
chr14 68693090 68693583 RPL12P7	chr14	68695005	68695157	pELS,CTCF-bound	EH38D2732450	EH38E1723970
chr2 222917387 222919363 AC097461.4	chr2	222919862	222920209	pELS	EH38D3249435	EH38E2078078
chr2 71373938 71376320 ZNF638-IT1	chr2	71379215	71379544	pELS,CTCF-bound	EH38D3139319	EH38E2008615
chr6 89876544 89876878 RP11-63K6.4	chr6	89874504	89874847	pELS	EH38D3871714	EH38E2485121
chr16 85282958 85285963 LINC00311	chr16	85278921	85279192	pELS,CTCF-bound	EH38D2892722	EH38E1834098
chr16 85282958 85285963 LINC00311	chr16	85279832	85280161	pELS,CTCF-bound	EH38D2892723	EH38E1834099
chr16 85282958 85285963 LINC00311	chr16	85284199	85284446	pELS,CTCF-bound	EH38D2892730	EH38E1834105
chr16 85282958 85285963 LINC00311	chr16	85284456	85284619	pELS,CTCF-bound	EH38D2892731	EH38E1834106
chr16 85282958 85285963 LINC00311	chr16	85284633	85284843	pELS,CTCF-bound	EH38D2892732	EH38E1834107
chr16 85282958 85285963 LINC00311	chr16	85281799	85282055	pELS	EH38D2892727	EH38E1834102
chr16 85282958 85285963 LINC00311	chr16	85282472	85282672	pELS	EH38D2892728	EH38E1834103
chr12 119194850 119195394 RP11-64B16.2	chr12	119196253	119196577	pELS	EH38D2614260	EH38E1649157
chr17 68131462 68131907 RP11-147L13.12	chr17	68133307	68133656	pELS,CTCF-bound	EH38D2956104	EH38E1881021
chr17 68131462 68131907 RP11-147L13.12	chr17	68127976	68128317	pELS	EH38D2956102	EH38E1881020
chr17 68096046 68101474 AC145343.2	chr17	68101079	68101301	pELS,CTCF-bound	EH38D2956088	EH38E1881007
chr17 68096046 68101474 AC145343.2	chr17	68102411	68102760	pELS	EH38D2956091	EH38E1881010
chr17 68096046 68101474 AC145343.2	chr17	68103193	68103538	pELS	EH38D2956093	EH38E1881011
chr18 21854640 21854987 RP11-268I9.1	chr18	21853068	21853418	pELS	EH38D2986070	EH38E1902916
chr6 85387219 85390186 RP11-30P6.6	chr6	85389203	85389515	pELS	EH38D3868763	EH38E2483224
chr6 85387219 85390186 RP11-30P6.6	chr6	85390793	85391136	pELS	EH38D3868765	EH38E2483226

## Sheet: Human_lncRNA_Promoter
lncRNAs	chromosome	start position	end position	promoter	ENCODE accession for Regulatory regions(CCRE)	ENCODE accession for Regulatory regions(CCRE)
chr15 34755084 34812923 RP11-814P5.1	chr15	34754848	34755183	PLS,CTCF-bound	EH38D2774817	EH38E1752483
chr15 34755084 34812923 RP11-814P5.1	chr15	34796053	34796209	PLS	EH38D2774859	EH38E1752516
chr6 16764346 16766883 RP1-151F17.2	chr6	16761026	16761244	PLS,CTCF-bound	EH38D3818833	EH38E2450365
chr6 16764346 16766883 RP1-151F17.2	chr6	16761430	16761780	PLS,CTCF-bound	EH38D3818834	EH38E2450366
chr6 16764346 16766883 RP1-151F17.2	chr6	16764247	16764553	PLS,CTCF-bound	EH38D3818841	EH38E2450373
chrX 40262917 40287720 RP11-320G24.1	chrX	40262545	40262895	PLS,CTCF-bound	EH38D4277314	EH38E2750864
chr8 60918981 60966557 AC022182.1	chr8	60967544	60967803	PLS,CTCF-bound	EH38D4098441	EH38E2634898
chr12 93714535 93735730 RP11-887P2.5	chr12	93737749	93738099	PLS	EH38D2592068	EH38E1633672
chr2 215611563 215843536 LINC00607	chr2	215827184	215827389	PLS,CTCF-bound	EH38D3242537	EH38E2073163
chr2 215611563 215843536 LINC00607	chr2	215827457	215827607	PLS	EH38D3242538	EH38E2073164
chr2 215611563 215843536 LINC00607	chr2	215718122	215718322	PLS,CTCF-bound	EH38D3242411	EH38E2073063
chr11 65422798 65445540 NEAT1	chr11	65422565	65422720	PLS,CTCF-bound	EH38D2459604	EH38E1545057
chr11 65422798 65445540 NEAT1	chr11	65422724	65423074	PLS,CTCF-bound	EH38D2459605	EH38E1545058
chr11 65422798 65445540 NEAT1	chr11	65423093	65423273	PLS,CTCF-bound	EH38D2459606	EH38E1545059
chr11 65422798 65445540 NEAT1	chr11	65423286	65423444	PLS,CTCF-bound	EH38D2459607	EH38E1545060
chr11 65422798 65445540 NEAT1	chr11	65423577	65423921	PLS,CTCF-bound	EH38D2459608	EH38E1545061
chr11 65422798 65445540 NEAT1	chr11	65423935	65424216	PLS,CTCF-bound	EH38D2459609	EH38E1545062
chr11 65422798 65445540 NEAT1	chr11	65425212	65425562	PLS,CTCF-bound	EH38D2459612	EH38E1545065
chr11 65422798 65445540 NEAT1	chr11	65425577	65425734	PLS,CTCF-bound	EH38D2459613	EH38E1545066
chr11 65422798 65445540 NEAT1	chr11	65444365	65444531	PLS	EH38D2459667	EH38E1545120
chr11 65422798 65445540 NEAT1	chr11	65445525	65445762	PLS,CTCF-bound	EH38D2459670	EH38E1545123
chr3 10285754 10293449 GHRLOS	chr3	10292900	10293249	PLS,CTCF-bound	EH38D3392207	EH38E2177722
chr2 74832655 74833987 RP11-259N19.1	chr2	74833860	74834209	PLS,CTCF-bound	EH38D3142462	EH38E2010719
chr2 74832655 74833987 RP11-259N19.1	chr2	74835064	74835368	PLS,CTCF-bound	EH38D3142466	EH38E2010723
chr12 65855947 65882041 RP11-366L20.2	chr12	65881428	65881777	PLS	EH38D2571117	EH38E1620644
chr12 65855947 65882041 RP11-366L20.2	chr12	65881860	65882023	PLS,CTCF-bound	EH38D2571118	EH38E1620645
chr12 65855947 65882041 RP11-366L20.2	chr12	65882048	65882398	PLS,CTCF-bound	EH38D2571119	EH38E1620646
chr12 65602878 65612997 RP11-221N13.3	chr12	65602558	65602900	PLS,CTCF-bound	EH38D2570760	EH38E1620353
chr4 82374402 82384027 RP11-127B20.3	chr4	82373691	82373897	PLS,CTCF-bound	EH38D3595025	EH38E2307922
chr4 82374402 82384027 RP11-127B20.3	chr4	82374004	82374229	PLS,CTCF-bound	EH38D3595026	EH38E2307923
chr4 82374402 82384027 RP11-127B20.3	chr4	82374231	82374546	PLS,CTCF-bound	EH38D3595027	EH38E2307924
chr5 149406880 149432835 CARMN	chr5	149406540	149406873	PLS,CTCF-bound	EH38D3775188	EH38E2419876
chr5 149406880 149432835 CARMN	chr5	149428915	149429259	PLS,CTCF-bound	EH38D3775241	EH38E2419925
chr5 149406880 149432835 CARMN	chr5	149430295	149430616	PLS,CTCF-bound	EH38D3775243	EH38E2419927
chr2 206084605 206086564 AC007383.3	chr2	206084389	206084739	PLS,CTCF-bound	EH38D3235671	EH38E2068871
chr2 206084605 206086564 AC007383.3	chr2	206085461	206085640	PLS,CTCF-bound	EH38D3235674	EH38E2068874
chr2 206084605 206086564 AC007383.3	chr2	206086012	206086312	PLS,CTCF-bound	EH38D3235676	EH38E2068876
chr7 130876809 130913310 AC058791.1	chr7	130913110	130913263	PLS	EH38D4031168	EH38E2590693
chr7 130876809 130913310 AC058791.1	chr7	130913288	130913638	PLS,CTCF-bound	EH38D4031169	EH38E2590694
chr5 88883399 88944993 MEF2C-AS1	chr5	88882888	88883056	PLS,CTCF-bound	EH38D3728448	EH38E2389507
chr5 88883399 88944993 MEF2C-AS1	chr5	88883071	88883420	PLS,CTCF-bound	EH38D3728449	EH38E2389508
chr5 88883399 88944993 MEF2C-AS1	chr5	88889159	88889314	PLS,CTCF-bound	EH38D3728465	EH38E2389522
chr5 88883399 88944993 MEF2C-AS1	chr5	88889358	88889665	PLS,CTCF-bound	EH38D3728466	EH38E2389523
chr7 130945610 131107979 LINC-PINT	chr7	131109843	131110193	PLS,CTCF-bound	EH38D4031427	EH38E2590945
chr21 25385820 25431701 LINC00158	chr21	25424734	25425018	PLS	EH38D3329831	EH38E2133728
chr21 25561909 25575168 MIR155HG	chr21	25561715	25561956	PLS,CTCF-bound	EH38D3329913	EH38E2133786
chr21 25561909 25575168 MIR155HG	chr21	25573836	25574183	PLS,CTCF-bound	EH38D3329932	EH38E2133804
chr11 112290201 112292721 RP11-356J5.12	chr11	112290056	112290404	PLS,CTCF-bound	EH38D2497582	EH38E1569976
chr17 75683548 75684799 RP11-474I11.7	chr17	75679742	75680081	PLS,CTCF-bound	EH38D2963358	EH38E1886170
chr17 75679474 75679967 RP11-474I11.8	chr17	75679742	75680081	PLS,CTCF-bound	EH38D2963358	EH38E1886170
chr8 29815004 29854543 RP11-94H18.1	chr8	29828385	29828731	PLS	EH38D4077575	EH38E2621537
chr11 65497762 65506469 MALAT1	chr11	65497391	65497739	PLS,CTCF-bound	EH38D2459777	EH38E1545216
chr11 65497762 65506469 MALAT1	chr11	65497764	65497946	PLS,CTCF-bound	EH38D2459778	EH38E1545217
chr11 65497762 65506469 MALAT1	chr11	65498273	65498487	PLS,CTCF-bound	EH38D2459780	EH38E1545219
chr11 65497762 65506469 MALAT1	chr11	65498849	65499199	PLS,CTCF-bound	EH38D2459782	EH38E1545221
chr11 65497762 65506469 MALAT1	chr11	65500197	65500533	PLS,CTCF-bound	EH38D2459787	EH38E1545225
chr11 65497762 65506469 MALAT1	chr11	65501572	65501901	PLS,CTCF-bound	EH38D2459792	EH38E1545230
chr11 65497762 65506469 MALAT1	chr11	65501933	65502257	PLS,CTCF-bound	EH38D2459793	EH38E1545231
chr11 65497762 65506469 MALAT1	chr11	65502499	65502841	PLS	EH38D2459795	EH38E1545233
chr11 65497762 65506469 MALAT1	chr11	65503394	65503567	PLS,CTCF-bound	EH38D2459797	EH38E1545235
chr11 65497762 65506469 MALAT1	chr11	65503736	65503943	PLS,CTCF-bound	EH38D2459798	EH38E1545236
chr11 65497762 65506469 MALAT1	chr11	65504574	65504915	PLS,CTCF-bound	EH38D2459800	EH38E1545238
chr11 65497762 65506469 MALAT1	chr11	65504939	65505150	PLS,CTCF-bound	EH38D2459801	EH38E1545239
chr11 65497762 65506469 MALAT1	chr11	65505922	65506226	PLS,CTCF-bound	EH38D2459804	EH38E1545242
chr1 210231456 210232972 SERTAD4-AS1	chr1	210232554	210232903	PLS,CTCF-bound	EH38D2271303	EH38E1418926
chr1 210231456 210232972 SERTAD4-AS1	chr1	210233814	210234072	PLS,CTCF-bound	EH38D2271307	EH38E1418929
chr1 210231456 210232972 SERTAD4-AS1	chr1	210234078	210234326	PLS,CTCF-bound	EH38D2271308	EH38E1418930
chr6 157829143 157830573 RP11-52J3.3	chr6	157830444	157830776	PLS,CTCF-bound	EH38D3923473	EH38E2519266
chr22 42364525 42369236 LINC01315	chr22	42368954	42369174	PLS,CTCF-bound	EH38D3375515	EH38E2167112
chr22 42364525 42369236 LINC01315	chr22	42369183	42369527	PLS,CTCF-bound	EH38D3375516	EH38E2167113
chr7 22856528 22861579 AC005682.5	chr7	22854135	22854466	PLS,CTCF-bound	EH38D3953985	EH38E2539870
chr7 22856528 22861579 AC005682.5	chr7	22856546	22856745	PLS	EH38D3953991	EH38E2539876
chr6 111565251 111576877 TRAF3IP2-AS1	chr6	111567219	111567569	PLS,CTCF-bound	EH38D3886333	EH38E2494210
chr17 16438987 16442028 LRRC75A-AS1	chr17	16438630	16438973	PLS,CTCF-bound	EH38D2913383	EH38E1849400
chr17 16438987 16442028 LRRC75A-AS1	chr17	16439069	16439304	PLS,CTCF-bound	EH38D2913384	EH38E1849401
chr17 16438987 16442028 LRRC75A-AS1	chr17	16439409	16439610	PLS	EH38D2913385	EH38E1849402
chr17 16438987 16442028 LRRC75A-AS1	chr17	16439913	16440259	PLS,CTCF-bound	EH38D2913387	EH38E1849404
chr17 16438987 16442028 LRRC75A-AS1	chr17	16440999	16441162	PLS	EH38D2913389	EH38E1849406
chr17 16440479 16440952 RP11-138I1.3	chr17	16438630	16438973	PLS,CTCF-bound	EH38D2913383	EH38E1849400
chr17 16440479 16440952 RP11-138I1.3	chr17	16439069	16439304	PLS,CTCF-bound	EH38D2913384	EH38E1849401
chr17 16440479 16440952 RP11-138I1.3	chr17	16439409	16439610	PLS	EH38D2913385	EH38E1849402
chr17 16440479 16440952 RP11-138I1.3	chr17	16439913	16440259	PLS,CTCF-bound	EH38D2913387	EH38E1849404
chr17 16440479 16440952 RP11-138I1.3	chr17	16440999	16441162	PLS	EH38D2913389	EH38E1849406
chr22 46013606 46015498 CITF22-92A6.1	chr22	46013494	46013843	PLS,CTCF-bound	EH38D3379547	EH38E2170090
chr17 68096046 68101474 AC145343.2	chr17	68101471	68101820	PLS,CTCF-bound	EH38D2956089	EH38E1881008
chr17 68096046 68101474 AC145343.2	chr17	68101924	68102160	PLS,CTCF-bound	EH38D2956090	EH38E1881009
chr6 85387219 85390186 RP11-30P6.6	chr6	85390174	85390521	PLS	EH38D3868764	EH38E2483225

## Sheet: Human_lncRNA_CTCF
lncRNAs	chromosome	start position	end position	CTCF	ENCODE accession for Regulatory regions(CCRE)	ENCODE accession for Regulatory regions(CCRE)
chr8 60918981 60966557 AC022182.1	chr8	60933488	60933838	CTCF-only,CTCF-bound	EH38D4098399	EH38E2634861
chr2 215611563 215843536 LINC00607	chr2	215635838	215636179	CTCF-only,CTCF-bound	EH38D3242317	EH38E2072986
chr2 215611563 215843536 LINC00607	chr2	215629770	215629963	CTCF-only,CTCF-bound	EH38D3242313	EH38E2072983
chr2 215611563 215843536 LINC00607	chr2	215676290	215676556	CTCF-only,CTCF-bound	EH38D3242358	EH38E2073015
chr2 215611563 215843536 LINC00607	chr2	215741788	215742073	CTCF-only,CTCF-bound	EH38D3242441	EH38E2073091
chr2 215611563 215843536 LINC00607	chr2	215766397	215766633	CTCF-only,CTCF-bound	EH38D3242471	EH38E2073113
chr2 74832655 74833987 RP11-259N19.1	chr2	74830967	74831138	CTCF-only,CTCF-bound	EH38D3142458	EH38E2010715
chr5 88883399 88944993 MEF2C-AS1	chr5	88919854	88920018	CTCF-only,CTCF-bound	EH38D3728477	EH38E2389533
chr5 88883399 88944993 MEF2C-AS1	chr5	88922725	88922926	CTCF-only,CTCF-bound	EH38D3728479	EH38E2389534
chr7 130945610 131107979 LINC-PINT	chr7	131063760	131063947	CTCF-only,CTCF-bound	EH38D4031363	EH38E2590882
chr21 25385820 25431701 LINC00158	chr21	25385923	25386258	CTCF-only,CTCF-bound	EH38D3329802	EH38E2133713
chr21 25385820 25431701 LINC00158	chr21	25409980	25410330	CTCF-only,CTCF-bound	EH38D3329820	EH38E2133719
chr11 112290201 112292721 RP11-356J5.12	chr11	112286046	112286384	CTCF-only,CTCF-bound	EH38D2497579	EH38E1569973
chr11 112290201 112292721 RP11-356J5.12	chr11	112285835	112286018	CTCF-only,CTCF-bound	EH38D2497578	EH38E1569972
chr8 29815004 29854543 RP11-94H18.1	chr8	29834575	29834748	CTCF-only,CTCF-bound	EH38D4077583	EH38E2621540
chr11 84639993 84640565 RP11-851M3.1	chr11	84642557	84642840	CTCF-only,CTCF-bound	EH38D2477688	EH38E1557806
chr21 32259804 32261585 AP000265.1	chr21	32259406	32259733	CTCF-only,CTCF-bound	EH38D3335311	EH38E2137230
