# Supplementary material for: Identification of the conserved long non-coding RNAs in myogenesis
Source: BMC Genomics. 2021 May 10;22:336. doi: 10.1186/s12864-021-07615-0 (PMC8112034; doi:10.1186/s12864-021-07615-0)
Supplement: Supplementary file 11 — Additional file 11. The position of lncRNAs along with each histone peaks for both human and mouse genome. [file 12864_2021_7615_MOESM11_ESM.xlsx]

## Sheet: Mouse_lncRNA_H3K4me1
lncRNAs	H3K4Me1 Peaks
chr13 45965351 45966177 5033430I15Rik	chr13 45960967 45961311
chr13 45965351 45966177 5033430I15Rik	chr13 45961487 45962716
chr13 45965351 45966177 5033430I15Rik	chr13 45962829 45964314
chr13 45965351 45966177 5033430I15Rik	chr13 45965059 45965670
chr13 45965351 45966177 5033430I15Rik	chr13 45965723 45966133
chr13 45965351 45966177 5033430I15Rik	chr13 45966801 45966976
chr13 45965351 45966177 5033430I15Rik	chr13 45967221 45967654
chr13 45965351 45966177 5033430I15Rik	chr13 45967768 45969206
chr13 45965351 45966177 5033430I15Rik	chr13 45969551 45970052
chr13 45965351 45966177 5033430I15Rik	chr13 45970106 45970459
chr13 45965351 45966177 5033430I15Rik	chr13 45970544 45970800
chr13 45965351 45966177 5033430I15Rik	chr13 45961868 45963262
chr13 45965351 45966177 5033430I15Rik	chr13 45963333 45963586
chr13 45965351 45966177 5033430I15Rik	chr13 45964054 45964473
chr13 45965351 45966177 5033430I15Rik	chr13 45967711 45969331
chr13 45965351 45966177 5033430I15Rik	chr13 45969654 45970222
chr13 45965351 45966177 5033430I15Rik	chr13 45970303 45971453
chrX 12340637 12345222 Gm14635	chrX 12340331 12340647
chrX 12340637 12345222 Gm14635	chrX 12343968 12344212
chrX 12340637 12345222 Gm14635	chrX 12348768 12349595
chrX 12340637 12345222 Gm14635	chrX 12350111 12351250
chrX 12340637 12345222 Gm14635	chrX 12336150 12336618
chrX 12340637 12345222 Gm14635	chrX 12336807 12337127
chrX 12340637 12345222 Gm14635	chrX 12340330 12340465
chrX 12340637 12345222 Gm14635	chrX 12340804 12341288
chrX 12340637 12345222 Gm14635	chrX 12348691 12349950
chrX 12340637 12345222 Gm14635	chrX 12350115 12350298
chr10 95336276 95363216 2310039L15Rik	chr10 95343459 95343600
chr10 95336276 95363216 2310039L15Rik	chr10 95344431 95344986
chr10 95336276 95363216 2310039L15Rik	chr10 95345229 95345456
chr10 95336276 95363216 2310039L15Rik	chr10 95345909 95347192
chr10 95336276 95363216 2310039L15Rik	chr10 95348049 95348201
chr10 95336276 95363216 2310039L15Rik	chr10 95348636 95348938
chr10 95336276 95363216 2310039L15Rik	chr10 95353932 95354355
chr10 95336276 95363216 2310039L15Rik	chr10 95356583 95357406
chr10 95336276 95363216 2310039L15Rik	chr10 95367717 95368322
chr10 95336276 95363216 2310039L15Rik	chr10 95343046 95343466
chr10 95336276 95363216 2310039L15Rik	chr10 95345935 95347215
chr10 95336276 95363216 2310039L15Rik	chr10 95348646 95348999
chr10 95336276 95363216 2310039L15Rik	chr10 95349068 95349263
chr10 95336276 95363216 2310039L15Rik	chr10 95350191 95350554
chr10 95336276 95363216 2310039L15Rik	chr10 95353275 95353490
chr10 95336276 95363216 2310039L15Rik	chr10 95356461 95357060
chr10 95336276 95363216 2310039L15Rik	chr10 95357631 95357908
chr10 95336276 95363216 2310039L15Rik	chr10 95367561 95368754
chr11 30106394 30108120 Gm29237	chr11 30104668 30105062
chr11 30106394 30108120 Gm29237	chr11 30107198 30107447
chr11 30106394 30108120 Gm29237	chr11 30108620 30109527
chr11 30106394 30108120 Gm29237	chr11 30109590 30109936
chr11 30106394 30108120 Gm29237	chr11 30109989 30113486
chr11 30106394 30108120 Gm29237	chr11 30100743 30101733
chr11 30106394 30108120 Gm29237	chr11 30101788 30102151
chr11 30106394 30108120 Gm29237	chr11 30102967 30103666
chr11 30106394 30108120 Gm29237	chr11 30103748 30105255
chr11 30106394 30108120 Gm29237	chr11 30105352 30105812
chr11 30106394 30108120 Gm29237	chr11 30106290 30106509
chr11 30106394 30108120 Gm29237	chr11 30106737 30108279
chr11 30106394 30108120 Gm29237	chr11 30108813 30109918
chr11 30106394 30108120 Gm29237	chr11 30109991 30116601
chr1 71888503 71890587 Gm8883	chr1 71891106 71892355
chr1 71888503 71890587 Gm8883	chr1 71891447 71891870
chr1 71888503 71890587 Gm8883	chr1 71891941 71892179
chr19 5843681 5845259 Neat1	chr19 5838271 5839229
chr19 5843681 5845259 Neat1	chr19 5839339 5839640
chr19 5843681 5845259 Neat1	chr19 5839718 5840341
chr19 5843681 5845259 Neat1	chr19 5846884 5848163
chr19 5843681 5845259 Neat1	chr19 5848912 5849682
chr19 5843681 5845259 Neat1	chr19 5849798 5850250
chr19 5843681 5845259 Neat1	chr19 5838027 5839160
chr19 5843681 5845259 Neat1	chr19 5847684 5848362
chr19 5843681 5845259 Neat1	chr19 5849835 5850241
chr6 87981683 88005471 Gm5577	chr6 87978299 87978584
chr6 87981683 88005471 Gm5577	chr6 87978787 87979020
chr6 87981683 88005471 Gm5577	chr6 87979150 87979698
chr6 87981683 88005471 Gm5577	chr6 87979909 87980213
chr6 87981683 88005471 Gm5577	chr6 87980817 87980997
chr6 87981683 88005471 Gm5577	chr6 87981428 87981612
chr6 87981683 88005471 Gm5577	chr6 87984403 87984945
chr6 87981683 88005471 Gm5577	chr6 87985275 87985671
chr6 87981683 88005471 Gm5577	chr6 87987480 87988172
chr6 87981683 88005471 Gm5577	chr6 87988365 87989253
chr6 87981683 88005471 Gm5577	chr6 87989383 87989680
chr6 87981683 88005471 Gm5577	chr6 87990917 87992982
chr6 87981683 88005471 Gm5577	chr6 87993118 87993763
chr6 87981683 88005471 Gm5577	chr6 87993814 87994459
chr6 87981683 88005471 Gm5577	chr6 87997381 87997806
chr6 87981683 88005471 Gm5577	chr6 87997928 87998216
chr6 87981683 88005471 Gm5577	chr6 87998888 87999260
chr6 87981683 88005471 Gm5577	chr6 88001850 88002026
chr6 87981683 88005471 Gm5577	chr6 88002429 88002661
chr6 87981683 88005471 Gm5577	chr6 88003418 88003772
chr6 87981683 88005471 Gm5577	chr6 88003857 88004246
chr6 87981683 88005471 Gm5577	chr6 88005783 88005973
chr6 87981683 88005471 Gm5577	chr6 88006193 88007780
chr6 87981683 88005471 Gm5577	chr6 87976711 87977164
chr6 87981683 88005471 Gm5577	chr6 87977591 87977857
chr6 87981683 88005471 Gm5577	chr6 87977907 87978099
chr6 87981683 88005471 Gm5577	chr6 87978365 87978584
chr6 87981683 88005471 Gm5577	chr6 87979152 87979593
chr6 87981683 88005471 Gm5577	chr6 87979924 87980139
chr6 87981683 88005471 Gm5577	chr6 87980486 87980990
chr6 87981683 88005471 Gm5577	chr6 87981483 87981670
chr6 87981683 88005471 Gm5577	chr6 87982251 87983248
chr6 87981683 88005471 Gm5577	chr6 87983342 87983788
chr6 87981683 88005471 Gm5577	chr6 87984456 87984937
chr6 87981683 88005471 Gm5577	chr6 87985311 87986096
chr6 87981683 88005471 Gm5577	chr6 87986494 87986705
chr6 87981683 88005471 Gm5577	chr6 87987173 87989240
chr6 87981683 88005471 Gm5577	chr6 87989378 87989793
chr6 87981683 88005471 Gm5577	chr6 87990114 87990734
chr6 87981683 88005471 Gm5577	chr6 87991023 87992946
chr6 87981683 88005471 Gm5577	chr6 87993423 87994626
chr6 87981683 88005471 Gm5577	chr6 88002868 88004128
chr6 87981683 88005471 Gm5577	chr6 88006196 88006345
chr6 87981683 88005471 Gm5577	chr6 88006983 88007363
chr6 87981683 88005471 Gm5577	chr6 88007581 88007891
chr6 82831438 82837385 Gm43878	chr6 82826534 82826767
chr6 82831438 82837385 Gm43878	chr6 82829569 82830206
chr6 82831438 82837385 Gm43878	chr6 82830345 82830639
chr6 82831438 82837385 Gm43878	chr6 82832260 82833068
chr6 82831438 82837385 Gm43878	chr6 82833565 82833865
chr6 82831438 82837385 Gm43878	chr6 82833956 82834228
chr6 82831438 82837385 Gm43878	chr6 82834717 82835033
chr6 82831438 82837385 Gm43878	chr6 82836194 82836741
chr6 82831438 82837385 Gm43878	chr6 82826386 82826905
chr6 82831438 82837385 Gm43878	chr6 82829145 82829525
chr6 82831438 82837385 Gm43878	chr6 82829714 82830136
chr6 82831438 82837385 Gm43878	chr6 82830443 82830658
chr6 82831438 82837385 Gm43878	chr6 82831502 82831837
chr6 82831438 82837385 Gm43878	chr6 82832287 82832593
chr6 82831438 82837385 Gm43878	chr6 82834983 82835351
chr6 82831438 82837385 Gm43878	chr6 82835583 82835802
chr6 82831438 82837385 Gm43878	chr6 82836286 82836869
chr10 120389523 120392793 9230105E05Rik	chr10 120391926 120392145
chr10 120389523 120392793 9230105E05Rik	chr10 120392895 120393514
chr10 120389523 120392793 9230105E05Rik	chr10 120393912 120394118
chr10 120389523 120392793 9230105E05Rik	chr10 120384912 120385377
chr10 120389523 120392793 9230105E05Rik	chr10 120387234 120387548
chr10 120389523 120392793 9230105E05Rik	chr10 120387598 120388006
chr10 120389523 120392793 9230105E05Rik	chr10 120388163 120388472
chr10 120389523 120392793 9230105E05Rik	chr10 120388546 120388836
chr10 120389523 120392793 9230105E05Rik	chr10 120388925 120389738
chr10 120389523 120392793 9230105E05Rik	chr10 120390612 120391016
chr10 120389523 120392793 9230105E05Rik	chr10 120391434 120391728
chr10 120389523 120392793 9230105E05Rik	chr10 120392095 120392452
chr10 120389523 120392793 9230105E05Rik	chr10 120392510 120392878
chr10 120389523 120392793 9230105E05Rik	chr10 120392942 120393497
chr10 120389523 120392793 9230105E05Rik	chr10 120393763 120394302
chr10 120389523 120392793 9230105E05Rik	chr10 120394846 120395220
chr10 120389523 120392793 9230105E05Rik	chr10 120395414 120395582
chr10 120389523 120392793 9230105E05Rik	chr10 120397621 120397816
chr10 120389523 120392793 9230105E05Rik	chr10 120391926 120392145
chr10 120389523 120392793 9230105E05Rik	chr10 120392895 120393514
chr10 120389523 120392793 9230105E05Rik	chr10 120393912 120394118
chr10 120389523 120392793 9230105E05Rik	chr10 120384912 120385377
chr10 120389523 120392793 9230105E05Rik	chr10 120387234 120387548
chr10 120389523 120392793 9230105E05Rik	chr10 120387598 120388006
chr10 120389523 120392793 9230105E05Rik	chr10 120388163 120388472
chr10 120389523 120392793 9230105E05Rik	chr10 120388546 120388836
chr10 120389523 120392793 9230105E05Rik	chr10 120388925 120389738
chr10 120389523 120392793 9230105E05Rik	chr10 120390612 120391016
chr10 120389523 120392793 9230105E05Rik	chr10 120391434 120391728
chr10 120389523 120392793 9230105E05Rik	chr10 120392095 120392452
chr10 120389523 120392793 9230105E05Rik	chr10 120392510 120392878
chr10 120389523 120392793 9230105E05Rik	chr10 120392942 120393497
chr10 120389523 120392793 9230105E05Rik	chr10 120393763 120394302
chr10 120389523 120392793 9230105E05Rik	chr10 120394846 120395220
chr10 120389523 120392793 9230105E05Rik	chr10 120395414 120395582
chr10 120389523 120392793 9230105E05Rik	chr10 120397621 120397816
chr1 20679023 20684298 Gm28653	chr1 20679892 20680320
chr1 20679023 20684298 Gm28653	chr1 20680554 20680830
chr1 20679023 20684298 Gm28653	chr1 20680897 20681219
chr1 20679023 20684298 Gm28653	chr1 20681333 20681528
chr1 20679023 20684298 Gm28653	chr1 20681984 20682403
chr1 20679023 20684298 Gm28653	chr1 20682457 20682771
chr1 20679023 20684298 Gm28653	chr1 20683335 20683682
chr1 20679023 20684298 Gm28653	chr1 20676309 20676948
chr1 20679023 20684298 Gm28653	chr1 20677390 20678025
chr1 20679023 20684298 Gm28653	chr1 20678148 20678414
chr1 20679023 20684298 Gm28653	chr1 20678782 20678973
chr1 20679023 20684298 Gm28653	chr1 20679061 20679329
chr1 20679023 20684298 Gm28653	chr1 20679791 20680685
chr1 20679023 20684298 Gm28653	chr1 20680789 20681219
chr1 20679023 20684298 Gm28653	chr1 20681328 20681528
chr1 20679023 20684298 Gm28653	chr1 20681635 20681848
chr1 20679023 20684298 Gm28653	chr1 20681984 20682324
chr1 20679023 20684298 Gm28653	chr1 20682638 20682841
chr1 20679023 20684298 Gm28653	chr1 20683000 20683239
chr1 20679023 20684298 Gm28653	chr1 20683314 20683929
chr18 61639653 61647472 Bvht	chr18 61636162 61636404
chr18 61639653 61647472 Bvht	chr18 61638600 61638846
chr18 61639653 61647472 Bvht	chr18 61640249 61641614
chr18 61639653 61647472 Bvht	chr18 61641667 61642702
chr18 61639653 61647472 Bvht	chr18 61642758 61643191
chr18 61639653 61647472 Bvht	chr18 61643245 61643642
chr18 61639653 61647472 Bvht	chr18 61644152 61644663
chr18 61639653 61647472 Bvht	chr18 61644849 61645105
chr18 61639653 61647472 Bvht	chr18 61646825 61647028
chr18 61639653 61647472 Bvht	chr18 61647309 61648390
chr18 61639653 61647472 Bvht	chr18 61648492 61648874
chr18 61639653 61647472 Bvht	chr18 61648953 61649405
chr18 61639653 61647472 Bvht	chr18 61650729 61650926
chr18 61639653 61647472 Bvht	chr18 61639673 61639998
chr18 61639653 61647472 Bvht	chr18 61641123 61641527
chr18 61639653 61647472 Bvht	chr18 61641736 61642400
chr18 61639653 61647472 Bvht	chr18 61652436 61652888
chr1 63117118 63126837 Gm20342	chr1 63122512 63122954
chr1 63117118 63126837 Gm20342	chr1 63123050 63123813
chr1 63117118 63126837 Gm20342	chr1 63123898 63124435
chr1 63117118 63126837 Gm20342	chr1 63124507 63124895
chr4 95123995 95167318 Mir155hg	chr4 95128707 95129102
chr4 95123995 95167318 Mir155hg	chr4 95129154 95130341
chr4 95123995 95167318 Mir155hg	chr4 95138019 95138385
chr4 95123995 95167318 Mir155hg	chr4 95138529 95138816
chr4 95123995 95167318 Mir155hg	chr4 95138909 95139130
chr4 95123995 95167318 Mir155hg	chr4 95139329 95140097
chr4 95123995 95167318 Mir155hg	chr4 95140178 95140653
chr4 95123995 95167318 Mir155hg	chr4 95140941 95142598
chr4 95123995 95167318 Mir155hg	chr4 95142771 95143795
chr4 95123995 95167318 Mir155hg	chr4 95144244 95144459
chr4 95123995 95167318 Mir155hg	chr4 95148184 95148900
chr4 95123995 95167318 Mir155hg	chr4 95149006 95149745
chr4 95123995 95167318 Mir155hg	chr4 95149953 95150157
chr4 95123995 95167318 Mir155hg	chr4 95150391 95151019
chr4 95123995 95167318 Mir155hg	chr4 95153794 95154312
chr4 95123995 95167318 Mir155hg	chr4 95166166 95167917
chr4 95123995 95167318 Mir155hg	chr4 95168145 95169193
chr4 95123995 95167318 Mir155hg	chr4 95172073 95172520
chr4 95123995 95167318 Mir155hg	chr4 95128395 95128590
chr4 95123995 95167318 Mir155hg	chr4 95128709 95128898
chr4 95123995 95167318 Mir155hg	chr4 95129034 95130908
chr4 95123995 95167318 Mir155hg	chr4 95130981 95131249
chr4 95123995 95167318 Mir155hg	chr4 95132171 95132850
chr4 95123995 95167318 Mir155hg	chr4 95134021 95134402
chr4 95123995 95167318 Mir155hg	chr4 95140013 95140496
chr4 95123995 95167318 Mir155hg	chr4 95140942 95143176
chr4 95123995 95167318 Mir155hg	chr4 95143263 95144085
chr4 95123995 95167318 Mir155hg	chr4 95144151 95144882
chr4 95123995 95167318 Mir155hg	chr4 95144968 95145828
chr4 95123995 95167318 Mir155hg	chr4 95148437 95148896
chr4 95123995 95167318 Mir155hg	chr4 95149022 95149942
chr4 95123995 95167318 Mir155hg	chr4 95150392 95151295
chr4 95123995 95167318 Mir155hg	chr4 95151354 95151578
chr4 95123995 95167318 Mir155hg	chr4 95151699 95152249
chr4 95123995 95167318 Mir155hg	chr4 95152966 95153634
chr4 95123995 95167318 Mir155hg	chr4 95153707 95154353
chr4 95123995 95167318 Mir155hg	chr4 95154439 95154663
chr4 95123995 95167318 Mir155hg	chr4 95156990 95157377
chr4 95123995 95167318 Mir155hg	chr4 95167582 95167917
chr4 95123995 95167318 Mir155hg	chr4 95168005 95168445
chr4 95123995 95167318 Mir155hg	chr4 95168497 95168875
chr9 50488799 50504805 Plet1os	chr9 50492409 50493896
chr9 50488799 50504805 Plet1os	chr9 50494048 50494269
chr9 50488799 50504805 Plet1os	chr9 50494739 50496250
chr9 50488799 50504805 Plet1os	chr9 50505673 50505891
chr9 50488799 50504805 Plet1os	chr9 50506406 50506691
chr9 50488799 50504805 Plet1os	chr9 50507694 50508369
chr9 50488799 50504805 Plet1os	chr9 50508587 50509165
chr9 50488799 50504805 Plet1os	chr9 50509217 50509562
chr9 50488799 50504805 Plet1os	chr9 50509758 50509968
chr9 50488799 50504805 Plet1os	chr9 50498143 50498628
chr9 50488799 50504805 Plet1os	chr9 50506017 50506147
chr9 50488799 50504805 Plet1os	chr9 50507675 50508510
chr9 50488799 50504805 Plet1os	chr9 50508582 50509119
chr9 50488799 50504805 Plet1os	chr9 50509359 50509784
chr11 115946450 115952105 Sap30bpos	chr11 115940942 115941632
chr11 115946450 115952105 Sap30bpos	chr11 115941913 115942357
chr11 115946450 115952105 Sap30bpos	chr11 115943943 115944144
chr11 115946450 115952105 Sap30bpos	chr11 115944663 115945050
chr11 115946450 115952105 Sap30bpos	chr11 115945337 115945747
chr11 115946450 115952105 Sap30bpos	chr11 115945851 115946209
chr11 115946450 115952105 Sap30bpos	chr11 115946379 115946601
chr11 115946450 115952105 Sap30bpos	chr11 115946725 115947744
chr11 115946450 115952105 Sap30bpos	chr11 115949318 115949721
chr11 115946450 115952105 Sap30bpos	chr11 115950028 115950404
chr11 115946450 115952105 Sap30bpos	chr11 115956843 115957038
chr11 115946450 115952105 Sap30bpos	chr11 115940935 115941767
chr11 115946450 115952105 Sap30bpos	chr11 115941964 115942341
chr11 115946450 115952105 Sap30bpos	chr11 115942533 115943263
chr11 115946450 115952105 Sap30bpos	chr11 115943506 115944174
chr11 115946450 115952105 Sap30bpos	chr11 115944419 115944682
chr11 115946450 115952105 Sap30bpos	chr11 115944931 115945159
chr11 115946450 115952105 Sap30bpos	chr11 115945256 115945673
chr11 115946450 115952105 Sap30bpos	chr11 115945832 115945915
chr11 115946450 115952105 Sap30bpos	chr11 115945966 115946214
chr11 115946450 115952105 Sap30bpos	chr11 115946372 115946639
chr11 115946450 115952105 Sap30bpos	chr11 115946776 115947377
chr11 115946450 115952105 Sap30bpos	chr11 115948999 115949345
chr11 115946450 115952105 Sap30bpos	chr11 115949486 115949704
chr11 115946450 115952105 Sap30bpos	chr11 115955014 115955181
chr11 115946450 115952105 Sap30bpos	chr11 115956765 115957090
chr19 5801943 5802640 Malat1	chr19 5796279 5797044
chr19 5801943 5802640 Malat1	chr19 5802772 5803301
chr19 5801943 5802640 Malat1	chr19 5803819 5804958
chr19 5801943 5802640 Malat1	chr19 5805079 5805724
chr19 5801943 5802640 Malat1	chr19 5805887 5806750
chr19 5801943 5802640 Malat1	chr19 5806847 5807199
chr19 5801943 5802640 Malat1	chr19 5807514 5807869
chr19 5801943 5802640 Malat1	chr19 5803869 5804183
chr19 5801943 5802640 Malat1	chr19 5804236 5804942
chr19 5801943 5802640 Malat1	chr19 5805120 5805724
chr19 5801943 5802640 Malat1	chr19 5805899 5806493
chr19 5801943 5802640 Malat1	chr19 5806616 5807191
chr19 5801943 5802640 Malat1	chr19 5807354 5807743
chr1 192854923 192856246 Gm15867	chr1 192850270 192850899
chr1 192854923 192856246 Gm15867	chr1 192850962 192851273
chr1 192854923 192856246 Gm15867	chr1 192853729 192854360
chr1 192854923 192856246 Gm15867	chr1 192855213 192855588
chr1 192854923 192856246 Gm15867	chr1 192859002 192859341
chr1 192854923 192856246 Gm15867	chr1 192859448 192859917
chr1 192854923 192856246 Gm15867	chr1 192850453 192850907
chr1 192854923 192856246 Gm15867	chr1 192855319 192855567
chr17 5799652 5802894 3300005D01Rik	chr17 5793517 5795033
chr17 5799652 5802894 3300005D01Rik	chr17 5795162 5795291
chr17 5799652 5802894 3300005D01Rik	chr17 5795467 5796013
chr17 5799652 5802894 3300005D01Rik	chr17 5796108 5797057
chr17 5799652 5802894 3300005D01Rik	chr17 5797126 5797725
chr17 5799652 5802894 3300005D01Rik	chr17 5798048 5799937
chr17 5799652 5802894 3300005D01Rik	chr17 5800531 5800785
chr17 5799652 5802894 3300005D01Rik	chr17 5800897 5803187
chr17 5799652 5802894 3300005D01Rik	chr17 5803237 5803772
chr17 5799652 5802894 3300005D01Rik	chr17 5803841 5806785
chr17 5799652 5802894 3300005D01Rik	chr17 5806836 5808098
chr17 5799652 5802894 3300005D01Rik	chr17 5796099 5796269
chr17 5799652 5802894 3300005D01Rik	chr17 5798089 5800030
chr17 5799652 5802894 3300005D01Rik	chr17 5800369 5800821
chr17 5799652 5802894 3300005D01Rik	chr17 5801214 5801825
chr17 5799652 5802894 3300005D01Rik	chr17 5801889 5802514
chr17 5799652 5802894 3300005D01Rik	chr17 5802568 5803033
chr17 5799652 5802894 3300005D01Rik	chr17 5803083 5803284
chr17 5799652 5802894 3300005D01Rik	chr17 5803335 5803866
chr17 5799652 5802894 3300005D01Rik	chr17 5803925 5804287
chr17 5799652 5802894 3300005D01Rik	chr17 5804347 5806698
chr17 5799652 5802894 3300005D01Rik	chr17 5806926 5807679
chr15 82899080 82905818 Gm20324	chr15 82896121 82896410
chr15 82899080 82905818 Gm20324	chr15 82901456 82901706
chr15 82899080 82905818 Gm20324	chr15 82907001 82907313
chr15 82899080 82905818 Gm20324	chr15 82910126 82910318
chr15 82899080 82905818 Gm20324	chr15 82904298 82904920
chr5 23850601 23852979 2700038G22Rik	chr5 23850086 23850802
chr5 23850601 23852979 2700038G22Rik	chr5 23853393 23853808
chr5 23850601 23852979 2700038G22Rik	chr5 23854640 23855072
chr5 23850601 23852979 2700038G22Rik	chr5 23855192 23855594
chr5 23850601 23852979 2700038G22Rik	chr5 23855835 23856853
chr5 23850601 23852979 2700038G22Rik	chr5 23857626 23859137
chr5 23850601 23852979 2700038G22Rik	chr5 23848132 23848492
chr5 23850601 23852979 2700038G22Rik	chr5 23848746 23848984
chr5 23850601 23852979 2700038G22Rik	chr5 23850526 23850973
chr5 23850601 23852979 2700038G22Rik	chr5 23851286 23851488
chr5 23850601 23852979 2700038G22Rik	chr5 23854752 23855620
chr5 23850601 23852979 2700038G22Rik	chr5 23855685 23855925
chr5 23850601 23852979 2700038G22Rik	chr5 23855991 23856732
chr5 23850601 23852979 2700038G22Rik	chr5 23857625 23858213
chr6 128169704 128183803 9330102E08Rik	chr6 128184753 128185203
chr6 128169704 128183803 9330102E08Rik	chr6 128186600 128187131
chr6 128169704 128183803 9330102E08Rik	chr6 128188175 128188383
chr6 128169704 128183803 9330102E08Rik	chr6 128171853 128172037
chr6 128169704 128183803 9330102E08Rik	chr6 128173994 128174300
chr6 128169704 128183803 9330102E08Rik	chr6 128174671 128174994
chr6 128169704 128183803 9330102E08Rik	chr6 128175290 128175834
chr6 128169704 128183803 9330102E08Rik	chr6 128175929 128176570
chr6 128169704 128183803 9330102E08Rik	chr6 128176735 128177316
chr6 128169704 128183803 9330102E08Rik	chr6 128177392 128177624
chr6 128169704 128183803 9330102E08Rik	chr6 128177695 128178319
chr6 128169704 128183803 9330102E08Rik	chr6 128178492 128179843
chr6 128169704 128183803 9330102E08Rik	chr6 128180061 128180451
chr6 128169704 128183803 9330102E08Rik	chr6 128180540 128181029
chr6 128169704 128183803 9330102E08Rik	chr6 128181089 128182245
chr6 128169704 128183803 9330102E08Rik	chr6 128182298 128182551
chr6 128169704 128183803 9330102E08Rik	chr6 128182651 128183209
chr6 128169704 128183803 9330102E08Rik	chr6 128183291 128183450
chr6 128169704 128183803 9330102E08Rik	chr6 128183791 128184077
chr6 128169704 128183803 9330102E08Rik	chr6 128184241 128184454
chr6 128169704 128183803 9330102E08Rik	chr6 128184757 128185555
chr6 128169704 128183803 9330102E08Rik	chr6 128185841 128186171
chr6 128169704 128183803 9330102E08Rik	chr6 128186354 128186501
chr6 128169704 128183803 9330102E08Rik	chr6 128186891 128187156
chr6 128169704 128183803 9330102E08Rik	chr6 128187543 128188499
chr6 128169704 128183803 9330102E08Rik	chr6 128188607 128189818
chr15 85639747 85645934 D130051D11Rik	chr15 85639478 85639719
chr15 85639747 85645934 D130051D11Rik	chr15 85640523 85641477
chr15 85639747 85645934 D130051D11Rik	chr15 85642209 85643028
chr15 85639747 85645934 D130051D11Rik	chr15 85643712 85644558
chr15 85639747 85645934 D130051D11Rik	chr15 85636233 85636762
chr15 85639747 85645934 D130051D11Rik	chr15 85640624 85641605
chr12 80120548 80132844 2310015A10Rik	chr12 80116109 80116360
chr12 80120548 80132844 2310015A10Rik	chr12 80117707 80118044
chr12 80120548 80132844 2310015A10Rik	chr12 80118110 80118760
chr12 80120548 80132844 2310015A10Rik	chr12 80118813 80119656
chr12 80120548 80132844 2310015A10Rik	chr12 80129601 80129887
chr12 80120548 80132844 2310015A10Rik	chr12 80130668 80131455
chr12 80120548 80132844 2310015A10Rik	chr12 80133786 80134193
chr12 80120548 80132844 2310015A10Rik	chr12 80135794 80135988
chr12 80120548 80132844 2310015A10Rik	chr12 80136504 80136666
chr12 80120548 80132844 2310015A10Rik	chr12 80117699 80119634
chr12 80120548 80132844 2310015A10Rik	chr12 80124108 80124259
chr12 80120548 80132844 2310015A10Rik	chr12 80124685 80126504
chr12 80120548 80132844 2310015A10Rik	chr12 80126556 80127106
chr12 80120548 80132844 2310015A10Rik	chr12 80127788 80128520
chr12 80120548 80132844 2310015A10Rik	chr12 80129605 80129845
chr12 80120548 80132844 2310015A10Rik	chr12 80130711 80131080
chr12 80120548 80132844 2310015A10Rik	chr12 80131190 80131470
chr12 80120548 80132844 2310015A10Rik	chr12 80131638 80131984
chr12 80120548 80132844 2310015A10Rik	chr12 80132118 80132678
chr12 80120548 80132844 2310015A10Rik	chr12 80133326 80134262
chr12 80120548 80132844 2310015A10Rik	chr12 80134413 80135301
chr12 80120548 80132844 2310015A10Rik	chr12 80135456 80135620
chr12 80120548 80132844 2310015A10Rik	chr12 80135702 80137186
chr12 80120548 80132844 2310015A10Rik	chr12 80137346 80137580
chr1 78595031 78609508 5730419F03Rik	chr1 78595629 78596099
chr1 78595031 78609508 5730419F03Rik	chr1 78598050 78598496
chr1 78595031 78609508 5730419F03Rik	chr1 78598875 78599144
chr1 78595031 78609508 5730419F03Rik	chr1 78599555 78600312
chr1 78595031 78609508 5730419F03Rik	chr1 78601354 78601576
chr1 78595031 78609508 5730419F03Rik	chr1 78601882 78602164
chr1 78595031 78609508 5730419F03Rik	chr1 78602326 78603353
chr1 78595031 78609508 5730419F03Rik	chr1 78603743 78604067
chr1 78595031 78609508 5730419F03Rik	chr1 78604272 78604530
chr1 78595031 78609508 5730419F03Rik	chr1 78605704 78606325
chr1 78595031 78609508 5730419F03Rik	chr1 78606488 78606598
chr1 78595031 78609508 5730419F03Rik	chr1 78607362 78608188
chr1 78595031 78609508 5730419F03Rik	chr1 78608739 78609297
chr1 78595031 78609508 5730419F03Rik	chr1 78609756 78610019
chr1 78595031 78609508 5730419F03Rik	chr1 78590382 78590951
chr1 78595031 78609508 5730419F03Rik	chr1 78591543 78592745
chr1 78595031 78609508 5730419F03Rik	chr1 78592871 78593898
chr1 78595031 78609508 5730419F03Rik	chr1 78594098 78594334
chr1 78595031 78609508 5730419F03Rik	chr1 78594497 78595370
chr1 78595031 78609508 5730419F03Rik	chr1 78595702 78596186
chr1 78595031 78609508 5730419F03Rik	chr1 78596315 78596540
chr1 78595031 78609508 5730419F03Rik	chr1 78596644 78596986
chr1 78595031 78609508 5730419F03Rik	chr1 78597100 78598498
chr1 78595031 78609508 5730419F03Rik	chr1 78598872 78599104
chr1 78595031 78609508 5730419F03Rik	chr1 78599646 78600424
chr1 78595031 78609508 5730419F03Rik	chr1 78600477 78601050
chr1 78595031 78609508 5730419F03Rik	chr1 78601265 78603188
chr1 78595031 78609508 5730419F03Rik	chr1 78608737 78609308
chr1 78595031 78609508 5730419F03Rik	chr1 78609610 78610023
chr1 78595031 78609508 5730419F03Rik	chr1 78610784 78611194
chr1 78595031 78609508 5730419F03Rik	chr1 78611327 78611497
chr1 78595031 78609508 5730419F03Rik	chr1 78611626 78612372
chr1 78595031 78609508 5730419F03Rik	chr1 78612466 78612785
chr1 78595031 78609508 5730419F03Rik	chr1 78613379 78613811
chr1 78595031 78609508 5730419F03Rik	chr1 78595629 78596099
chr1 78595031 78609508 5730419F03Rik	chr1 78598050 78598496
chr1 78595031 78609508 5730419F03Rik	chr1 78598875 78599144
chr1 78595031 78609508 5730419F03Rik	chr1 78599555 78600312
chr1 78595031 78609508 5730419F03Rik	chr1 78601354 78601576
chr1 78595031 78609508 5730419F03Rik	chr1 78601882 78602164
chr1 78595031 78609508 5730419F03Rik	chr1 78602326 78603353
chr1 78595031 78609508 5730419F03Rik	chr1 78603743 78604067
chr1 78595031 78609508 5730419F03Rik	chr1 78604272 78604530
chr1 78595031 78609508 5730419F03Rik	chr1 78605704 78606325
chr1 78595031 78609508 5730419F03Rik	chr1 78606488 78606598
chr1 78595031 78609508 5730419F03Rik	chr1 78607362 78608188
chr1 78595031 78609508 5730419F03Rik	chr1 78608739 78609297
chr1 78595031 78609508 5730419F03Rik	chr1 78609756 78610019
chr1 78595031 78609508 5730419F03Rik	chr1 78590382 78590951
chr1 78595031 78609508 5730419F03Rik	chr1 78591543 78592745
chr1 78595031 78609508 5730419F03Rik	chr1 78592871 78593898
chr1 78595031 78609508 5730419F03Rik	chr1 78594098 78594334
chr1 78595031 78609508 5730419F03Rik	chr1 78594497 78595370
chr1 78595031 78609508 5730419F03Rik	chr1 78595702 78596186
chr1 78595031 78609508 5730419F03Rik	chr1 78596315 78596540
chr1 78595031 78609508 5730419F03Rik	chr1 78596644 78596986
chr1 78595031 78609508 5730419F03Rik	chr1 78597100 78598498
chr1 78595031 78609508 5730419F03Rik	chr1 78598872 78599104
chr1 78595031 78609508 5730419F03Rik	chr1 78599646 78600424
chr1 78595031 78609508 5730419F03Rik	chr1 78600477 78601050
chr1 78595031 78609508 5730419F03Rik	chr1 78601265 78603188
chr1 78595031 78609508 5730419F03Rik	chr1 78608737 78609308
chr1 78595031 78609508 5730419F03Rik	chr1 78609610 78610023
chr1 78595031 78609508 5730419F03Rik	chr1 78610784 78611194
chr1 78595031 78609508 5730419F03Rik	chr1 78611327 78611497
chr1 78595031 78609508 5730419F03Rik	chr1 78611626 78612372
chr1 78595031 78609508 5730419F03Rik	chr1 78612466 78612785
chr1 78595031 78609508 5730419F03Rik	chr1 78613379 78613811
chr7 90887072 90940052 RP24-267C3.3	chr7 90882693 90882945
chr7 90887072 90940052 RP24-267C3.3	chr7 90885989 90886770
chr7 90887072 90940052 RP24-267C3.3	chr7 90886857 90887491
chr7 90887072 90940052 RP24-267C3.3	chr7 90887560 90887794
chr7 90887072 90940052 RP24-267C3.3	chr7 90887918 90888157
chr7 90887072 90940052 RP24-267C3.3	chr7 90888253 90889144
chr7 90887072 90940052 RP24-267C3.3	chr7 90898209 90898430
chr7 90887072 90940052 RP24-267C3.3	chr7 90917872 90918387
chr7 90887072 90940052 RP24-267C3.3	chr7 90926409 90926650
chr7 90887072 90940052 RP24-267C3.3	chr7 90927002 90927430
chr7 90887072 90940052 RP24-267C3.3	chr7 90927484 90927790
chr7 90887072 90940052 RP24-267C3.3	chr7 90928300 90928695
chr7 90887072 90940052 RP24-267C3.3	chr7 90943601 90944002
chr7 90887072 90940052 RP24-267C3.3	chr7 90927780 90927992
chr6 84093772 84107007 Gm15475	chr6 84090537 84090812
chr6 84093772 84107007 Gm15475	chr6 84091581 84091884
chr6 84093772 84107007 Gm15475	chr6 84091961 84093399
chr6 84093772 84107007 Gm15475	chr6 84093500 84093685
chr6 84093772 84107007 Gm15475	chr6 84096914 84098627
chr6 84093772 84107007 Gm15475	chr6 84099611 84100076
chr6 84093772 84107007 Gm15475	chr6 84105976 84106327
chr6 84093772 84107007 Gm15475	chr6 84106428 84106832
chr6 84093772 84107007 Gm15475	chr6 84088745 84089247
chr6 84093772 84107007 Gm15475	chr6 84089408 84089739
chr6 84093772 84107007 Gm15475	chr6 84090325 84090836
chr6 84093772 84107007 Gm15475	chr6 84091660 84091876
chr6 84093772 84107007 Gm15475	chr6 84091961 84092190
chr6 84093772 84107007 Gm15475	chr6 84092755 84093012
chr6 84093772 84107007 Gm15475	chr6 84093313 84093568
chr6 84093772 84107007 Gm15475	chr6 84094155 84094416
chr6 84093772 84107007 Gm15475	chr6 84094861 84095320
chr6 84093772 84107007 Gm15475	chr6 84096468 84096724
chr6 84093772 84107007 Gm15475	chr6 84096963 84097389
chr6 84093772 84107007 Gm15475	chr6 84097456 84098316
chr6 84093772 84107007 Gm15475	chr6 84100585 84101009
chr6 84093772 84107007 Gm15475	chr6 84101780 84101921
chr6 84093772 84107007 Gm15475	chr6 84102394 84102938
chr6 84093772 84107007 Gm15475	chr6 84103152 84103566
chr6 84093772 84107007 Gm15475	chr6 84103621 84103861
chr6 84093772 84107007 Gm15475	chr6 84104312 84104878
chr6 84093772 84107007 Gm15475	chr6 84105039 84106801
chr4 120291350 120303892 Foxo6os	chr4 120286883 120287071
chr4 120291350 120303892 Foxo6os	chr4 120288313 120288723
chr4 120291350 120303892 Foxo6os	chr4 120298548 120298989
chr4 120291350 120303892 Foxo6os	chr4 120299386 120299560
chr4 120291350 120303892 Foxo6os	chr4 120299875 120300536
chr4 120291350 120303892 Foxo6os	chr4 120300589 120300855
chr4 120291350 120303892 Foxo6os	chr4 120301107 120301395
chr4 120291350 120303892 Foxo6os	chr4 120304481 120304993
chr4 120291350 120303892 Foxo6os	chr4 120305161 120305832
chr4 120291350 120303892 Foxo6os	chr4 120286178 120287156
chr4 120291350 120303892 Foxo6os	chr4 120287218 120287445
chr4 120291350 120303892 Foxo6os	chr4 120287506 120287700
chr4 120291350 120303892 Foxo6os	chr4 120287795 120288155
chr4 120291350 120303892 Foxo6os	chr4 120288268 120288787
chr4 120291350 120303892 Foxo6os	chr4 120305303 120305650
chr4 32565639 32571708 Bach2os	chr4 32566701 32566934
chr4 32565639 32571708 Bach2os	chr4 32567026 32567227
chr4 32565639 32571708 Bach2os	chr4 32567298 32568867
chr4 32565639 32571708 Bach2os	chr4 32568926 32569143
chr4 32565639 32571708 Bach2os	chr4 32569199 32569607
chr4 32565639 32571708 Bach2os	chr4 32569659 32570543
chr4 32565639 32571708 Bach2os	chr4 32570742 32570901
chr4 32565639 32571708 Bach2os	chr4 32571101 32571476
chr4 32565639 32571708 Bach2os	chr4 32573510 32573817
chr4 32565639 32571708 Bach2os	chr4 32574362 32574538
chr4 32565639 32571708 Bach2os	chr4 32569668 32570427
chr4 32565639 32571708 Bach2os	chr4 32573730 32573913
chr8 120204434 120228230 A330074K22Rik	chr8 120199830 120199992
chr8 120204434 120228230 A330074K22Rik	chr8 120200103 120200477
chr8 120204434 120228230 A330074K22Rik	chr8 120200529 120200818
chr8 120204434 120228230 A330074K22Rik	chr8 120211689 120211971
chr8 120204434 120228230 A330074K22Rik	chr8 120230200 120230428
chr8 120204434 120228230 A330074K22Rik	chr8 120199766 120200030
chr8 120204434 120228230 A330074K22Rik	chr8 120200130 120200733
chr8 120204434 120228230 A330074K22Rik	chr8 120207335 120207767
chr8 120204434 120228230 A330074K22Rik	chr8 120207940 120208967
chr8 120204434 120228230 A330074K22Rik	chr8 120211688 120211954
chr8 120204434 120228230 A330074K22Rik	chr8 120212034 120212238
chr8 120204434 120228230 A330074K22Rik	chr8 120222138 120222327
chr8 120204434 120228230 A330074K22Rik	chr8 120222632 120222928
chr8 120204434 120228230 A330074K22Rik	chr8 120224927 120225084
chr8 120204434 120228230 A330074K22Rik	chr8 120226361 120226669
chr8 120204434 120228230 A330074K22Rik	chr8 120227097 120227535
chr5 116438720 116465487 Srrm4os	chr5 116459143 116461136
chr11 107028223 107030443 1810010H24Rik	chr11 107031954 107032392
chr18 10781723 10785883 Gm21747	chr18 10787397 10787877
chr18 10781723 10785883 Gm21747	chr18 10788425 10788700
chr18 10781723 10785883 Gm21747	chr18 10781682 10782490
chr18 10781723 10785883 Gm21747	chr18 10782737 10783239
chr18 10781723 10785883 Gm21747	chr18 10783377 10783642
chr18 10781723 10785883 Gm21747	chr18 10783846 10784009
chr18 10781723 10785883 Gm21747	chr18 10784487 10784872
chr18 10781723 10785883 Gm21747	chr18 10785095 10786072
chr18 10781723 10785883 Gm21747	chr18 10788314 10788714
chr18 10781723 10785883 Gm21747	chr18 10788768 10790168
chr18 10781723 10785883 Gm21747	chr18 10790222 10790511
chr18 10781723 10785883 Gm21747	chr18 10790617 10791630
chr16 90727512 90729120 Gm17518	chr16 90724742 90725446
chr16 90727512 90729120 Gm17518	chr16 90725672 90726138
chr16 90727512 90729120 Gm17518	chr16 90726493 90726890
chr9 88259895 88263035 Gm28231	chr9 88256061 88256300
chr9 88259895 88263035 Gm28231	chr9 88256389 88256700
chr9 88259895 88263035 Gm28231	chr9 88257522 88257705
chr9 88259895 88263035 Gm28231	chr9 88258076 88258342
chr9 88259895 88263035 Gm28231	chr9 88263557 88263865
chr9 88259895 88263035 Gm28231	chr9 88264395 88264921
chr9 88259895 88263035 Gm28231	chr9 88264980 88265262
chr9 88259895 88263035 Gm28231	chr9 88265382 88266215
chr9 88259895 88263035 Gm28231	chr9 88266452 88266670
chr9 88259895 88263035 Gm28231	chr9 88266837 88266979
chr9 88259895 88263035 Gm28231	chr9 88267143 88267316
chr9 88259895 88263035 Gm28231	chr9 88267375 88267999
chr9 88259895 88263035 Gm28231	chr9 88258901 88259289
chr9 88259895 88263035 Gm28231	chr9 88264953 88266634
chr9 88259895 88263035 Gm28231	chr9 88267162 88267655
chr9 88259895 88263035 Gm28231	chr9 88267761 88269014
chr3 22074412 22076142 Gm43672	chr3 22069774 22070463
chr3 22074412 22076142 Gm43672	chr3 22070653 22071762
chr3 22074412 22076142 Gm43672	chr3 22071856 22072121
chr3 22074412 22076142 Gm43672	chr3 22072221 22072530
chr3 22074412 22076142 Gm43672	chr3 22072586 22073142
chr3 22074412 22076142 Gm43672	chr3 22073204 22073838
chr3 22074412 22076142 Gm43672	chr3 22074737 22075737
chr3 22074412 22076142 Gm43672	chr3 22076152 22076300
chr3 22074412 22076142 Gm43672	chr3 22076412 22077156
chr3 22074412 22076142 Gm43672	chr3 22077434 22077765
chr3 22074412 22076142 Gm43672	chr3 22079246 22079936
chr16 93792150 93794888 2310043M15Rik	chr16 93787410 93787959
chr16 93792150 93794888 2310043M15Rik	chr16 93788011 93789256
chr16 93792150 93794888 2310043M15Rik	chr16 93790887 93791241
chr16 93792150 93794888 2310043M15Rik	chr16 93791705 93791869
chr16 93792150 93794888 2310043M15Rik	chr16 93792353 93792705
chr16 93792150 93794888 2310043M15Rik	chr16 93793171 93793595
chr16 93792150 93794888 2310043M15Rik	chr16 93796096 93796536
chr16 93792150 93794888 2310043M15Rik	chr16 93796665 93798721
chr16 93792150 93794888 2310043M15Rik	chr16 93798851 93799552
chr16 93792150 93794888 2310043M15Rik	chr16 93787728 93788717
chr16 93792150 93794888 2310043M15Rik	chr16 93788927 93789406
chr16 93792150 93794888 2310043M15Rik	chr16 93789653 93789824
chr16 93792150 93794888 2310043M15Rik	chr16 93789944 93790054
chr16 93792150 93794888 2310043M15Rik	chr16 93790112 93790333
chr16 93792150 93794888 2310043M15Rik	chr16 93790701 93791494
chr16 93792150 93794888 2310043M15Rik	chr16 93791696 93794056
chr16 93792150 93794888 2310043M15Rik	chr16 93794413 93795294
chr16 93792150 93794888 2310043M15Rik	chr16 93795898 93796537
chr16 93792150 93794888 2310043M15Rik	chr16 93796597 93798779
chr16 93792150 93794888 2310043M15Rik	chr16 93798836 93799655

## Sheet: Mouse_lncRNA_H3K4me2
lncRNAs	H3K4Me2 Peaks
chr13 45965351 45966177 5033430I15Rik	chr13 45967047 45968118
chr13 45965351 45966177 5033430I15Rik	chr13 45968228 45968465
chr13 45965351 45966177 5033430I15Rik	chr13 45967222 45967725
chr13 45965351 45966177 5033430I15Rik	chr13 45967784 45968114
chrX 12340637 12345222 Gm14635	chrX 12336786 12337144
chrX 12340637 12345222 Gm14635	chrX 12337269 12338029
chrX 12340637 12345222 Gm14635	chrX 12338204 12338485
chrX 12340637 12345222 Gm14635	chrX 12339559 12340612
chrX 12340637 12345222 Gm14635	chrX 12336476 12336711
chrX 12340637 12345222 Gm14635	chrX 12336835 12337127
chrX 12340637 12345222 Gm14635	chrX 12337220 12337583
chrX 12340637 12345222 Gm14635	chrX 12337687 12337889
chrX 12340637 12345222 Gm14635	chrX 12337950 12338628
chrX 12340637 12345222 Gm14635	chrX 12339524 12340511
chr10 95336276 95363216 2310039L15Rik	chr10 95356725 95357524
chr10 95336276 95363216 2310039L15Rik	chr10 95356630 95357545
chr11 30106394 30108120 Gm29237	chr11 30110015 30110136
chr11 30106394 30108120 Gm29237	chr11 30110392 30110784
chr11 30106394 30108120 Gm29237	chr11 30111545 30112251
chr11 30106394 30108120 Gm29237	chr11 30111516 30112363
chr1 71888503 71890587 Gm8883	chr1 71891424 71892075
chr19 5843681 5845259 Neat1	chr19 5836470 5840732
chr19 5843681 5845259 Neat1	chr19 5840803 5844294
chr19 5843681 5845259 Neat1	chr19 5844842 5845336
chr19 5843681 5845259 Neat1	chr19 5845578 5845873
chr19 5843681 5845259 Neat1	chr19 5846024 5846476
chr19 5843681 5845259 Neat1	chr19 5846784 5848486
chr19 5843681 5845259 Neat1	chr19 5848672 5849656
chr19 5843681 5845259 Neat1	chr19 5849782 5850292
chr19 5843681 5845259 Neat1	chr19 5836546 5840738
chr19 5843681 5845259 Neat1	chr19 5840862 5845455
chr19 5843681 5845259 Neat1	chr19 5846019 5846448
chr19 5843681 5845259 Neat1	chr19 5846808 5849699
chr19 5843681 5845259 Neat1	chr19 5849777 5850280
chr6 87981683 88005471 Gm5577	chr6 87991855 87992019
chr6 87981683 88005471 Gm5577	chr6 87992170 87992411
chr6 87981683 88005471 Gm5577	chr6 87992525 87992982
chr6 87981683 88005471 Gm5577	chr6 87993124 87994786
chr6 87981683 88005471 Gm5577	chr6 88006721 88006973
chr6 87981683 88005471 Gm5577	chr6 88007077 88007406
chr6 87981683 88005471 Gm5577	chr6 87988679 87988817
chr6 87981683 88005471 Gm5577	chr6 87989368 87989682
chr6 87981683 88005471 Gm5577	chr6 87990159 87990682
chr6 87981683 88005471 Gm5577	chr6 87991197 87992982
chr6 87981683 88005471 Gm5577	chr6 87993114 87994782
chr1 20679023 20684298 Gm28653	chr1 20681331 20681528
chr1 20679023 20684298 Gm28653	chr1 20681654 20681885
chr1 20679023 20684298 Gm28653	chr1 20674443 20674736
chr1 20679023 20684298 Gm28653	chr1 20676123 20676356
chr1 20679023 20684298 Gm28653	chr1 20676765 20676965
chr1 20679023 20684298 Gm28653	chr1 20681327 20681493
chr1 20679023 20684298 Gm28653	chr1 20681580 20681875
chr18 61639653 61647472 Bvht	chr18 61641763 61642423
chr18 61639653 61647472 Bvht	chr18 61649193 61649327
chr18 61639653 61647472 Bvht	chr18 61641663 61642058
chr18 61639653 61647472 Bvht	chr18 61649192 61649342
chr4 95123995 95167318 Mir155hg	chr4 95167119 95167386
chr9 50488799 50504805 Plet1os	chr9 50505495 50506256
chr9 50488799 50504805 Plet1os	chr9 50506309 50507000
chr9 50488799 50504805 Plet1os	chr9 50507259 50507574
chr9 50488799 50504805 Plet1os	chr9 50507685 50507890
chr9 50488799 50504805 Plet1os	chr9 50507968 50508243
chr9 50488799 50504805 Plet1os	chr9 50508574 50509179
chr9 50488799 50504805 Plet1os	chr9 50504792 50505033
chr9 50488799 50504805 Plet1os	chr9 50505481 50506258
chr9 50488799 50504805 Plet1os	chr9 50506399 50506920
chr9 50488799 50504805 Plet1os	chr9 50507671 50509097
chr11 115946450 115952105 Sap30bpos	chr11 115946805 115947378
chr11 115946450 115952105 Sap30bpos	chr11 115947447 115947925
chr11 115946450 115952105 Sap30bpos	chr11 115948974 115949393
chr11 115946450 115952105 Sap30bpos	chr11 115949505 115949791
chr11 115946450 115952105 Sap30bpos	chr11 115944849 115945147
chr11 115946450 115952105 Sap30bpos	chr11 115945241 115945781
chr11 115946450 115952105 Sap30bpos	chr11 115945844 115946224
chr11 115946450 115952105 Sap30bpos	chr11 115946385 115946631
chr11 115946450 115952105 Sap30bpos	chr11 115946724 115947941
chr11 115946450 115952105 Sap30bpos	chr11 115948543 115948858
chr11 115946450 115952105 Sap30bpos	chr11 115949120 115949347
chr19 5801943 5802640 Malat1	chr19 5794785 5797076
chr19 5801943 5802640 Malat1	chr19 5797147 5798381
chr19 5801943 5802640 Malat1	chr19 5798484 5799380
chr19 5801943 5802640 Malat1	chr19 5799471 5800784
chr19 5801943 5802640 Malat1	chr19 5800852 5801537
chr19 5801943 5802640 Malat1	chr19 5801634 5801957
chr19 5801943 5802640 Malat1	chr19 5802757 5803489
chr19 5801943 5802640 Malat1	chr19 5803788 5804568
chr19 5801943 5802640 Malat1	chr19 5804677 5804908
chr19 5801943 5802640 Malat1	chr19 5805114 5805393
chr19 5801943 5802640 Malat1	chr19 5805990 5806622
chr19 5801943 5802640 Malat1	chr19 5806803 5807122
chr19 5801943 5802640 Malat1	chr19 5794772 5797083
chr19 5801943 5802640 Malat1	chr19 5797149 5798377
chr19 5801943 5802640 Malat1	chr19 5798477 5799878
chr19 5801943 5802640 Malat1	chr19 5800015 5800276
chr19 5801943 5802640 Malat1	chr19 5800353 5800969
chr19 5801943 5802640 Malat1	chr19 5801049 5801872
chr19 5801943 5802640 Malat1	chr19 5802092 5802380
chr19 5801943 5802640 Malat1	chr19 5802698 5803544
chr19 5801943 5802640 Malat1	chr19 5803783 5804917
chr19 5801943 5802640 Malat1	chr19 5805114 5805561
chr19 5801943 5802640 Malat1	chr19 5805893 5806497
chr19 5801943 5802640 Malat1	chr19 5806949 5807171
chr19 5801943 5802640 Malat1	chr19 5807468 5807629
chr1 192854923 192856246 Gm15867	chr1 192850249 192850923
chr1 192854923 192856246 Gm15867	chr1 192850973 192851119
chr1 192854923 192856246 Gm15867	chr1 192850231 192850988
chr17 5799652 5802894 3300005D01Rik	chr17 5798102 5800056
chr17 5799652 5802894 3300005D01Rik	chr17 5800274 5801535
chr17 5799652 5802894 3300005D01Rik	chr17 5801639 5802377
chr17 5799652 5802894 3300005D01Rik	chr17 5803510 5803806
chr17 5799652 5802894 3300005D01Rik	chr17 5805708 5806147
chr17 5799652 5802894 3300005D01Rik	chr17 5799372 5800076
chr17 5799652 5802894 3300005D01Rik	chr17 5800271 5800742
chr17 5799652 5802894 3300005D01Rik	chr17 5801157 5801492
chr17 5799652 5802894 3300005D01Rik	chr17 5803481 5803815
chr5 23850601 23852979 2700038G22Rik	chr5 23854522 23855240
chr5 23850601 23852979 2700038G22Rik	chr5 23855389 23855589
chr5 23850601 23852979 2700038G22Rik	chr5 23856098 23856876
chr5 23850601 23852979 2700038G22Rik	chr5 23857594 23858235
chr5 23850601 23852979 2700038G22Rik	chr5 23854624 23855381
chr5 23850601 23852979 2700038G22Rik	chr5 23855764 23856366
chr5 23850601 23852979 2700038G22Rik	chr5 23856481 23856900
chr6 128169704 128183803 9330102E08Rik	chr6 128184220 128184395
chr6 128169704 128183803 9330102E08Rik	chr6 128185040 128185494
chr6 128169704 128183803 9330102E08Rik	chr6 128185935 128186109
chr6 128169704 128183803 9330102E08Rik	chr6 128186939 128187195
chr6 128169704 128183803 9330102E08Rik	chr6 128187464 128187957
chr6 128169704 128183803 9330102E08Rik	chr6 128188040 128188203
chr6 128169704 128183803 9330102E08Rik	chr6 128188748 128188961
chr15 85639747 85645934 D130051D11Rik	chr15 85640786 85641862
chr15 85639747 85645934 D130051D11Rik	chr15 85642185 85642716
chr15 85639747 85645934 D130051D11Rik	chr15 85639686 85639991
chr15 85639747 85645934 D130051D11Rik	chr15 85640429 85641834
chr15 85639747 85645934 D130051D11Rik	chr15 85642166 85642736
chr12 80120548 80132844 2310015A10Rik	chr12 80129589 80130107
chr12 80120548 80132844 2310015A10Rik	chr12 80130461 80130967
chr12 80120548 80132844 2310015A10Rik	chr12 80131081 80131389
chr12 80120548 80132844 2310015A10Rik	chr12 80126425 80126765
chr12 80120548 80132844 2310015A10Rik	chr12 80129605 80130059
chr12 80120548 80132844 2310015A10Rik	chr12 80130467 80132122
chr12 80120548 80132844 2310015A10Rik	chr12 80133295 80133779
chr12 80120548 80132844 2310015A10Rik	chr12 80133854 80134165
chr12 80120548 80132844 2310015A10Rik	chr12 80134558 80135380
chr12 80120548 80132844 2310015A10Rik	chr12 80135713 80136101
chr12 80120548 80132844 2310015A10Rik	chr12 80136231 80136857
chr1 78595031 78609508 5730419F03Rik	chr1 78595369 78595600
chr1 78595031 78609508 5730419F03Rik	chr1 78597335 78598488
chr1 78595031 78609508 5730419F03Rik	chr1 78598595 78598793
chr1 78595031 78609508 5730419F03Rik	chr1 78598852 78599108
chr1 78595031 78609508 5730419F03Rik	chr1 78599673 78600676
chr1 78595031 78609508 5730419F03Rik	chr1 78600736 78601096
chr1 78595031 78609508 5730419F03Rik	chr1 78601262 78603445
chr1 78595031 78609508 5730419F03Rik	chr1 78603740 78603846
chr1 78595031 78609508 5730419F03Rik	chr1 78603904 78604063
chr1 78595031 78609508 5730419F03Rik	chr1 78604265 78604526
chr1 78595031 78609508 5730419F03Rik	chr1 78605717 78606672
chr1 78595031 78609508 5730419F03Rik	chr1 78607362 78607687
chr1 78595031 78609508 5730419F03Rik	chr1 78607755 78608187
chr1 78595031 78609508 5730419F03Rik	chr1 78608747 78609236
chr1 78595031 78609508 5730419F03Rik	chr1 78595369 78595600
chr1 78595031 78609508 5730419F03Rik	chr1 78597335 78598488
chr1 78595031 78609508 5730419F03Rik	chr1 78598595 78598793
chr1 78595031 78609508 5730419F03Rik	chr1 78598852 78599108
chr1 78595031 78609508 5730419F03Rik	chr1 78599673 78600676
chr1 78595031 78609508 5730419F03Rik	chr1 78600736 78601096
chr1 78595031 78609508 5730419F03Rik	chr1 78601262 78603445
chr1 78595031 78609508 5730419F03Rik	chr1 78603740 78603846
chr1 78595031 78609508 5730419F03Rik	chr1 78603904 78604063
chr1 78595031 78609508 5730419F03Rik	chr1 78604265 78604526
chr1 78595031 78609508 5730419F03Rik	chr1 78605717 78606672
chr1 78595031 78609508 5730419F03Rik	chr1 78607362 78607687
chr1 78595031 78609508 5730419F03Rik	chr1 78607755 78608187
chr1 78595031 78609508 5730419F03Rik	chr1 78608747 78609236
chr4 32565639 32571708 Bach2os	chr4 32570208 32570398
chr18 10781723 10785883 Gm21747	chr18 10782795 10783241
chr18 10781723 10785883 Gm21747	chr18 10784111 10787772
chr18 10781723 10785883 Gm21747	chr18 10788303 10788685
chr18 10781723 10785883 Gm21747	chr18 10788830 10789412
chr18 10781723 10785883 Gm21747	chr18 10789571 10790528
chr18 10781723 10785883 Gm21747	chr18 10790629 10790828
chr16 90727512 90729120 Gm17518	chr16 90726501 90727201
chr16 90727512 90729120 Gm17518	chr16 90727776 90728295
chr16 90727512 90729120 Gm17518	chr16 90728587 90728859
chr16 90727512 90729120 Gm17518	chr16 90724958 90725151
chr16 90727512 90729120 Gm17518	chr16 90725794 90726152
chr16 90727512 90729120 Gm17518	chr16 90726505 90726815
chr16 90727512 90729120 Gm17518	chr16 90726919 90727173
chr16 90727512 90729120 Gm17518	chr16 90727354 90727609
chr16 90727512 90729120 Gm17518	chr16 90727719 90728310
chr16 90727512 90729120 Gm17518	chr16 90728499 90729060
chr16 90727512 90729120 Gm17518	chr16 90729182 90729686
chr16 93792150 93794888 2310043M15Rik	chr16 93798348 93798598
chr16 93792150 93794888 2310043M15Rik	chr16 93798765 93799121
chr16 93792150 93794888 2310043M15Rik	chr16 93792417 93793597
chr16 93792150 93794888 2310043M15Rik	chr16 93793689 93794057
chr16 93792150 93794888 2310043M15Rik	chr16 93794205 93795335
chr16 93792150 93794888 2310043M15Rik	chr16 93796907 93797281
chr16 93792150 93794888 2310043M15Rik	chr16 93797380 93798057
chr16 93792150 93794888 2310043M15Rik	chr16 93798142 93798388
chr16 93792150 93794888 2310043M15Rik	chr16 93798578 93798781
chr16 93792150 93794888 2310043M15Rik	chr16 93798920 93799247

## Sheet: Mouse_lncRNA_H3K4Me3
lncRNAs	H3K4Me3 Peaks
chr13 45965351 45966177 5033430I15Rik	chr13 45967240 45968101
chr13 45965351 45966177 5033430I15Rik	chr13 45967086 45968185
chrX 12340637 12345222 Gm14635	chrX 12335951 12338710
chrX 12340637 12345222 Gm14635	chrX 12339418 12341320
chrX 12340637 12345222 Gm14635	chrX 12343928 12344345
chrX 12340637 12345222 Gm14635	chrX 12335594 12335782
chrX 12340637 12345222 Gm14635	chrX 12335954 12338706
chrX 12340637 12345222 Gm14635	chrX 12339047 12341133
chr10 95336276 95363216 2310039L15Rik	chr10 95356495 95357524
chr10 95336276 95363216 2310039L15Rik	chr10 95357630 95357781
chr10 95336276 95363216 2310039L15Rik	chr10 95356802 95357515
chr11 30106394 30108120 Gm29237	chr11 30110174 30110413
chr11 30106394 30108120 Gm29237	chr11 30111511 30111730
chr19 5843681 5845259 Neat1	chr19 5837533 5845472
chr19 5843681 5845259 Neat1	chr19 5845574 5845843
chr19 5843681 5845259 Neat1	chr19 5846060 5846450
chr19 5843681 5845259 Neat1	chr19 5846872 5848149
chr19 5843681 5845259 Neat1	chr19 5848240 5848616
chr19 5843681 5845259 Neat1	chr19 5848672 5849669
chr19 5843681 5845259 Neat1	chr19 5849797 5850240
chr19 5843681 5845259 Neat1	chr19 5835061 5841829
chr19 5843681 5845259 Neat1	chr19 5841899 5845864
chr19 5843681 5845259 Neat1	chr19 5846055 5846297
chr19 5843681 5845259 Neat1	chr19 5846718 5846944
chr19 5843681 5845259 Neat1	chr19 5847031 5849683
chr19 5843681 5845259 Neat1	chr19 5849788 5850262
chr6 87981683 88005471 Gm5577	chr6 87989529 87989754
chr6 87981683 88005471 Gm5577	chr6 87991381 87992916
chr6 87981683 88005471 Gm5577	chr6 87993126 87994992
chr6 87981683 88005471 Gm5577	chr6 87995390 87995861
chr6 87981683 88005471 Gm5577	chr6 87997530 87997823
chr6 87981683 88005471 Gm5577	chr6 87989477 87989736
chr6 87981683 88005471 Gm5577	chr6 87990141 87990536
chr6 87981683 88005471 Gm5577	chr6 87991124 87992982
chr6 87981683 88005471 Gm5577	chr6 87993114 87994968
chr1 20679023 20684298 Gm28653	chr1 20681654 20681874
chr1 20679023 20684298 Gm28653	chr1 20674469 20674735
chr1 20679023 20684298 Gm28653	chr1 20676174 20676390
chr1 20679023 20684298 Gm28653	chr1 20676476 20676635
chr1 20679023 20684298 Gm28653	chr1 20676780 20676990
chr1 20679023 20684298 Gm28653	chr1 20681600 20681903
chr18 61639653 61647472 Bvht	chr18 61641679 61641931
chr9 50488799 50504805 Plet1os	chr9 50504896 50506249
chr9 50488799 50504805 Plet1os	chr9 50506300 50506940
chr9 50488799 50504805 Plet1os	chr9 50507691 50508578
chr9 50488799 50504805 Plet1os	chr9 50508663 50508825
chr9 50488799 50504805 Plet1os	chr9 50508906 50509154
chr9 50488799 50504805 Plet1os	chr9 50509261 50509566
chr9 50488799 50504805 Plet1os	chr9 50505528 50506196
chr9 50488799 50504805 Plet1os	chr9 50506309 50507087
chr9 50488799 50504805 Plet1os	chr9 50507686 50508373
chr9 50488799 50504805 Plet1os	chr9 50508448 50509045
chr11 115946450 115952105 Sap30bpos	chr11 115946383 115946632
chr11 115946450 115952105 Sap30bpos	chr11 115946772 115947380
chr11 115946450 115952105 Sap30bpos	chr11 115947432 115947938
chr11 115946450 115952105 Sap30bpos	chr11 115948971 115949720
chr11 115946450 115952105 Sap30bpos	chr11 115944856 115945158
chr11 115946450 115952105 Sap30bpos	chr11 115945237 115945759
chr11 115946450 115952105 Sap30bpos	chr11 115945841 115946222
chr11 115946450 115952105 Sap30bpos	chr11 115948463 115949196
chr19 5801943 5802640 Malat1	chr19 5794773 5801956
chr19 5801943 5802640 Malat1	chr19 5802091 5802698
chr19 5801943 5802640 Malat1	chr19 5802772 5803598
chr19 5801943 5802640 Malat1	chr19 5803783 5804751
chr19 5801943 5802640 Malat1	chr19 5806035 5806433
chr19 5801943 5802640 Malat1	chr19 5794778 5797075
chr19 5801943 5802640 Malat1	chr19 5797141 5801952
chr19 5801943 5802640 Malat1	chr19 5802091 5802518
chr19 5801943 5802640 Malat1	chr19 5802737 5803545
chr19 5801943 5802640 Malat1	chr19 5803899 5804916
chr19 5801943 5802640 Malat1	chr19 5805899 5806501
chr1 192854923 192856246 Gm15867	chr1 192850295 192851263
chr1 192854923 192856246 Gm15867	chr1 192851914 192852223
chr1 192854923 192856246 Gm15867	chr1 192853330 192853556
chr1 192854923 192856246 Gm15867	chr1 192850226 192851170
chr17 5799652 5802894 3300005D01Rik	chr17 5798058 5798365
chr17 5799652 5802894 3300005D01Rik	chr17 5798681 5800120
chr17 5799652 5802894 3300005D01Rik	chr17 5800228 5802375
chr17 5799652 5802894 3300005D01Rik	chr17 5802617 5802866
chr17 5799652 5802894 3300005D01Rik	chr17 5804414 5804724
chr17 5799652 5802894 3300005D01Rik	chr17 5799364 5800072
chr17 5799652 5802894 3300005D01Rik	chr17 5800235 5800818
chr17 5799652 5802894 3300005D01Rik	chr17 5800912 5801469
chr5 23850601 23852979 2700038G22Rik	chr5 23854664 23855538
chr5 23850601 23852979 2700038G22Rik	chr5 23857625 23858181
chr5 23850601 23852979 2700038G22Rik	chr5 23854654 23855118
chr5 23850601 23852979 2700038G22Rik	chr5 23855182 23855672
chr5 23850601 23852979 2700038G22Rik	chr5 23856026 23856371
chr5 23850601 23852979 2700038G22Rik	chr5 23856463 23856756
chr5 23850601 23852979 2700038G22Rik	chr5 23857625 23858121
chr6 128169704 128183803 9330102E08Rik	chr6 128188128 128188334
chr15 85639747 85645934 D130051D11Rik	chr15 85639819 85639967
chr15 85639747 85645934 D130051D11Rik	chr15 85640429 85642085
chr15 85639747 85645934 D130051D11Rik	chr15 85642156 85642608
chr15 85639747 85645934 D130051D11Rik	chr15 85642670 85643417
chr15 85639747 85645934 D130051D11Rik	chr15 85644100 85644392
chr15 85639747 85645934 D130051D11Rik	chr15 85649885 85650066
chr15 85639747 85645934 D130051D11Rik	chr15 85650497 85650867
chr15 85639747 85645934 D130051D11Rik	chr15 85639637 85639928
chr15 85639747 85645934 D130051D11Rik	chr15 85640429 85642095
chr15 85639747 85645934 D130051D11Rik	chr15 85642663 85643418
chr15 85639747 85645934 D130051D11Rik	chr15 85643629 85644465
chr15 85639747 85645934 D130051D11Rik	chr15 85650272 85650696
chr12 80120548 80132844 2310015A10Rik	chr12 80127678 80127997
chr12 80120548 80132844 2310015A10Rik	chr12 80128248 80128528
chr12 80120548 80132844 2310015A10Rik	chr12 80129009 80129360
chr12 80120548 80132844 2310015A10Rik	chr12 80129609 80130129
chr12 80120548 80132844 2310015A10Rik	chr12 80130356 80132083
chr12 80120548 80132844 2310015A10Rik	chr12 80132205 80132542
chr12 80120548 80132844 2310015A10Rik	chr12 80127910 80128615
chr12 80120548 80132844 2310015A10Rik	chr12 80129122 80129392
chr12 80120548 80132844 2310015A10Rik	chr12 80129592 80130261
chr12 80120548 80132844 2310015A10Rik	chr12 80130450 80132706
chr12 80120548 80132844 2310015A10Rik	chr12 80133302 80134238
chr12 80120548 80132844 2310015A10Rik	chr12 80134857 80135178
chr12 80120548 80132844 2310015A10Rik	chr12 80136531 80136811
chr1 78595031 78609508 5730419F03Rik	chr1 78597213 78597596
chr1 78595031 78609508 5730419F03Rik	chr1 78597668 78598488
chr1 78595031 78609508 5730419F03Rik	chr1 78599555 78599887
chr1 78595031 78609508 5730419F03Rik	chr1 78600188 78600704
chr1 78595031 78609508 5730419F03Rik	chr1 78600760 78601082
chr1 78595031 78609508 5730419F03Rik	chr1 78601183 78603473
chr1 78595031 78609508 5730419F03Rik	chr1 78603741 78604072
chr1 78595031 78609508 5730419F03Rik	chr1 78604270 78604539
chr1 78595031 78609508 5730419F03Rik	chr1 78605700 78606532
chr1 78595031 78609508 5730419F03Rik	chr1 78607362 78608187
chr1 78595031 78609508 5730419F03Rik	chr1 78608747 78609263
chr1 78595031 78609508 5730419F03Rik	chr1 78597213 78597596
chr1 78595031 78609508 5730419F03Rik	chr1 78597668 78598488
chr1 78595031 78609508 5730419F03Rik	chr1 78599555 78599887
chr1 78595031 78609508 5730419F03Rik	chr1 78600188 78600704
chr1 78595031 78609508 5730419F03Rik	chr1 78600760 78601082
chr1 78595031 78609508 5730419F03Rik	chr1 78601183 78603473
chr1 78595031 78609508 5730419F03Rik	chr1 78603741 78604072
chr1 78595031 78609508 5730419F03Rik	chr1 78604270 78604539
chr1 78595031 78609508 5730419F03Rik	chr1 78605700 78606532
chr1 78595031 78609508 5730419F03Rik	chr1 78607362 78608187
chr1 78595031 78609508 5730419F03Rik	chr1 78608747 78609263
chr5 116438720 116465487 Srrm4os	chr5 116469381 116469706
chr5 116438720 116465487 Srrm4os	chr5 116470245 116470419
chr18 10781723 10785883 Gm21747	chr18 10781837 10782161
chr18 10781723 10785883 Gm21747	chr18 10782964 10783246
chr18 10781723 10785883 Gm21747	chr18 10783365 10783585
chr18 10781723 10785883 Gm21747	chr18 10784264 10787943
chr18 10781723 10785883 Gm21747	chr18 10788313 10788707
chr18 10781723 10785883 Gm21747	chr18 10788769 10790209
chr16 90727512 90729120 Gm17518	chr16 90722812 90723101
chr16 90727512 90729120 Gm17518	chr16 90724521 90725390
chr16 90727512 90729120 Gm17518	chr16 90725579 90726314
chr16 90727512 90729120 Gm17518	chr16 90726500 90727575
chr16 90727512 90729120 Gm17518	chr16 90727708 90728295
chr16 90727512 90729120 Gm17518	chr16 90728522 90729668
chr16 90727512 90729120 Gm17518	chr16 90730240 90730567
chr16 90727512 90729120 Gm17518	chr16 90724537 90725406
chr16 90727512 90729120 Gm17518	chr16 90725731 90725856
chr16 90727512 90729120 Gm17518	chr16 90725958 90726287
chr16 90727512 90729120 Gm17518	chr16 90726504 90727200
chr16 90727512 90729120 Gm17518	chr16 90727354 90727609
chr16 90727512 90729120 Gm17518	chr16 90727683 90728294
chr16 90727512 90729120 Gm17518	chr16 90728649 90729946
chr16 90727512 90729120 Gm17518	chr16 90730148 90730664
chr16 93792150 93794888 2310043M15Rik	chr16 93792669 93792868
chr16 93792150 93794888 2310043M15Rik	chr16 93793363 93794057
chr16 93792150 93794888 2310043M15Rik	chr16 93794196 93795347
chr16 93792150 93794888 2310043M15Rik	chr16 93798150 93798488

## Sheet: mouse_lncRNA_H3K9Ac
lncRNAs	H3K9Ac Peaks
chr13 45965351 45966177 5033430I15Rik	chr13 45967243 45967637
chr13 45965351 45966177 5033430I15Rik	chr13 45967830 45968136
chr13 45965351 45966177 5033430I15Rik	chr13 45968234 45968399
chr13 45965351 45966177 5033430I15Rik	chr13 45967331 45967656
chrX 12340637 12345222 Gm14635	chrX 12336966 12338861
chrX 12340637 12345222 Gm14635	chrX 12339079 12341073
chrX 12340637 12345222 Gm14635	chrX 12337531 12337955
chrX 12340637 12345222 Gm14635	chrX 12338134 12338449
chrX 12340637 12345222 Gm14635	chrX 12339559 12340137
chrX 12340637 12345222 Gm14635	chrX 12350149 12350407
chr10 95336276 95363216 2310039L15Rik	chr10 95356619 95357545
chr11 30106394 30108120 Gm29237	chr11 30111547 30111709
chr11 30106394 30108120 Gm29237	chr11 30112057 30112599
chr11 30106394 30108120 Gm29237	chr11 30110685 30110936
chr1 71888503 71890587 Gm8883	chr1 71891558 71891886
chr19 5843681 5845259 Neat1	chr19 5836874 5839216
chr19 5843681 5845259 Neat1	chr19 5839280 5839748
chr19 5843681 5845259 Neat1	chr19 5839895 5845855
chr19 5843681 5845259 Neat1	chr19 5846060 5846466
chr19 5843681 5845259 Neat1	chr19 5846780 5848529
chr19 5843681 5845259 Neat1	chr19 5848653 5849683
chr19 5843681 5845259 Neat1	chr19 5849777 5850246
chr19 5843681 5845259 Neat1	chr19 5838027 5840702
chr19 5843681 5845259 Neat1	chr19 5840758 5842914
chr19 5843681 5845259 Neat1	chr19 5842978 5845873
chr19 5843681 5845259 Neat1	chr19 5846024 5846460
chr19 5843681 5845259 Neat1	chr19 5846723 5849682
chr19 5843681 5845259 Neat1	chr19 5849788 5850240
chr6 87981683 88005471 Gm5577	chr6 87991730 87992078
chr6 87981683 88005471 Gm5577	chr6 87993235 87994992
chr6 87981683 88005471 Gm5577	chr6 87991196 87991426
chr6 87981683 88005471 Gm5577	chr6 87991545 87991803
chr6 87981683 88005471 Gm5577	chr6 87992594 87992846
chr6 87981683 88005471 Gm5577	chr6 87993502 87994833
chr1 20679023 20684298 Gm28653	chr1 20681654 20681905
chr4 95123995 95167318 Mir155hg	chr4 95146125 95146300
chr4 95123995 95167318 Mir155hg	chr4 95149112 95149306
chr9 50488799 50504805 Plet1os	chr9 50505493 50505832
chr9 50488799 50504805 Plet1os	chr9 50506400 50506928
chr9 50488799 50504805 Plet1os	chr9 50508640 50508995
chr11 115946450 115952105 Sap30bpos	chr11 115946978 115947372
chr11 115946450 115952105 Sap30bpos	chr11 115947447 115947793
chr11 115946450 115952105 Sap30bpos	chr11 115948548 115948857
chr11 115946450 115952105 Sap30bpos	chr11 115949458 115949859
chr11 115946450 115952105 Sap30bpos	chr11 115946885 115947262
chr11 115946450 115952105 Sap30bpos	chr11 115947444 115947918
chr19 5801943 5802640 Malat1	chr19 5796252 5797073
chr19 5801943 5802640 Malat1	chr19 5797160 5798374
chr19 5801943 5802640 Malat1	chr19 5802092 5802637
chr19 5801943 5802640 Malat1	chr19 5802713 5803544
chr19 5801943 5802640 Malat1	chr19 5803759 5804902
chr19 5801943 5802640 Malat1	chr19 5805112 5805724
chr19 5801943 5802640 Malat1	chr19 5805900 5806773
chr19 5801943 5802640 Malat1	chr19 5806844 5807201
chr19 5801943 5802640 Malat1	chr19 5796629 5797057
chr19 5801943 5802640 Malat1	chr19 5797181 5798360
chr19 5801943 5802640 Malat1	chr19 5798477 5801942
chr19 5801943 5802640 Malat1	chr19 5802091 5802631
chr19 5801943 5802640 Malat1	chr19 5802776 5803486
chr19 5801943 5802640 Malat1	chr19 5803783 5804189
chr19 5801943 5802640 Malat1	chr19 5804278 5804562
chr19 5801943 5802640 Malat1	chr19 5805298 5805628
chr19 5801943 5802640 Malat1	chr19 5805898 5806523
chr19 5801943 5802640 Malat1	chr19 5806819 5807163
chr1 192854923 192856246 Gm15867	chr1 192850313 192850863
chr1 192854923 192856246 Gm15867	chr1 192851758 192851895
chr17 5799652 5802894 3300005D01Rik	chr17 5794887 5795260
chr17 5799652 5802894 3300005D01Rik	chr17 5796466 5796688
chr17 5799652 5802894 3300005D01Rik	chr17 5798089 5798579
chr17 5799652 5802894 3300005D01Rik	chr17 5798641 5800133
chr17 5799652 5802894 3300005D01Rik	chr17 5800233 5801843
chr17 5799652 5802894 3300005D01Rik	chr17 5804634 5804850
chr17 5799652 5802894 3300005D01Rik	chr17 5805048 5805341
chr17 5799652 5802894 3300005D01Rik	chr17 5805460 5806119
chr17 5799652 5802894 3300005D01Rik	chr17 5799565 5800027
chr17 5799652 5802894 3300005D01Rik	chr17 5800368 5800602
chr17 5799652 5802894 3300005D01Rik	chr17 5801168 5801492
chr6 128169704 128183803 9330102E08Rik	chr6 128186947 128187176
chr15 85639747 85645934 D130051D11Rik	chr15 85640782 85641956
chr15 85639747 85645934 D130051D11Rik	chr15 85642185 85642594
chr15 85639747 85645934 D130051D11Rik	chr15 85640859 85641095
chr15 85639747 85645934 D130051D11Rik	chr15 85641412 85641795
chr15 85639747 85645934 D130051D11Rik	chr15 85642209 85642596
chr12 80120548 80132844 2310015A10Rik	chr12 80129628 80130121
chr12 80120548 80132844 2310015A10Rik	chr12 80130455 80130952
chr12 80120548 80132844 2310015A10Rik	chr12 80131025 80131624
chr12 80120548 80132844 2310015A10Rik	chr12 80130593 80130895
chr1 78595031 78609508 5730419F03Rik	chr1 78601474 78602653
chr1 78595031 78609508 5730419F03Rik	chr1 78602834 78603352
chr1 78595031 78609508 5730419F03Rik	chr1 78603737 78603934
chr1 78595031 78609508 5730419F03Rik	chr1 78604285 78604389
chr1 78595031 78609508 5730419F03Rik	chr1 78605731 78606288
chr1 78595031 78609508 5730419F03Rik	chr1 78607456 78607706
chr1 78595031 78609508 5730419F03Rik	chr1 78607906 78608173
chr1 78595031 78609508 5730419F03Rik	chr1 78608252 78608281
chr1 78595031 78609508 5730419F03Rik	chr1 78608790 78609236
chr1 78595031 78609508 5730419F03Rik	chr1 78601474 78602653
chr1 78595031 78609508 5730419F03Rik	chr1 78602834 78603352
chr1 78595031 78609508 5730419F03Rik	chr1 78603737 78603934
chr1 78595031 78609508 5730419F03Rik	chr1 78604285 78604389
chr1 78595031 78609508 5730419F03Rik	chr1 78605731 78606288
chr1 78595031 78609508 5730419F03Rik	chr1 78607456 78607706
chr1 78595031 78609508 5730419F03Rik	chr1 78607906 78608173
chr1 78595031 78609508 5730419F03Rik	chr1 78608252 78608281
chr1 78595031 78609508 5730419F03Rik	chr1 78608790 78609236
chr4 120291350 120303892 Foxo6os	chr4 120286177 120286499
chr4 120291350 120303892 Foxo6os	chr4 120295535 120295937
chr18 10781723 10785883 Gm21747	chr18 10782848 10783147
chr18 10781723 10785883 Gm21747	chr18 10784643 10785914
chr18 10781723 10785883 Gm21747	chr18 10786014 10786264
chr18 10781723 10785883 Gm21747	chr18 10786372 10787252
chr18 10781723 10785883 Gm21747	chr18 10787343 10787653
chr18 10781723 10785883 Gm21747	chr18 10788432 10788667
chr18 10781723 10785883 Gm21747	chr18 10788752 10788971
chr18 10781723 10785883 Gm21747	chr18 10790616 10790921
chr16 90727512 90729120 Gm17518	chr16 90726628 90727552
chr16 90727512 90729120 Gm17518	chr16 90727770 90728148
chr16 90727512 90729120 Gm17518	chr16 90728353 90728825
chr16 93792150 93794888 2310043M15Rik	chr16 93794213 93794574

## Sheet: Mouse_lncRNA_H3K18Ac
lncRNAs	H3K18Ac Peaks
chr13 45965351 45966177 5033430I15Rik	chr13 45961980 45962125
chr13 45965351 45966177 5033430I15Rik	chr13 45964575 45964775
chr13 45965351 45966177 5033430I15Rik	chr13 45965096 45965373
chr13 45965351 45966177 5033430I15Rik	chr13 45965592 45966122
chr13 45965351 45966177 5033430I15Rik	chr13 45966417 45966622
chr13 45965351 45966177 5033430I15Rik	chr13 45967218 45967732
chr13 45965351 45966177 5033430I15Rik	chr13 45967828 45968187
chr13 45965351 45966177 5033430I15Rik	chr13 45968247 45968998
chr13 45965351 45966177 5033430I15Rik	chr13 45970317 45970621
chr13 45965351 45966177 5033430I15Rik	chr13 45971043 45971375
chr13 45965351 45966177 5033430I15Rik	chr13 45960241 45960463
chr13 45965351 45966177 5033430I15Rik	chr13 45961239 45961449
chr13 45965351 45966177 5033430I15Rik	chr13 45962249 45962742
chr13 45965351 45966177 5033430I15Rik	chr13 45964957 45965725
chr13 45965351 45966177 5033430I15Rik	chr13 45966387 45966642
chr13 45965351 45966177 5033430I15Rik	chr13 45967230 45967698
chr13 45965351 45966177 5033430I15Rik	chr13 45967763 45968569
chr13 45965351 45966177 5033430I15Rik	chr13 45968748 45969143
chr13 45965351 45966177 5033430I15Rik	chr13 45969554 45969901
chr13 45965351 45966177 5033430I15Rik	chr13 45970317 45970443
chrX 12340637 12345222 Gm14635	chrX 12339690 12340019
chrX 12340637 12345222 Gm14635	chrX 12343863 12344143
chrX 12340637 12345222 Gm14635	chrX 12348677 12349339
chrX 12340637 12345222 Gm14635	chrX 12349405 12349581
chrX 12340637 12345222 Gm14635	chrX 12350109 12350423
chr10 95336276 95363216 2310039L15Rik	chr10 95346118 95346425
chr10 95336276 95363216 2310039L15Rik	chr10 95346481 95346985
chr10 95336276 95363216 2310039L15Rik	chr10 95349624 95349966
chr10 95336276 95363216 2310039L15Rik	chr10 95350725 95350952
chr10 95336276 95363216 2310039L15Rik	chr10 95356718 95357049
chr10 95336276 95363216 2310039L15Rik	chr10 95357141 95357467
chr10 95336276 95363216 2310039L15Rik	chr10 95341889 95342171
chr10 95336276 95363216 2310039L15Rik	chr10 95344424 95344827
chr10 95336276 95363216 2310039L15Rik	chr10 95346272 95346629
chr10 95336276 95363216 2310039L15Rik	chr10 95350725 95350932
chr10 95336276 95363216 2310039L15Rik	chr10 95355670 95355845
chr10 95336276 95363216 2310039L15Rik	chr10 95356122 95356376
chr10 95336276 95363216 2310039L15Rik	chr10 95357092 95357425
chr10 95336276 95363216 2310039L15Rik	chr10 95368214 95368417
chr11 30106394 30108120 Gm29237	chr11 30107461 30107697
chr11 30106394 30108120 Gm29237	chr11 30108684 30109025
chr11 30106394 30108120 Gm29237	chr11 30109103 30109489
chr11 30106394 30108120 Gm29237	chr11 30109985 30110162
chr11 30106394 30108120 Gm29237	chr11 30110347 30110940
chr11 30106394 30108120 Gm29237	chr11 30111024 30111217
chr11 30106394 30108120 Gm29237	chr11 30111301 30112791
chr11 30106394 30108120 Gm29237	chr11 30103030 30103511
chr11 30106394 30108120 Gm29237	chr11 30103588 30103950
chr11 30106394 30108120 Gm29237	chr11 30104964 30105110
chr11 30106394 30108120 Gm29237	chr11 30105347 30105706
chr11 30106394 30108120 Gm29237	chr11 30110370 30110837
chr11 30106394 30108120 Gm29237	chr11 30112964 30113223
chr1 71888503 71890587 Gm8883	chr1 71883854 71884135
chr1 71888503 71890587 Gm8883	chr1 71884334 71884787
chr1 71888503 71890587 Gm8883	chr1 71886925 71887250
chr1 71888503 71890587 Gm8883	chr1 71887502 71888016
chr1 71888503 71890587 Gm8883	chr1 71889736 71889976
chr1 71888503 71890587 Gm8883	chr1 71891380 71892179
chr1 71888503 71890587 Gm8883	chr1 71892584 71892926
chr1 71888503 71890587 Gm8883	chr1 71893089 71893534
chr1 71888503 71890587 Gm8883	chr1 71894420 71895477
chr1 71888503 71890587 Gm8883	chr1 71893197 71893426
chr1 71888503 71890587 Gm8883	chr1 71894350 71894827
chr19 5843681 5845259 Neat1	chr19 5838223 5839138
chr19 5843681 5845259 Neat1	chr19 5839255 5839564
chr19 5843681 5845259 Neat1	chr19 5841459 5841618
chr19 5843681 5845259 Neat1	chr19 5842039 5845084
chr19 5843681 5845259 Neat1	chr19 5845162 5845863
chr19 5843681 5845259 Neat1	chr19 5846895 5848486
chr19 5843681 5845259 Neat1	chr19 5848692 5849670
chr19 5843681 5845259 Neat1	chr19 5849785 5850257
chr19 5843681 5845259 Neat1	chr19 5838880 5839215
chr19 5843681 5845259 Neat1	chr19 5840987 5841736
chr19 5843681 5845259 Neat1	chr19 5841901 5842076
chr19 5843681 5845259 Neat1	chr19 5842185 5843023
chr19 5843681 5845259 Neat1	chr19 5843391 5843649
chr19 5843681 5845259 Neat1	chr19 5844047 5844187
chr19 5843681 5845259 Neat1	chr19 5844250 5844880
chr19 5843681 5845259 Neat1	chr19 5845088 5845568
chr19 5843681 5845259 Neat1	chr19 5845665 5845837
chr19 5843681 5845259 Neat1	chr19 5846073 5846409
chr19 5843681 5845259 Neat1	chr19 5846848 5848530
chr19 5843681 5845259 Neat1	chr19 5848676 5849649
chr19 5843681 5845259 Neat1	chr19 5850025 5850237
chr6 87981683 88005471 Gm5577	chr6 87994401 87994696
chr6 87981683 88005471 Gm5577	chr6 88006637 88007399
chr6 87981683 88005471 Gm5577	chr6 87976508 87976776
chr6 87981683 88005471 Gm5577	chr6 87985598 87985879
chr6 87981683 88005471 Gm5577	chr6 87988425 87988578
chr6 87981683 88005471 Gm5577	chr6 87991819 87992043
chr6 87981683 88005471 Gm5577	chr6 87994081 87994361
chr6 87981683 88005471 Gm5577	chr6 87994433 87994636
chr6 87981683 88005471 Gm5577	chr6 87995451 87995737
chr6 87981683 88005471 Gm5577	chr6 88003402 88003641
chr6 87981683 88005471 Gm5577	chr6 88004466 88004655
chr6 87981683 88005471 Gm5577	chr6 88005777 88006043
chr6 87981683 88005471 Gm5577	chr6 88006727 88006974
chr6 82831438 82837385 Gm43878	chr6 82826601 82826782
chr6 82831438 82837385 Gm43878	chr6 82829109 82829527
chr6 82831438 82837385 Gm43878	chr6 82829697 82829983
chr6 82831438 82837385 Gm43878	chr6 82830368 82830593
chr6 82831438 82837385 Gm43878	chr6 82833962 82834261
chr6 82831438 82837385 Gm43878	chr6 82839655 82839924
chr6 82831438 82837385 Gm43878	chr6 82830450 82830662
chr6 82831438 82837385 Gm43878	chr6 82831802 82832017
chr6 82831438 82837385 Gm43878	chr6 82832404 82832771
chr6 82831438 82837385 Gm43878	chr6 82835582 82835784
chr6 82831438 82837385 Gm43878	chr6 82836429 82836638
chr6 82831438 82837385 Gm43878	chr6 82839744 82840068
chr6 82831438 82837385 Gm43878	chr6 82842097 82842398
chr1 20679023 20684298 Gm28653	chr1 20673995 20674214
chr1 20679023 20684298 Gm28653	chr1 20675994 20676328
chr1 20679023 20684298 Gm28653	chr1 20676780 20676967
chr1 20679023 20684298 Gm28653	chr1 20677587 20678027
chr1 20679023 20684298 Gm28653	chr1 20679179 20679353
chr1 20679023 20684298 Gm28653	chr1 20680078 20680397
chr1 20679023 20684298 Gm28653	chr1 20681333 20681503
chr1 20679023 20684298 Gm28653	chr1 20681663 20681905
chr1 20679023 20684298 Gm28653	chr1 20681991 20682386
chr1 20679023 20684298 Gm28653	chr1 20682525 20682727
chr1 20679023 20684298 Gm28653	chr1 20683333 20683685
chr1 20679023 20684298 Gm28653	chr1 20678400 20678539
chr1 20679023 20684298 Gm28653	chr1 20678684 20679329
chr1 20679023 20684298 Gm28653	chr1 20681109 20681202
chr1 20679023 20684298 Gm28653	chr1 20681331 20681517
chr1 20679023 20684298 Gm28653	chr1 20681581 20681885
chr1 20679023 20684298 Gm28653	chr1 20682000 20682453
chr1 20679023 20684298 Gm28653	chr1 20682513 20682777
chr1 20679023 20684298 Gm28653	chr1 20683388 20683519
chr18 61639653 61647472 Bvht	chr18 61635971 61636314
chr18 61639653 61647472 Bvht	chr18 61637279 61637898
chr18 61639653 61647472 Bvht	chr18 61638187 61638846
chr18 61639653 61647472 Bvht	chr18 61640261 61640552
chr18 61639653 61647472 Bvht	chr18 61641826 61642093
chr18 61639653 61647472 Bvht	chr18 61643523 61643801
chr18 61639653 61647472 Bvht	chr18 61644253 61644636
chr18 61639653 61647472 Bvht	chr18 61645948 61646248
chr18 61639653 61647472 Bvht	chr18 61647393 61648039
chr18 61639653 61647472 Bvht	chr18 61648163 61648348
chr18 61639653 61647472 Bvht	chr18 61648408 61648711
chr18 61639653 61647472 Bvht	chr18 61635877 61636213
chr18 61639653 61647472 Bvht	chr18 61637273 61637748
chr18 61639653 61647472 Bvht	chr18 61644393 61644713
chr18 61639653 61647472 Bvht	chr18 61647548 61647891
chr18 61639653 61647472 Bvht	chr18 61647992 61648411
chr18 61639653 61647472 Bvht	chr18 61652066 61652454
chr4 95123995 95167318 Mir155hg	chr4 95123036 95123337
chr4 95123995 95167318 Mir155hg	chr4 95128407 95128790
chr4 95123995 95167318 Mir155hg	chr4 95129704 95130019
chr4 95123995 95167318 Mir155hg	chr4 95130427 95130728
chr4 95123995 95167318 Mir155hg	chr4 95131703 95132059
chr4 95123995 95167318 Mir155hg	chr4 95132278 95132521
chr4 95123995 95167318 Mir155hg	chr4 95132578 95132870
chr4 95123995 95167318 Mir155hg	chr4 95133831 95134099
chr4 95123995 95167318 Mir155hg	chr4 95136429 95136666
chr4 95123995 95167318 Mir155hg	chr4 95138504 95139124
chr4 95123995 95167318 Mir155hg	chr4 95139301 95139693
chr4 95123995 95167318 Mir155hg	chr4 95139754 95140636
chr4 95123995 95167318 Mir155hg	chr4 95140979 95141505
chr4 95123995 95167318 Mir155hg	chr4 95141728 95142454
chr4 95123995 95167318 Mir155hg	chr4 95142801 95143283
chr4 95123995 95167318 Mir155hg	chr4 95143518 95143682
chr4 95123995 95167318 Mir155hg	chr4 95144207 95144756
chr4 95123995 95167318 Mir155hg	chr4 95145843 95146142
chr4 95123995 95167318 Mir155hg	chr4 95148456 95148535
chr4 95123995 95167318 Mir155hg	chr4 95148591 95148770
chr4 95123995 95167318 Mir155hg	chr4 95149113 95149748
chr4 95123995 95167318 Mir155hg	chr4 95150305 95150447
chr4 95123995 95167318 Mir155hg	chr4 95150777 95151031
chr4 95123995 95167318 Mir155hg	chr4 95153205 95153614
chr4 95123995 95167318 Mir155hg	chr4 95153741 95154372
chr4 95123995 95167318 Mir155hg	chr4 95155136 95155499
chr4 95123995 95167318 Mir155hg	chr4 95161302 95161549
chr4 95123995 95167318 Mir155hg	chr4 95166294 95166786
chr4 95123995 95167318 Mir155hg	chr4 95166996 95167388
chr4 95123995 95167318 Mir155hg	chr4 95168339 95168835
chr4 95123995 95167318 Mir155hg	chr4 95169932 95170097
chr4 95123995 95167318 Mir155hg	chr4 95170361 95170636
chr4 95123995 95167318 Mir155hg	chr4 95170997 95171291
chr4 95123995 95167318 Mir155hg	chr4 95171445 95171693
chr4 95123995 95167318 Mir155hg	chr4 95121727 95121897
chr4 95123995 95167318 Mir155hg	chr4 95123572 95123794
chr4 95123995 95167318 Mir155hg	chr4 95128954 95129237
chr4 95123995 95167318 Mir155hg	chr4 95129733 95130190
chr4 95123995 95167318 Mir155hg	chr4 95131680 95132700
chr4 95123995 95167318 Mir155hg	chr4 95132930 95133119
chr4 95123995 95167318 Mir155hg	chr4 95133821 95134421
chr4 95123995 95167318 Mir155hg	chr4 95135913 95136154
chr4 95123995 95167318 Mir155hg	chr4 95136417 95136657
chr4 95123995 95167318 Mir155hg	chr4 95139331 95139721
chr4 95123995 95167318 Mir155hg	chr4 95140181 95140580
chr4 95123995 95167318 Mir155hg	chr4 95141005 95141564
chr4 95123995 95167318 Mir155hg	chr4 95141640 95142408
chr4 95123995 95167318 Mir155hg	chr4 95142660 95143170
chr4 95123995 95167318 Mir155hg	chr4 95143363 95143680
chr4 95123995 95167318 Mir155hg	chr4 95143798 95144533
chr4 95123995 95167318 Mir155hg	chr4 95148379 95148801
chr4 95123995 95167318 Mir155hg	chr4 95149096 95149721
chr4 95123995 95167318 Mir155hg	chr4 95150391 95151269
chr4 95123995 95167318 Mir155hg	chr4 95151827 95152007
chr4 95123995 95167318 Mir155hg	chr4 95153278 95153570
chr4 95123995 95167318 Mir155hg	chr4 95154249 95154445
chr4 95123995 95167318 Mir155hg	chr4 95155046 95155379
chr4 95123995 95167318 Mir155hg	chr4 95155960 95156404
chr4 95123995 95167318 Mir155hg	chr4 95156953 95157220
chr4 95123995 95167318 Mir155hg	chr4 95166284 95166680
chr4 95123995 95167318 Mir155hg	chr4 95167717 95167936
chr4 95123995 95167318 Mir155hg	chr4 95169839 95170165
chr4 95123995 95167318 Mir155hg	chr4 95170745 95171068
chr9 50488799 50504805 Plet1os	chr9 50493156 50493561
chr9 50488799 50504805 Plet1os	chr9 50494743 50495020
chr9 50488799 50504805 Plet1os	chr9 50495430 50495787
chr9 50488799 50504805 Plet1os	chr9 50496655 50496884
chr9 50488799 50504805 Plet1os	chr9 50498208 50498390
chr9 50488799 50504805 Plet1os	chr9 50509271 50509592
chr9 50488799 50504805 Plet1os	chr9 50509737 50509959
chr11 115946450 115952105 Sap30bpos	chr11 115947444 115947899
chr11 115946450 115952105 Sap30bpos	chr11 115956787 115957020
chr19 5801943 5802640 Malat1	chr19 5800902 5801512
chr19 5801943 5802640 Malat1	chr19 5802097 5802426
chr19 5801943 5802640 Malat1	chr19 5802768 5803481
chr19 5801943 5802640 Malat1	chr19 5803799 5804915
chr19 5801943 5802640 Malat1	chr19 5805116 5805687
chr19 5801943 5802640 Malat1	chr19 5805900 5806473
chr19 5801943 5802640 Malat1	chr19 5806901 5807163
chr19 5801943 5802640 Malat1	chr19 5807494 5807750
chr19 5801943 5802640 Malat1	chr19 5801089 5801418
chr19 5801943 5802640 Malat1	chr19 5802791 5803441
chr19 5801943 5802640 Malat1	chr19 5803955 5804341
chr19 5801943 5802640 Malat1	chr19 5804409 5804911
chr19 5801943 5802640 Malat1	chr19 5805995 5806211
chr19 5801943 5802640 Malat1	chr19 5806277 5806473
chr19 5801943 5802640 Malat1	chr19 5807477 5807703
chr1 192854923 192856246 Gm15867	chr1 192850444 192850923
chr1 192854923 192856246 Gm15867	chr1 192853224 192853560
chr1 192854923 192856246 Gm15867	chr1 192854128 192854347
chr1 192854923 192856246 Gm15867	chr1 192855256 192855565
chr1 192854923 192856246 Gm15867	chr1 192857309 192857504
chr1 192854923 192856246 Gm15867	chr1 192860400 192860769
chr1 192854923 192856246 Gm15867	chr1 192861105 192861367
chr1 192854923 192856246 Gm15867	chr1 192855290 192855498
chr17 5799652 5802894 3300005D01Rik	chr17 5796568 5797024
chr17 5799652 5802894 3300005D01Rik	chr17 5797143 5797385
chr17 5799652 5802894 3300005D01Rik	chr17 5797437 5797668
chr17 5799652 5802894 3300005D01Rik	chr17 5798042 5798524
chr17 5799652 5802894 3300005D01Rik	chr17 5798825 5799296
chr17 5799652 5802894 3300005D01Rik	chr17 5799563 5800056
chr17 5799652 5802894 3300005D01Rik	chr17 5800363 5801526
chr17 5799652 5802894 3300005D01Rik	chr17 5801615 5802292
chr17 5799652 5802894 3300005D01Rik	chr17 5802480 5803084
chr17 5799652 5802894 3300005D01Rik	chr17 5803140 5804210
chr17 5799652 5802894 3300005D01Rik	chr17 5804564 5804927
chr17 5799652 5802894 3300005D01Rik	chr17 5805601 5807689
chr17 5799652 5802894 3300005D01Rik	chr17 5807745 5808162
chr17 5799652 5802894 3300005D01Rik	chr17 5798404 5798637
chr17 5799652 5802894 3300005D01Rik	chr17 5799559 5800067
chr17 5799652 5802894 3300005D01Rik	chr17 5800274 5800532
chr17 5799652 5802894 3300005D01Rik	chr17 5801157 5801455
chr17 5799652 5802894 3300005D01Rik	chr17 5802620 5802917
chr17 5799652 5802894 3300005D01Rik	chr17 5803489 5803657
chr17 5799652 5802894 3300005D01Rik	chr17 5803722 5803916
chr17 5799652 5802894 3300005D01Rik	chr17 5804351 5804873
chr17 5799652 5802894 3300005D01Rik	chr17 5805217 5805526
chr17 5799652 5802894 3300005D01Rik	chr17 5805582 5806549
chr17 5799652 5802894 3300005D01Rik	chr17 5806646 5807187
chr6 128169704 128183803 9330102E08Rik	chr6 128174687 128174974
chr6 128169704 128183803 9330102E08Rik	chr6 128175939 128176497
chr6 128169704 128183803 9330102E08Rik	chr6 128181123 128181352
chr6 128169704 128183803 9330102E08Rik	chr6 128184759 128184978
chr6 128169704 128183803 9330102E08Rik	chr6 128185256 128185549
chr6 128169704 128183803 9330102E08Rik	chr6 128185823 128186185
chr6 128169704 128183803 9330102E08Rik	chr6 128186907 128187181
chr6 128169704 128183803 9330102E08Rik	chr6 128187530 128187904
chr6 128169704 128183803 9330102E08Rik	chr6 128187958 128188440
chr6 128169704 128183803 9330102E08Rik	chr6 128188607 128188852
chr15 85639747 85645934 D130051D11Rik	chr15 85642209 85642766
chr15 85639747 85645934 D130051D11Rik	chr15 85636608 85636882
chr15 85639747 85645934 D130051D11Rik	chr15 85640882 85641587
chr15 85639747 85645934 D130051D11Rik	chr15 85642206 85642434
chr12 80120548 80132844 2310015A10Rik	chr12 80118323 80118537
chr12 80120548 80132844 2310015A10Rik	chr12 80118739 80119114
chr12 80120548 80132844 2310015A10Rik	chr12 80129720 80130109
chr12 80120548 80132844 2310015A10Rik	chr12 80130635 80130952
chr12 80120548 80132844 2310015A10Rik	chr12 80119238 80119557
chr12 80120548 80132844 2310015A10Rik	chr12 80124122 80124444
chr12 80120548 80132844 2310015A10Rik	chr12 80125675 80125887
chr12 80120548 80132844 2310015A10Rik	chr12 80126016 80126365
chr12 80120548 80132844 2310015A10Rik	chr12 80126446 80127016
chr12 80120548 80132844 2310015A10Rik	chr12 80127812 80128255
chr12 80120548 80132844 2310015A10Rik	chr12 80128312 80128476
chr12 80120548 80132844 2310015A10Rik	chr12 80130689 80130914
chr12 80120548 80132844 2310015A10Rik	chr12 80130997 80131375
chr12 80120548 80132844 2310015A10Rik	chr12 80133643 80133889
chr12 80120548 80132844 2310015A10Rik	chr12 80134503 80134680
chr12 80120548 80132844 2310015A10Rik	chr12 80134771 80135296
chr12 80120548 80132844 2310015A10Rik	chr12 80136567 80137129
chr1 78595031 78609508 5730419F03Rik	chr1 78590438 78590953
chr1 78595031 78609508 5730419F03Rik	chr1 78595930 78596067
chr1 78595031 78609508 5730419F03Rik	chr1 78597141 78597428
chr1 78595031 78609508 5730419F03Rik	chr1 78597715 78598061
chr1 78595031 78609508 5730419F03Rik	chr1 78598258 78598491
chr1 78595031 78609508 5730419F03Rik	chr1 78601849 78602525
chr1 78595031 78609508 5730419F03Rik	chr1 78604295 78604466
chr1 78595031 78609508 5730419F03Rik	chr1 78605745 78606328
chr1 78595031 78609508 5730419F03Rik	chr1 78608737 78609034
chr1 78595031 78609508 5730419F03Rik	chr1 78609564 78609938
chr1 78595031 78609508 5730419F03Rik	chr1 78590452 78590764
chr1 78595031 78609508 5730419F03Rik	chr1 78591173 78591390
chr1 78595031 78609508 5730419F03Rik	chr1 78592340 78592642
chr1 78595031 78609508 5730419F03Rik	chr1 78595783 78596000
chr1 78595031 78609508 5730419F03Rik	chr1 78596871 78597152
chr1 78595031 78609508 5730419F03Rik	chr1 78597223 78597904
chr1 78595031 78609508 5730419F03Rik	chr1 78599707 78600020
chr1 78595031 78609508 5730419F03Rik	chr1 78600463 78600715
chr1 78595031 78609508 5730419F03Rik	chr1 78601574 78602102
chr1 78595031 78609508 5730419F03Rik	chr1 78605687 78606257
chr1 78595031 78609508 5730419F03Rik	chr1 78607370 78607706
chr1 78595031 78609508 5730419F03Rik	chr1 78608252 78608285
chr1 78595031 78609508 5730419F03Rik	chr1 78608737 78609302
chr1 78595031 78609508 5730419F03Rik	chr1 78609743 78609983
chr1 78595031 78609508 5730419F03Rik	chr1 78611952 78612618
chr1 78595031 78609508 5730419F03Rik	chr1 78613368 78613785
chr1 78595031 78609508 5730419F03Rik	chr1 78590438 78590953
chr1 78595031 78609508 5730419F03Rik	chr1 78595930 78596067
chr1 78595031 78609508 5730419F03Rik	chr1 78597141 78597428
chr1 78595031 78609508 5730419F03Rik	chr1 78597715 78598061
chr1 78595031 78609508 5730419F03Rik	chr1 78598258 78598491
chr1 78595031 78609508 5730419F03Rik	chr1 78601849 78602525
chr1 78595031 78609508 5730419F03Rik	chr1 78604295 78604466
chr1 78595031 78609508 5730419F03Rik	chr1 78605745 78606328
chr1 78595031 78609508 5730419F03Rik	chr1 78608737 78609034
chr1 78595031 78609508 5730419F03Rik	chr1 78609564 78609938
chr1 78595031 78609508 5730419F03Rik	chr1 78590452 78590764
chr1 78595031 78609508 5730419F03Rik	chr1 78591173 78591390
chr1 78595031 78609508 5730419F03Rik	chr1 78592340 78592642
chr1 78595031 78609508 5730419F03Rik	chr1 78595783 78596000
chr1 78595031 78609508 5730419F03Rik	chr1 78596871 78597152
chr1 78595031 78609508 5730419F03Rik	chr1 78597223 78597904
chr1 78595031 78609508 5730419F03Rik	chr1 78599707 78600020
chr1 78595031 78609508 5730419F03Rik	chr1 78600463 78600715
chr1 78595031 78609508 5730419F03Rik	chr1 78601574 78602102
chr1 78595031 78609508 5730419F03Rik	chr1 78605687 78606257
chr1 78595031 78609508 5730419F03Rik	chr1 78607370 78607706
chr1 78595031 78609508 5730419F03Rik	chr1 78608252 78608285
chr1 78595031 78609508 5730419F03Rik	chr1 78608737 78609302
chr1 78595031 78609508 5730419F03Rik	chr1 78609743 78609983
chr1 78595031 78609508 5730419F03Rik	chr1 78611952 78612618
chr1 78595031 78609508 5730419F03Rik	chr1 78613368 78613785
chr7 90887072 90940052 RP24-267C3.3	chr7 90883285 90883714
chr7 90887072 90940052 RP24-267C3.3	chr7 90885934 90886411
chr7 90887072 90940052 RP24-267C3.3	chr7 90886712 90887302
chr7 90887072 90940052 RP24-267C3.3	chr7 90888253 90888702
chr7 90887072 90940052 RP24-267C3.3	chr7 90892803 90893343
chr7 90887072 90940052 RP24-267C3.3	chr7 90917992 90918454
chr7 90887072 90940052 RP24-267C3.3	chr7 90889490 90889784
chr6 84093772 84107007 Gm15475	chr6 84090149 84090471
chr6 84093772 84107007 Gm15475	chr6 84092915 84093780
chr6 84093772 84107007 Gm15475	chr6 84094195 84094421
chr6 84093772 84107007 Gm15475	chr6 84095555 84095867
chr6 84093772 84107007 Gm15475	chr6 84097051 84097366
chr6 84093772 84107007 Gm15475	chr6 84098826 84099169
chr6 84093772 84107007 Gm15475	chr6 84099364 84099569
chr6 84093772 84107007 Gm15475	chr6 84099668 84100068
chr6 84093772 84107007 Gm15475	chr6 84100233 84100404
chr6 84093772 84107007 Gm15475	chr6 84102517 84102909
chr6 84093772 84107007 Gm15475	chr6 84103111 84103564
chr6 84093772 84107007 Gm15475	chr6 84095465 84095825
chr6 84093772 84107007 Gm15475	chr6 84102218 84102568
chr6 84093772 84107007 Gm15475	chr6 84102630 84102866
chr6 84093772 84107007 Gm15475	chr6 84102940 84103249
chr6 84093772 84107007 Gm15475	chr6 84105203 84105649
chr4 120291350 120303892 Foxo6os	chr4 120286177 120286404
chr4 120291350 120303892 Foxo6os	chr4 120286775 120287127
chr4 120291350 120303892 Foxo6os	chr4 120287207 120287557
chr4 120291350 120303892 Foxo6os	chr4 120287844 120288109
chr4 120291350 120303892 Foxo6os	chr4 120288318 120288825
chr4 120291350 120303892 Foxo6os	chr4 120297941 120298144
chr4 32565639 32571708 Bach2os	chr4 32566146 32566370
chr4 32565639 32571708 Bach2os	chr4 32566794 32567211
chr4 32565639 32571708 Bach2os	chr4 32567294 32568143
chr4 32565639 32571708 Bach2os	chr4 32568630 32568845
chr4 32565639 32571708 Bach2os	chr4 32568952 32569319
chr4 32565639 32571708 Bach2os	chr4 32570227 32570470
chr4 32565639 32571708 Bach2os	chr4 32571100 32571461
chr4 32565639 32571708 Bach2os	chr4 32576114 32576370
chr8 120204434 120228230 A330074K22Rik	chr8 120208626 120208850
chr8 120204434 120228230 A330074K22Rik	chr8 120214704 120214989
chr8 120204434 120228230 A330074K22Rik	chr8 120223116 120223452
chr18 10781723 10785883 Gm21747	chr18 10777616 10777850
chr18 10781723 10785883 Gm21747	chr18 10785451 10785854
chr18 10781723 10785883 Gm21747	chr18 10788313 10789664
chr18 10781723 10785883 Gm21747	chr18 10790681 10790819
chr16 90727512 90729120 Gm17518	chr16 90727787 90728088
chr9 88259895 88263035 Gm28231	chr9 88257344 88257907
chr9 88259895 88263035 Gm28231	chr9 88258335 88258514
chr9 88259895 88263035 Gm28231	chr9 88258993 88259284
chr9 88259895 88263035 Gm28231	chr9 88261729 88261921
chr9 88259895 88263035 Gm28231	chr9 88265091 88265406
chr9 88259895 88263035 Gm28231	chr9 88265734 88266156
chr9 88259895 88263035 Gm28231	chr9 88266339 88266602
chr9 88259895 88263035 Gm28231	chr9 88267169 88267547
chr9 88259895 88263035 Gm28231	chr9 88267754 88268007
chr9 88259895 88263035 Gm28231	chr9 88265141 88265593
chr9 88259895 88263035 Gm28231	chr9 88265644 88266327
chr9 88259895 88263035 Gm28231	chr9 88266400 88266664
chr9 88259895 88263035 Gm28231	chr9 88267426 88267596
chr3 22074412 22076142 Gm43672	chr3 22076590 22077090
chr16 93792150 93794888 2310043M15Rik	chr16 93788143 93788292
chr16 93792150 93794888 2310043M15Rik	chr16 93788370 93788714
chr16 93792150 93794888 2310043M15Rik	chr16 93788846 93789362
chr16 93792150 93794888 2310043M15Rik	chr16 93790896 93791182
chr16 93792150 93794888 2310043M15Rik	chr16 93792745 93792937
chr16 93792150 93794888 2310043M15Rik	chr16 93794904 93795203
chr16 93792150 93794888 2310043M15Rik	chr16 93796980 93798107
chr16 93792150 93794888 2310043M15Rik	chr16 93798342 93798499
chr16 93792150 93794888 2310043M15Rik	chr16 93798925 93799236
chr16 93792150 93794888 2310043M15Rik	chr16 93799450 93799644
chr16 93792150 93794888 2310043M15Rik	chr16 93788909 93789146
chr16 93792150 93794888 2310043M15Rik	chr16 93790827 93791383
chr16 93792150 93794888 2310043M15Rik	chr16 93793709 93793912
chr16 93792150 93794888 2310043M15Rik	chr16 93794681 93795143
chr16 93792150 93794888 2310043M15Rik	chr16 93796028 93796521
chr16 93792150 93794888 2310043M15Rik	chr16 93797184 93797751
chr16 93792150 93794888 2310043M15Rik	chr16 93797828 93798058
chr16 93792150 93794888 2310043M15Rik	chr16 93798116 93798729
chr16 93792150 93794888 2310043M15Rik	chr16 93799143 93799639

## Sheet: Mouse_lncRNA_H3K27me3
lncRNAs	H3K27me3 Peaks
chr2 114056313 114064868 C130080G10Rik	chr2 114060228 114060766
chr2 114056313 114064868 C130080G10Rik	chr2 114063036 114063220
chr2 114056313 114064868 C130080G10Rik	chr2 114063541 114064171
chr2 114056313 114064868 C130080G10Rik	chr2 114065609 114065995
chr2 114056313 114064868 C130080G10Rik	chr2 114069807 114070453
chr2 114056313 114064868 C130080G10Rik	chr2 114059660 114059884
chr2 114056313 114064868 C130080G10Rik	chr2 114059961 114060357
chr2 114056313 114064868 C130080G10Rik	chr2 114060533 114060818
chr2 114056313 114064868 C130080G10Rik	chr2 114062696 114062907
chr2 114056313 114064868 C130080G10Rik	chr2 114063032 114063251
chr2 114056313 114064868 C130080G10Rik	chr2 114067463 114067708
chr2 114056313 114064868 C130080G10Rik	chr2 114067777 114068056
chrX 12340637 12345222 Gm14635	chrX 12348985 12349480
chrX 12340637 12345222 Gm14635	chrX 12347104 12347475
chrX 12340637 12345222 Gm14635	chrX 12347660 12347785
chrX 12340637 12345222 Gm14635	chrX 12348815 12349083
chr6 113714971 113716121 Gm26982	chr6 113709243 113710760
chr6 113714971 113716121 Gm26982	chr6 113710822 113711754
chr6 113714971 113716121 Gm26982	chr6 113711933 113712421
chr6 113714971 113716121 Gm26982	chr6 113712519 113712745
chr6 113714971 113716121 Gm26982	chr6 113712811 113713099
chr6 113714971 113716121 Gm26982	chr6 113713214 113714457
chr6 113714971 113716121 Gm26982	chr6 113714629 113715557
chr6 113714971 113716121 Gm26982	chr6 113715615 113715793
chr6 113714971 113716121 Gm26982	chr6 113715970 113717301
chr6 113714971 113716121 Gm26982	chr6 113717439 113717800
chr6 113714971 113716121 Gm26982	chr6 113717924 113718827
chr6 113714971 113716121 Gm26982	chr6 113718930 113719436
chr6 113714971 113716121 Gm26982	chr6 113720026 113720821
chr6 113714971 113716121 Gm26982	chr6 113720951 113721529
chr6 113714971 113716121 Gm26982	chr6 113709438 113710169
chr6 113714971 113716121 Gm26982	chr6 113710230 113710718
chr6 113714971 113716121 Gm26982	chr6 113710928 113711516
chr6 113714971 113716121 Gm26982	chr6 113712527 113712745
chr6 113714971 113716121 Gm26982	chr6 113713198 113713704
chr6 113714971 113716121 Gm26982	chr6 113713764 113714091
chr6 113714971 113716121 Gm26982	chr6 113714174 113714481
chr6 113714971 113716121 Gm26982	chr6 113714942 113715412
chr6 113714971 113716121 Gm26982	chr6 113715497 113715780
chr6 113714971 113716121 Gm26982	chr6 113716020 113717297
chr6 113714971 113716121 Gm26982	chr6 113717398 113718822
chr6 113714971 113716121 Gm26982	chr6 113720016 113721648
chr5 99977686 99978858 Gm17092	chr5 99972462 99972805
chr5 99977686 99978858 Gm17092	chr5 99972962 99973147
chr5 99977686 99978858 Gm17092	chr5 99973663 99974074
chr5 99977686 99978858 Gm17092	chr5 99974180 99974380
chr5 99977686 99978858 Gm17092	chr5 99974464 99974965
chr5 99977686 99978858 Gm17092	chr5 99975227 99976376
chr5 99977686 99978858 Gm17092	chr5 99976439 99976908
chr5 99977686 99978858 Gm17092	chr5 99977194 99977481
chr5 99977686 99978858 Gm17092	chr5 99972370 99972904
chr5 99977686 99978858 Gm17092	chr5 99972978 99973575
chr5 99977686 99978858 Gm17092	chr5 99973663 99974357
chr5 99977686 99978858 Gm17092	chr5 99974423 99974815
chr5 99977686 99978858 Gm17092	chr5 99975379 99975757
chr5 99977686 99978858 Gm17092	chr5 99975937 99976132
chr5 99977686 99978858 Gm17092	chr5 99976387 99976563
chr5 99977686 99978858 Gm17092	chr5 99977203 99977382
chr5 99977686 99978858 Gm17092	chr5 99978198 99978649
chr15 82899080 82905818 Gm20324	chr15 82894187 82894309
chr15 82899080 82905818 Gm20324	chr15 82894854 82895143
chr15 82899080 82905818 Gm20324	chr15 82903860 82905537
chr15 82899080 82905818 Gm20324	chr15 82906177 82907408
chr15 82899080 82905818 Gm20324	chr15 82907511 82908018
chr15 82899080 82905818 Gm20324	chr15 82908087 82908304
chr15 82899080 82905818 Gm20324	chr15 82908369 82908599
chr15 82899080 82905818 Gm20324	chr15 82909283 82909570
chr15 82899080 82905818 Gm20324	chr15 82909912 82910300
chr15 82899080 82905818 Gm20324	chr15 82893930 82894115
chr15 82899080 82905818 Gm20324	chr15 82904212 82904608
chr15 82899080 82905818 Gm20324	chr15 82904940 82905590
chr15 82899080 82905818 Gm20324	chr15 82906137 82907386
chr15 82899080 82905818 Gm20324	chr15 82907510 82908016
chr15 82899080 82905818 Gm20324	chr15 82908118 82908302
chr15 82899080 82905818 Gm20324	chr15 82908363 82908602
chr15 82899080 82905818 Gm20324	chr15 82909263 82909673
chr15 82899080 82905818 Gm20324	chr15 82909967 82910287
chr5 23850601 23852979 2700038G22Rik	chr5 23844870 23846228
chr5 23850601 23852979 2700038G22Rik	chr5 23846389 23847068
chr5 23850601 23852979 2700038G22Rik	chr5 23847190 23847533
chr5 23850601 23852979 2700038G22Rik	chr5 23847727 23847864
chr5 23850601 23852979 2700038G22Rik	chr5 23847993 23848886
chr5 23850601 23852979 2700038G22Rik	chr5 23849245 23851132
chr5 23850601 23852979 2700038G22Rik	chr5 23851216 23852862
chr5 23850601 23852979 2700038G22Rik	chr5 23852922 23853927
chr5 23850601 23852979 2700038G22Rik	chr5 23854822 23855412
chr5 23850601 23852979 2700038G22Rik	chr5 23855485 23855829
chr5 23850601 23852979 2700038G22Rik	chr5 23855879 23856923
chr5 23850601 23852979 2700038G22Rik	chr5 23844857 23846242
chr5 23850601 23852979 2700038G22Rik	chr5 23846334 23846661
chr5 23850601 23852979 2700038G22Rik	chr5 23846722 23846946
chr5 23850601 23852979 2700038G22Rik	chr5 23847433 23847831
chr5 23850601 23852979 2700038G22Rik	chr5 23847919 23848792
chr5 23850601 23852979 2700038G22Rik	chr5 23849346 23849671
chr5 23850601 23852979 2700038G22Rik	chr5 23851036 23851780
chr5 23850601 23852979 2700038G22Rik	chr5 23852018 23852314
chr5 23850601 23852979 2700038G22Rik	chr5 23852608 23853231
chr5 23850601 23852979 2700038G22Rik	chr5 23853331 23854042
chr5 23850601 23852979 2700038G22Rik	chr5 23856434 23856902
chr11 62605767 62607023 Lrrc75aos2	chr11 62600789 62600995
chr11 62605767 62607023 Lrrc75aos2	chr11 62601320 62602661
chr11 62605767 62607023 Lrrc75aos2	chr11 62605397 62605685
chr11 62605767 62607023 Lrrc75aos2	chr11 62600615 62601024
chr11 62605767 62607023 Lrrc75aos2	chr11 62602024 62602255
chr11 62605767 62607023 Lrrc75aos2	chr11 62603116 62603568
chr11 62605767 62607023 Lrrc75aos2	chr11 62603946 62604233
chr11 62605767 62607023 Lrrc75aos2	chr11 62605840 62606080
chr15 85639747 85645934 D130051D11Rik	chr15 85632350 85634806
chr15 85639747 85645934 D130051D11Rik	chr15 85634920 85635984
chr15 85639747 85645934 D130051D11Rik	chr15 85636226 85636494
chr15 85639747 85645934 D130051D11Rik	chr15 85643007 85643278
chr15 85639747 85645934 D130051D11Rik	chr15 85643670 85644596
chr15 85639747 85645934 D130051D11Rik	chr15 85645022 85651969
chr15 85639747 85645934 D130051D11Rik	chr15 85634367 85634860
chr15 85639747 85645934 D130051D11Rik	chr15 85634983 85635224
chr15 85639747 85645934 D130051D11Rik	chr15 85635386 85635628
chr15 85639747 85645934 D130051D11Rik	chr15 85636263 85636490
chr15 85639747 85645934 D130051D11Rik	chr15 85642920 85643347
chr15 85639747 85645934 D130051D11Rik	chr15 85643670 85644596
chr15 85639747 85645934 D130051D11Rik	chr15 85644891 85645407
chr15 85639747 85645934 D130051D11Rik	chr15 85645557 85650063
chr15 85639747 85645934 D130051D11Rik	chr15 85650141 85650765
chr15 85639747 85645934 D130051D11Rik	chr15 85650838 85651884
chr7 90887072 90940052 RP24-267C3.3	chr7 90899693 90899915
chr6 84093772 84107007 Gm15475	chr6 84088683 84089057
chr6 84093772 84107007 Gm15475	chr6 84090582 84090702
chr6 84093772 84107007 Gm15475	chr6 84096750 84096919
chr6 84093772 84107007 Gm15475	chr6 84102307 84102568
chr4 120291350 120303892 Foxo6os	chr4 120291755 120292337
chr4 120291350 120303892 Foxo6os	chr4 120292427 120292679
chr4 120291350 120303892 Foxo6os	chr4 120292956 120293325
chr4 120291350 120303892 Foxo6os	chr4 120293775 120294333
chr4 120291350 120303892 Foxo6os	chr4 120294411 120294830
chr4 120291350 120303892 Foxo6os	chr4 120294896 120295240
chr4 120291350 120303892 Foxo6os	chr4 120295293 120295900
chr4 120291350 120303892 Foxo6os	chr4 120303791 120304003
chr4 120291350 120303892 Foxo6os	chr4 120307536 120308673
chr4 120291350 120303892 Foxo6os	chr4 120308746 120309578
chr4 120291350 120303892 Foxo6os	chr4 120291758 120292334
chr4 120291350 120303892 Foxo6os	chr4 120292394 120292651
chr4 120291350 120303892 Foxo6os	chr4 120292954 120293318
chr4 120291350 120303892 Foxo6os	chr4 120293759 120294335
chr4 120291350 120303892 Foxo6os	chr4 120294436 120295047
chr4 120291350 120303892 Foxo6os	chr4 120295171 120295876
chr4 120291350 120303892 Foxo6os	chr4 120302140 120302419
chr4 120291350 120303892 Foxo6os	chr4 120307700 120308653
chr4 120291350 120303892 Foxo6os	chr4 120308770 120309008
chr8 120204434 120228230 A330074K22Rik	chr8 120200152 120200559
chr8 120204434 120228230 A330074K22Rik	chr8 120200691 120200916
chr8 120204434 120228230 A330074K22Rik	chr8 120204932 120206711
chr8 120204434 120228230 A330074K22Rik	chr8 120216128 120216519
chr8 120204434 120228230 A330074K22Rik	chr8 120226102 120226325
chr8 120204434 120228230 A330074K22Rik	chr8 120227684 120227960
chr8 120204434 120228230 A330074K22Rik	chr8 120200056 120200642
chr8 120204434 120228230 A330074K22Rik	chr8 120200856 120201112
chr8 120204434 120228230 A330074K22Rik	chr8 120202619 120202992
chr8 120204434 120228230 A330074K22Rik	chr8 120203939 120204181
chr8 120204434 120228230 A330074K22Rik	chr8 120204982 120205426
chr8 120204434 120228230 A330074K22Rik	chr8 120205549 120205934
chr8 120204434 120228230 A330074K22Rik	chr8 120205989 120206143
chr8 120204434 120228230 A330074K22Rik	chr8 120206249 120206975
chr8 120204434 120228230 A330074K22Rik	chr8 120207268 120207862
chr8 120204434 120228230 A330074K22Rik	chr8 120208855 120209220
chr8 120204434 120228230 A330074K22Rik	chr8 120212883 120213166
chr8 120204434 120228230 A330074K22Rik	chr8 120213858 120214150
chr8 120204434 120228230 A330074K22Rik	chr8 120214648 120215313
chr8 120204434 120228230 A330074K22Rik	chr8 120215458 120215634
chr8 120204434 120228230 A330074K22Rik	chr8 120216062 120216408
chr8 120204434 120228230 A330074K22Rik	chr8 120217132 120217580
chr8 120204434 120228230 A330074K22Rik	chr8 120218245 120218699
chr8 120204434 120228230 A330074K22Rik	chr8 120219083 120219296
chr8 120204434 120228230 A330074K22Rik	chr8 120224653 120224977

## Sheet: Mouse_lncRNA_H3K36me3
lncRNAs	H3K36me3 Peaks
chr13 45965351 45966177 5033430I15Rik	chr13 45970357 45970704
chr13 45965351 45966177 5033430I15Rik	chr13 45970896 45971075
chr13 45965351 45966177 5033430I15Rik	chr13 45971131 45971570
chr13 45965351 45966177 5033430I15Rik	chr13 45965292 45965529
chr13 45965351 45966177 5033430I15Rik	chr13 45970263 45970507
chr13 45965351 45966177 5033430I15Rik	chr13 45970646 45971018
chr10 95336276 95363216 2310039L15Rik	chr10 95348702 95349108
chr11 30106394 30108120 Gm29237	chr11 30101205 30101575
chr11 30106394 30108120 Gm29237	chr11 30101676 30101957
chr11 30106394 30108120 Gm29237	chr11 30102297 30103308
chr11 30106394 30108120 Gm29237	chr11 30103377 30103669
chr11 30106394 30108120 Gm29237	chr11 30104185 30104520
chr11 30106394 30108120 Gm29237	chr11 30104596 30105239
chr11 30106394 30108120 Gm29237	chr11 30105420 30105699
chr11 30106394 30108120 Gm29237	chr11 30106736 30107064
chr11 30106394 30108120 Gm29237	chr11 30107161 30107367
chr11 30106394 30108120 Gm29237	chr11 30107417 30108266
chr11 30106394 30108120 Gm29237	chr11 30102509 30102829
chr11 30106394 30108120 Gm29237	chr11 30103204 30103396
chr11 30106394 30108120 Gm29237	chr11 30103752 30104144
chr11 30106394 30108120 Gm29237	chr11 30104964 30105245
chr11 30106394 30108120 Gm29237	chr11 30106945 30107416
chr11 30106394 30108120 Gm29237	chr11 30107898 30108180
chr11 30106394 30108120 Gm29237	chr11 30108620 30109025
chr19 5843681 5845259 Neat1	chr19 5843813 5844218
chr6 87981683 88005471 Gm5577	chr6 87977543 87977858
chr6 87981683 88005471 Gm5577	chr6 87981499 87981659
chr6 87981683 88005471 Gm5577	chr6 87982497 87982683
chr6 87981683 88005471 Gm5577	chr6 87984380 87984561
chr6 87981683 88005471 Gm5577	chr6 87985491 87985845
chr6 87981683 88005471 Gm5577	chr6 87987165 87987639
chr6 87981683 88005471 Gm5577	chr6 87988625 87988910
chr6 87981683 88005471 Gm5577	chr6 87989517 87989734
chr6 87981683 88005471 Gm5577	chr6 87991229 87991608
chr6 87981683 88005471 Gm5577	chr6 87991676 87992035
chr6 87981683 88005471 Gm5577	chr6 87976498 87976866
chr6 87981683 88005471 Gm5577	chr6 87978787 87978976
chr6 87981683 88005471 Gm5577	chr6 87979913 87980152
chr6 87981683 88005471 Gm5577	chr6 87981472 87981685
chr6 87981683 88005471 Gm5577	chr6 87984405 87984734
chr6 87981683 88005471 Gm5577	chr6 87987179 87987421
chr10 120389523 120392793 9230105E05Rik	chr10 120393769 120394002
chr10 120389523 120392793 9230105E05Rik	chr10 120385516 120385719
chr10 120389523 120392793 9230105E05Rik	chr10 120386978 120387352
chr10 120389523 120392793 9230105E05Rik	chr10 120393768 120394040
chr10 120389523 120392793 9230105E05Rik	chr10 120393769 120394002
chr10 120389523 120392793 9230105E05Rik	chr10 120385516 120385719
chr10 120389523 120392793 9230105E05Rik	chr10 120386978 120387352
chr10 120389523 120392793 9230105E05Rik	chr10 120393768 120394040
chr1 20679023 20684298 Gm28653	chr1 20673964 20674119
chr1 63117118 63126837 Gm20342	chr1 63111929 63112434
chr1 63117118 63126837 Gm20342	chr1 63112521 63112814
chr1 63117118 63126837 Gm20342	chr1 63113530 63114038
chr1 63117118 63126837 Gm20342	chr1 63114566 63114860
chr1 63117118 63126837 Gm20342	chr1 63115174 63115326
chr1 63117118 63126837 Gm20342	chr1 63115378 63115723
chr1 63117118 63126837 Gm20342	chr1 63120031 63120270
chr1 63117118 63126837 Gm20342	chr1 63120753 63120949
chr1 63117118 63126837 Gm20342	chr1 63121077 63121224
chr1 63117118 63126837 Gm20342	chr1 63121468 63121855
chr1 63117118 63126837 Gm20342	chr1 63122185 63122486
chr1 63117118 63126837 Gm20342	chr1 63122681 63122918
chr1 63117118 63126837 Gm20342	chr1 63123241 63123484
chr1 63117118 63126837 Gm20342	chr1 63123898 63124528
chr1 63117118 63126837 Gm20342	chr1 63125015 63125215
chr1 63117118 63126837 Gm20342	chr1 63125466 63125811
chr1 63117118 63126837 Gm20342	chr1 63126625 63127092
chr1 63117118 63126837 Gm20342	chr1 63127701 63128292
chr1 63117118 63126837 Gm20342	chr1 63129878 63130328
chr1 63117118 63126837 Gm20342	chr1 63130441 63130684
chr1 63117118 63126837 Gm20342	chr1 63131806 63131973
chr1 63117118 63126837 Gm20342	chr1 63112146 63112892
chr1 63117118 63126837 Gm20342	chr1 63114319 63114916
chr1 63117118 63126837 Gm20342	chr1 63115018 63115220
chr1 63117118 63126837 Gm20342	chr1 63118072 63118284
chr1 63117118 63126837 Gm20342	chr1 63119189 63119440
chr1 63117118 63126837 Gm20342	chr1 63122080 63122322
chr1 63117118 63126837 Gm20342	chr1 63122591 63122918
chr1 63117118 63126837 Gm20342	chr1 63123109 63123306
chr1 63117118 63126837 Gm20342	chr1 63123950 63124358
chr1 63117118 63126837 Gm20342	chr1 63124449 63124628
chr1 63117118 63126837 Gm20342	chr1 63126117 63126510
chr1 63117118 63126837 Gm20342	chr1 63127653 63127996
chr1 63117118 63126837 Gm20342	chr1 63128101 63128302
chr1 63117118 63126837 Gm20342	chr1 63130307 63130568
chr1 63117118 63126837 Gm20342	chr1 63131461 63131923
chr9 50488799 50504805 Plet1os	chr9 50493010 50493269
chr9 50488799 50504805 Plet1os	chr9 50490764 50490928
chr9 50488799 50504805 Plet1os	chr9 50503560 50503788
chr11 115946450 115952105 Sap30bpos	chr11 115942286 115942526
chr11 115946450 115952105 Sap30bpos	chr11 115943825 115944084
chr11 115946450 115952105 Sap30bpos	chr11 115944404 115944708
chr11 115946450 115952105 Sap30bpos	chr11 115944848 115945050
chr11 115946450 115952105 Sap30bpos	chr11 115945248 115945709
chr11 115946450 115952105 Sap30bpos	chr11 115943490 115943882
chr11 115946450 115952105 Sap30bpos	chr11 115944412 115944638
chr11 115946450 115952105 Sap30bpos	chr11 115944764 115944974
chr11 115946450 115952105 Sap30bpos	chr11 115945256 115945650
chr19 5801943 5802640 Malat1	chr19 5797141 5797475
chr19 5801943 5802640 Malat1	chr19 5797574 5798257
chr19 5801943 5802640 Malat1	chr19 5801152 5801510
chr1 192854923 192856246 Gm15867	chr1 192859487 192859775
chr17 5799652 5802894 3300005D01Rik	chr17 5801801 5802349
chr17 5799652 5802894 3300005D01Rik	chr17 5802513 5804175
chr17 5799652 5802894 3300005D01Rik	chr17 5803648 5803865
chr10 39556071 39558062 Gm16364	chr10 39558162 39558692
chr10 39556071 39558062 Gm16364	chr10 39561575 39561991
chr10 39556071 39558062 Gm16364	chr10 39550676 39551073
chr10 39556071 39558062 Gm16364	chr10 39552345 39552546
chr10 39556071 39558062 Gm16364	chr10 39553081 39553270
chr10 39556071 39558062 Gm16364	chr10 39554804 39555585
chr10 39556071 39558062 Gm16364	chr10 39556527 39556827
chr10 39556071 39558062 Gm16364	chr10 39557473 39558032
chr10 39556071 39558062 Gm16364	chr10 39558090 39558458
chr10 39556071 39558062 Gm16364	chr10 39558594 39558819
chr10 39556071 39558062 Gm16364	chr10 39559709 39560181
chr10 39556071 39558062 Gm16364	chr10 39561546 39562233
chr10 39556071 39558062 Gm16364	chr10 39562611 39562938
chr6 128169704 128183803 9330102E08Rik	chr6 128175923 128176238
chr6 128169704 128183803 9330102E08Rik	chr6 128177085 128177295
chr6 128169704 128183803 9330102E08Rik	chr6 128177366 128177978
chr6 128169704 128183803 9330102E08Rik	chr6 128178969 128179654
chr6 128169704 128183803 9330102E08Rik	chr6 128181960 128182232
chr6 128169704 128183803 9330102E08Rik	chr6 128185400 128185550
chr6 128169704 128183803 9330102E08Rik	chr6 128187903 128188405
chr6 128169704 128183803 9330102E08Rik	chr6 128169407 128169653
chr6 128169704 128183803 9330102E08Rik	chr6 128175628 128175812
chr6 128169704 128183803 9330102E08Rik	chr6 128176877 128177259
chr6 128169704 128183803 9330102E08Rik	chr6 128177789 128178185
chr6 128169704 128183803 9330102E08Rik	chr6 128178646 128178960
chr6 128169704 128183803 9330102E08Rik	chr6 128179014 128179711
chr6 128169704 128183803 9330102E08Rik	chr6 128181093 128181377
chr6 128169704 128183803 9330102E08Rik	chr6 128182024 128182397
chr6 128169704 128183803 9330102E08Rik	chr6 128182841 128183208
chr12 80120548 80132844 2310015A10Rik	chr12 80132281 80132530
chr12 80120548 80132844 2310015A10Rik	chr12 80134967 80135099
chr12 80120548 80132844 2310015A10Rik	chr12 80136878 80137202
chr1 78595031 78609508 5730419F03Rik	chr1 78590697 78590915
chr1 78595031 78609508 5730419F03Rik	chr1 78591795 78592161
chr1 78595031 78609508 5730419F03Rik	chr1 78592223 78592589
chr1 78595031 78609508 5730419F03Rik	chr1 78592931 78593105
chr1 78595031 78609508 5730419F03Rik	chr1 78593650 78593893
chr1 78595031 78609508 5730419F03Rik	chr1 78594486 78594661
chr1 78595031 78609508 5730419F03Rik	chr1 78595028 78595245
chr1 78595031 78609508 5730419F03Rik	chr1 78595429 78595645
chr1 78595031 78609508 5730419F03Rik	chr1 78597225 78597507
chr1 78595031 78609508 5730419F03Rik	chr1 78597803 78597992
chr1 78595031 78609508 5730419F03Rik	chr1 78601793 78602036
chr1 78595031 78609508 5730419F03Rik	chr1 78590697 78590915
chr1 78595031 78609508 5730419F03Rik	chr1 78591795 78592161
chr1 78595031 78609508 5730419F03Rik	chr1 78592223 78592589
chr1 78595031 78609508 5730419F03Rik	chr1 78592931 78593105
chr1 78595031 78609508 5730419F03Rik	chr1 78593650 78593893
chr1 78595031 78609508 5730419F03Rik	chr1 78594486 78594661
chr1 78595031 78609508 5730419F03Rik	chr1 78595028 78595245
chr1 78595031 78609508 5730419F03Rik	chr1 78595429 78595645
chr1 78595031 78609508 5730419F03Rik	chr1 78597225 78597507
chr1 78595031 78609508 5730419F03Rik	chr1 78597803 78597992
chr1 78595031 78609508 5730419F03Rik	chr1 78601793 78602036
chr6 84093772 84107007 Gm15475	chr6 84088036 84088949
chr6 84093772 84107007 Gm15475	chr6 84089093 84089567
chr6 84093772 84107007 Gm15475	chr6 84090427 84091044
chr6 84093772 84107007 Gm15475	chr6 84091100 84091535
chr6 84093772 84107007 Gm15475	chr6 84091855 84092151
chr6 84093772 84107007 Gm15475	chr6 84092947 84093175
chr6 84093772 84107007 Gm15475	chr6 84093360 84093702
chr6 84093772 84107007 Gm15475	chr6 84094752 84095198
chr6 84093772 84107007 Gm15475	chr6 84095568 84095767
chr6 84093772 84107007 Gm15475	chr6 84096455 84098101
chr6 84093772 84107007 Gm15475	chr6 84098374 84098550
chr6 84093772 84107007 Gm15475	chr6 84098701 84099262
chr6 84093772 84107007 Gm15475	chr6 84099363 84099765
chr6 84093772 84107007 Gm15475	chr6 84099870 84100041
chr6 84093772 84107007 Gm15475	chr6 84100187 84100660
chr6 84093772 84107007 Gm15475	chr6 84101591 84101973
chr6 84093772 84107007 Gm15475	chr6 84102201 84102956
chr6 84093772 84107007 Gm15475	chr6 84103017 84103224
chr6 84093772 84107007 Gm15475	chr6 84103352 84103803
chr6 84093772 84107007 Gm15475	chr6 84104307 84104869
chr6 84093772 84107007 Gm15475	chr6 84105205 84105789
chr6 84093772 84107007 Gm15475	chr6 84107548 84108009
chr6 84093772 84107007 Gm15475	chr6 84108184 84108324
chr6 84093772 84107007 Gm15475	chr6 84108517 84109427
chr6 84093772 84107007 Gm15475	chr6 84109892 84110338
chr6 84093772 84107007 Gm15475	chr6 84110406 84110741
chr6 84093772 84107007 Gm15475	chr6 84111723 84111960
chr5 116438720 116465487 Srrm4os	chr5 116433879 116434086
chr5 116438720 116465487 Srrm4os	chr5 116434390 116434711
chr5 116438720 116465487 Srrm4os	chr5 116437451 116437949
chr5 116438720 116465487 Srrm4os	chr5 116438744 116438947
chr5 116438720 116465487 Srrm4os	chr5 116438999 116439397
chr5 116438720 116465487 Srrm4os	chr5 116439567 116440114
chr5 116438720 116465487 Srrm4os	chr5 116440329 116440648
chr5 116438720 116465487 Srrm4os	chr5 116440886 116441166
chr5 116438720 116465487 Srrm4os	chr5 116441227 116441532
chr5 116438720 116465487 Srrm4os	chr5 116442249 116442661
chr5 116438720 116465487 Srrm4os	chr5 116442761 116443078
chr5 116438720 116465487 Srrm4os	chr5 116443763 116444226
chr5 116438720 116465487 Srrm4os	chr5 116444281 116444521
chr5 116438720 116465487 Srrm4os	chr5 116445602 116445937
chr5 116438720 116465487 Srrm4os	chr5 116446164 116446670
chr5 116438720 116465487 Srrm4os	chr5 116446958 116447208
chr5 116438720 116465487 Srrm4os	chr5 116447649 116447900
chr5 116438720 116465487 Srrm4os	chr5 116453454 116453662
chr5 116438720 116465487 Srrm4os	chr5 116454721 116455218
chr5 116438720 116465487 Srrm4os	chr5 116456843 116457080
chr5 116438720 116465487 Srrm4os	chr5 116457822 116458138
chr5 116438720 116465487 Srrm4os	chr5 116459110 116459447
chr5 116438720 116465487 Srrm4os	chr5 116459756 116460294
chr5 116438720 116465487 Srrm4os	chr5 116463727 116463944
chr5 116438720 116465487 Srrm4os	chr5 116464006 116464120
chr5 116438720 116465487 Srrm4os	chr5 116464375 116465045
chr5 116438720 116465487 Srrm4os	chr5 116465452 116465545
chr5 116438720 116465487 Srrm4os	chr5 116465630 116465809
chr5 116438720 116465487 Srrm4os	chr5 116465875 116466105
chr5 116438720 116465487 Srrm4os	chr5 116466180 116466501
chr5 116438720 116465487 Srrm4os	chr5 116466652 116467917
chr5 116438720 116465487 Srrm4os	chr5 116468126 116468371
chr5 116438720 116465487 Srrm4os	chr5 116468473 116468765
chr5 116438720 116465487 Srrm4os	chr5 116469576 116470155
chr5 116438720 116465487 Srrm4os	chr5 116470378 116470926
chr5 116438720 116465487 Srrm4os	chr5 116461870 116462096
chr5 116438720 116465487 Srrm4os	chr5 116463055 116463534
chr5 116438720 116465487 Srrm4os	chr5 116464007 116464769
chr5 116438720 116465487 Srrm4os	chr5 116465623 116465796
chr5 116438720 116465487 Srrm4os	chr5 116465931 116466118
chr5 116438720 116465487 Srrm4os	chr5 116466174 116466440
chr5 116438720 116465487 Srrm4os	chr5 116466539 116466860
chr5 116438720 116465487 Srrm4os	chr5 116466976 116467696
chr5 116438720 116465487 Srrm4os	chr5 116468332 116468598
chr5 116438720 116465487 Srrm4os	chr5 116469582 116469913
chr5 116438720 116465487 Srrm4os	chr5 116470017 116470551
chr11 107028223 107030443 1810010H24Rik	chr11 107026102 107026462
chr11 107028223 107030443 1810010H24Rik	chr11 107027719 107027873
chr11 107028223 107030443 1810010H24Rik	chr11 107027956 107028226
chr11 107028223 107030443 1810010H24Rik	chr11 107028813 107028978
chr11 107028223 107030443 1810010H24Rik	chr11 107029373 107029660
chr11 107028223 107030443 1810010H24Rik	chr11 107029941 107030292
chr11 107028223 107030443 1810010H24Rik	chr11 107030921 107031205
chr11 107028223 107030443 1810010H24Rik	chr11 107031272 107031572
chr11 107028223 107030443 1810010H24Rik	chr11 107032547 107033100
chr11 107028223 107030443 1810010H24Rik	chr11 107033474 107033676
chr11 107028223 107030443 1810010H24Rik	chr11 107034386 107034955
chr11 107028223 107030443 1810010H24Rik	chr11 107035038 107036242
chr11 107028223 107030443 1810010H24Rik	chr11 107024884 107025248
chr11 107028223 107030443 1810010H24Rik	chr11 107027719 107028229
chr11 107028223 107030443 1810010H24Rik	chr11 107028495 107028669
chr11 107028223 107030443 1810010H24Rik	chr11 107028844 107029593
chr11 107028223 107030443 1810010H24Rik	chr11 107030799 107031053
chr11 107028223 107030443 1810010H24Rik	chr11 107031300 107031571
chr11 107028223 107030443 1810010H24Rik	chr11 107031943 107032502
chr11 107028223 107030443 1810010H24Rik	chr11 107032560 107033192
chr11 107028223 107030443 1810010H24Rik	chr11 107034379 107035040
chr11 107028223 107030443 1810010H24Rik	chr11 107035106 107036212
chr18 10781723 10785883 Gm21747	chr18 10777734 10778091
chr18 10781723 10785883 Gm21747	chr18 10779104 10779281
chr18 10781723 10785883 Gm21747	chr18 10779688 10779916
chr18 10781723 10785883 Gm21747	chr18 10782998 10783205
chr18 10781723 10785883 Gm21747	chr18 10784304 10784536
chr18 10781723 10785883 Gm21747	chr18 10776492 10776817
chr18 10781723 10785883 Gm21747	chr18 10777156 10777386
chr18 10781723 10785883 Gm21747	chr18 10777559 10778407
chr18 10781723 10785883 Gm21747	chr18 10783007 10783216
chr16 90727512 90729120 Gm17518	chr16 90723403 90723546
chr16 90727512 90729120 Gm17518	chr16 90723955 90724252
chr16 90727512 90729120 Gm17518	chr16 90724839 90725299
chr9 88259895 88263035 Gm28231	chr9 88265456 88265806
chr9 88259895 88263035 Gm28231	chr9 88257859 88258069
chr9 88259895 88263035 Gm28231	chr9 88265195 88265528
chr19 53451641 53454094 Mirt1	chr19 53448319 53448632
chr19 53451641 53454094 Mirt1	chr19 53449538 53449698
chr19 53451641 53454094 Mirt1	chr19 53449912 53450156
chr19 53451641 53454094 Mirt1	chr19 53450495 53450707
chr19 53451641 53454094 Mirt1	chr19 53451735 53452147
chr19 53451641 53454094 Mirt1	chr19 53452288 53452677
chr19 53451641 53454094 Mirt1	chr19 53452777 53453177
chr19 53451641 53454094 Mirt1	chr19 53453313 53453869
chr19 53451641 53454094 Mirt1	chr19 53455168 53455506
chr19 53451641 53454094 Mirt1	chr19 53455822 53456474
chr19 53451641 53454094 Mirt1	chr19 53456769 53457082
chr19 53451641 53454094 Mirt1	chr19 53457253 53458040
chr19 53451641 53454094 Mirt1	chr19 53458183 53458352
chr19 53451641 53454094 Mirt1	chr19 53447760 53448149
chr19 53451641 53454094 Mirt1	chr19 53448555 53448912
chr19 53451641 53454094 Mirt1	chr19 53449516 53450000
chr19 53451641 53454094 Mirt1	chr19 53450244 53450898
chr19 53451641 53454094 Mirt1	chr19 53452823 53453180
chr19 53451641 53454094 Mirt1	chr19 53453460 53453661
chr19 53451641 53454094 Mirt1	chr19 53455230 53455374
chr19 53451641 53454094 Mirt1	chr19 53456036 53456438
chr19 53451641 53454094 Mirt1	chr19 53456840 53457076
chr19 53451641 53454094 Mirt1	chr19 53457252 53458025
chr3 22074412 22076142 Gm43672	chr3 22074968 22075388
chr3 22074412 22076142 Gm43672	chr3 22079033 22079502

## Sheet: Mouse_lncRNA_H4K12Ac
lncRNAs	H4K12Ac Peaks
chr13 45965351 45966177 5033430I15Rik	chr13 45967239 45967706
chr13 45965351 45966177 5033430I15Rik	chr13 45970237 45970523
chr13 45965351 45966177 5033430I15Rik	chr13 45966223 45966560
chr13 45965351 45966177 5033430I15Rik	chr13 45966741 45966976
chr13 45965351 45966177 5033430I15Rik	chr13 45967240 45967697
chrX 12340637 12345222 Gm14635	chrX 12337271 12337656
chrX 12340637 12345222 Gm14635	chrX 12337720 12338642
chrX 12340637 12345222 Gm14635	chrX 12339411 12340232
chrX 12340637 12345222 Gm14635	chrX 12340282 12340580
chrX 12340637 12345222 Gm14635	chrX 12338197 12338620
chrX 12340637 12345222 Gm14635	chrX 12339395 12340162
chrX 12340637 12345222 Gm14635	chrX 12348925 12349855
chrX 12340637 12345222 Gm14635	chrX 12350111 12350280
chr10 95336276 95363216 2310039L15Rik	chr10 95355761 95355977
chr10 95336276 95363216 2310039L15Rik	chr10 95356634 95356988
chr10 95336276 95363216 2310039L15Rik	chr10 95357207 95357508
chr11 30106394 30108120 Gm29237	chr11 30109070 30109450
chr11 30106394 30108120 Gm29237	chr11 30111519 30111715
chr11 30106394 30108120 Gm29237	chr11 30112374 30112668
chr19 5843681 5845259 Neat1	chr19 5837145 5839237
chr19 5843681 5845259 Neat1	chr19 5839398 5839912
chr19 5843681 5845259 Neat1	chr19 5839987 5840799
chr19 5843681 5845259 Neat1	chr19 5840895 5845854
chr19 5843681 5845259 Neat1	chr19 5846060 5846448
chr19 5843681 5845259 Neat1	chr19 5846726 5848529
chr19 5843681 5845259 Neat1	chr19 5848672 5849670
chr19 5843681 5845259 Neat1	chr19 5849777 5850119
chr19 5843681 5845259 Neat1	chr19 5838351 5839104
chr19 5843681 5845259 Neat1	chr19 5839199 5839445
chr19 5843681 5845259 Neat1	chr19 5839504 5840600
chr19 5843681 5845259 Neat1	chr19 5840804 5841770
chr19 5843681 5845259 Neat1	chr19 5841860 5845460
chr19 5843681 5845259 Neat1	chr19 5845542 5845817
chr19 5843681 5845259 Neat1	chr19 5846024 5846423
chr19 5843681 5845259 Neat1	chr19 5846769 5848097
chr19 5843681 5845259 Neat1	chr19 5848161 5848646
chr19 5843681 5845259 Neat1	chr19 5848702 5849433
chr19 5843681 5845259 Neat1	chr19 5849834 5850280
chr6 87981683 88005471 Gm5577	chr6 87992166 87992471
chr6 87981683 88005471 Gm5577	chr6 87993418 87994802
chr6 87981683 88005471 Gm5577	chr6 88006834 88007248
chr6 87981683 88005471 Gm5577	chr6 87979947 87980084
chr6 87981683 88005471 Gm5577	chr6 87985563 87986022
chr6 87981683 88005471 Gm5577	chr6 87987195 87987464
chr6 87981683 88005471 Gm5577	chr6 87992523 87992673
chr6 87981683 88005471 Gm5577	chr6 87993517 87994008
chr6 87981683 88005471 Gm5577	chr6 87994073 87994753
chr6 82831438 82837385 Gm43878	chr6 82836344 82836619
chr10 120389523 120392793 9230105E05Rik	chr10 120389344 120389634
chr10 120389523 120392793 9230105E05Rik	chr10 120392652 120392906
chr10 120389523 120392793 9230105E05Rik	chr10 120389344 120389634
chr10 120389523 120392793 9230105E05Rik	chr10 120392652 120392906
chr1 20679023 20684298 Gm28653	chr1 20675852 20676064
chr1 20679023 20684298 Gm28653	chr1 20676443 20676862
chr1 20679023 20684298 Gm28653	chr1 20677739 20677912
chr1 20679023 20684298 Gm28653	chr1 20678850 20679024
chr1 20679023 20684298 Gm28653	chr1 20681773 20681844
chr18 61639653 61647472 Bvht	chr18 61641180 61641381
chr18 61639653 61647472 Bvht	chr18 61641845 61642148
chr18 61639653 61647472 Bvht	chr18 61648342 61648643
chr4 95123995 95167318 Mir155hg	chr4 95128731 95129070
chr9 50488799 50504805 Plet1os	chr9 50494792 50495192
chr9 50488799 50504805 Plet1os	chr9 50495602 50495800
chr9 50488799 50504805 Plet1os	chr9 50498134 50498462
chr9 50488799 50504805 Plet1os	chr9 50506507 50507023
chr9 50488799 50504805 Plet1os	chr9 50508007 50508309
chr11 115946450 115952105 Sap30bpos	chr11 115941935 115942120
chr11 115946450 115952105 Sap30bpos	chr11 115944843 115945128
chr11 115946450 115952105 Sap30bpos	chr11 115946819 115947339
chr11 115946450 115952105 Sap30bpos	chr11 115947447 115947899
chr11 115946450 115952105 Sap30bpos	chr11 115948996 115949348
chr11 115946450 115952105 Sap30bpos	chr11 115952785 115953131
chr11 115946450 115952105 Sap30bpos	chr11 115955341 115955655
chr11 115946450 115952105 Sap30bpos	chr11 115947447 115947900
chr11 115946450 115952105 Sap30bpos	chr11 115948511 115948693
chr19 5801943 5802640 Malat1	chr19 5797231 5797696
chr19 5801943 5802640 Malat1	chr19 5797777 5801957
chr19 5801943 5802640 Malat1	chr19 5802091 5802559
chr19 5801943 5802640 Malat1	chr19 5802751 5803571
chr19 5801943 5802640 Malat1	chr19 5803766 5804960
chr19 5801943 5802640 Malat1	chr19 5805118 5805674
chr19 5801943 5802640 Malat1	chr19 5805891 5806660
chr19 5801943 5802640 Malat1	chr19 5806850 5807212
chr19 5801943 5802640 Malat1	chr19 5796773 5797069
chr19 5801943 5802640 Malat1	chr19 5797165 5797659
chr19 5801943 5802640 Malat1	chr19 5797777 5798454
chr19 5801943 5802640 Malat1	chr19 5798587 5798812
chr19 5801943 5802640 Malat1	chr19 5799100 5799355
chr19 5801943 5802640 Malat1	chr19 5799697 5799991
chr19 5801943 5802640 Malat1	chr19 5800062 5800227
chr19 5801943 5802640 Malat1	chr19 5800312 5801957
chr19 5801943 5802640 Malat1	chr19 5802091 5802534
chr19 5801943 5802640 Malat1	chr19 5802769 5803516
chr19 5801943 5802640 Malat1	chr19 5803783 5804189
chr19 5801943 5802640 Malat1	chr19 5804254 5804778
chr19 5801943 5802640 Malat1	chr19 5805220 5805647
chr19 5801943 5802640 Malat1	chr19 5805895 5806497
chr19 5801943 5802640 Malat1	chr19 5806958 5807124
chr1 192854923 192856246 Gm15867	chr1 192848371 192849968
chr1 192854923 192856246 Gm15867	chr1 192850249 192850901
chr17 5799652 5802894 3300005D01Rik	chr17 5797264 5797727
chr17 5799652 5802894 3300005D01Rik	chr17 5798039 5798232
chr17 5799652 5802894 3300005D01Rik	chr17 5798503 5799321
chr17 5799652 5802894 3300005D01Rik	chr17 5799559 5800120
chr17 5799652 5802894 3300005D01Rik	chr17 5800271 5802212
chr17 5799652 5802894 3300005D01Rik	chr17 5803188 5803467
chr17 5799652 5802894 3300005D01Rik	chr17 5804485 5804873
chr17 5799652 5802894 3300005D01Rik	chr17 5805743 5806193
chr17 5799652 5802894 3300005D01Rik	chr17 5806283 5806500
chr17 5799652 5802894 3300005D01Rik	chr17 5799298 5799504
chr17 5799652 5802894 3300005D01Rik	chr17 5799575 5799998
chr17 5799652 5802894 3300005D01Rik	chr17 5801052 5801549
chr17 5799652 5802894 3300005D01Rik	chr17 5801928 5802245
chr17 5799652 5802894 3300005D01Rik	chr17 5803823 5804059
chr17 5799652 5802894 3300005D01Rik	chr17 5805205 5805402
chr17 5799652 5802894 3300005D01Rik	chr17 5805535 5805767
chr17 5799652 5802894 3300005D01Rik	chr17 5806189 5806383
chr17 5799652 5802894 3300005D01Rik	chr17 5806680 5806987
chr15 82899080 82905818 Gm20324	chr15 82893926 82894116
chr10 39556071 39558062 Gm16364	chr10 39557879 39558102
chr6 128169704 128183803 9330102E08Rik	chr6 128180357 128180621
chr6 128169704 128183803 9330102E08Rik	chr6 128182885 128183167
chr6 128169704 128183803 9330102E08Rik	chr6 128187525 128187896
chr6 128169704 128183803 9330102E08Rik	chr6 128188030 128188366
chr6 128169704 128183803 9330102E08Rik	chr6 128175924 128176395
chr6 128169704 128183803 9330102E08Rik	chr6 128185294 128185549
chr15 85639747 85645934 D130051D11Rik	chr15 85639472 85639827
chr15 85639747 85645934 D130051D11Rik	chr15 85640638 85641015
chr15 85639747 85645934 D130051D11Rik	chr15 85641302 85641895
chr15 85639747 85645934 D130051D11Rik	chr15 85642191 85642597
chr15 85639747 85645934 D130051D11Rik	chr15 85642652 85643196
chr15 85639747 85645934 D130051D11Rik	chr15 85640699 85640935
chr15 85639747 85645934 D130051D11Rik	chr15 85642194 85642588
chr12 80120548 80132844 2310015A10Rik	chr12 80129611 80130109
chr12 80120548 80132844 2310015A10Rik	chr12 80130423 80130929
chr12 80120548 80132844 2310015A10Rik	chr12 80121097 80121289
chr12 80120548 80132844 2310015A10Rik	chr12 80130686 80130979
chr12 80120548 80132844 2310015A10Rik	chr12 80131843 80132125
chr12 80120548 80132844 2310015A10Rik	chr12 80133643 80134038
chr12 80120548 80132844 2310015A10Rik	chr12 80135000 80135295
chr12 80120548 80132844 2310015A10Rik	chr12 80135756 80136008
chr12 80120548 80132844 2310015A10Rik	chr12 80136225 80136520
chr1 78595031 78609508 5730419F03Rik	chr1 78597577 78597817
chr1 78595031 78609508 5730419F03Rik	chr1 78601793 78603090
chr1 78595031 78609508 5730419F03Rik	chr1 78603199 78603449
chr1 78595031 78609508 5730419F03Rik	chr1 78603743 78603947
chr1 78595031 78609508 5730419F03Rik	chr1 78604288 78604516
chr1 78595031 78609508 5730419F03Rik	chr1 78605864 78606326
chr1 78595031 78609508 5730419F03Rik	chr1 78608739 78609140
chr1 78595031 78609508 5730419F03Rik	chr1 78597577 78597817
chr1 78595031 78609508 5730419F03Rik	chr1 78601793 78603090
chr1 78595031 78609508 5730419F03Rik	chr1 78603199 78603449
chr1 78595031 78609508 5730419F03Rik	chr1 78603743 78603947
chr1 78595031 78609508 5730419F03Rik	chr1 78604288 78604516
chr1 78595031 78609508 5730419F03Rik	chr1 78605864 78606326
chr1 78595031 78609508 5730419F03Rik	chr1 78608739 78609140
chr6 84093772 84107007 Gm15475	chr6 84095654 84095912
chr5 116438720 116465487 Srrm4os	chr5 116454139 116454343
chr5 116438720 116465487 Srrm4os	chr5 116455606 116455876
chr5 116438720 116465487 Srrm4os	chr5 116467381 116467687
chr5 116438720 116465487 Srrm4os	chr5 116467956 116468371
chr5 116438720 116465487 Srrm4os	chr5 116468526 116468811
chr5 116438720 116465487 Srrm4os	chr5 116469453 116470011
chr11 107028223 107030443 1810010H24Rik	chr11 107030096 107030255
chr18 10781723 10785883 Gm21747	chr18 10786367 10786534
chr18 10781723 10785883 Gm21747	chr18 10779579 10779945
chr18 10781723 10785883 Gm21747	chr18 10780627 10780902
chr18 10781723 10785883 Gm21747	chr18 10783764 10784027
chr18 10781723 10785883 Gm21747	chr18 10784731 10785867
chr18 10781723 10785883 Gm21747	chr18 10785953 10786319
chr18 10781723 10785883 Gm21747	chr18 10786717 10787700
chr18 10781723 10785883 Gm21747	chr18 10788313 10788724
chr18 10781723 10785883 Gm21747	chr18 10789118 10789372
chr18 10781723 10785883 Gm21747	chr18 10789807 10790531
chr16 90727512 90729120 Gm17518	chr16 90725731 90726286
chr16 90727512 90729120 Gm17518	chr16 90726597 90727186
chr16 90727512 90729120 Gm17518	chr16 90727719 90728295
chr9 88259895 88263035 Gm28231	chr9 88265661 88266132
chr16 93792150 93794888 2310043M15Rik	chr16 93788390 93788650
chr16 93792150 93794888 2310043M15Rik	chr16 93790888 93791091
chr16 93792150 93794888 2310043M15Rik	chr16 93796926 93797275
chr16 93792150 93794888 2310043M15Rik	chr16 93797869 93798138
chr16 93792150 93794888 2310043M15Rik	chr16 93798856 93799063

## Sheet: Human_lncrNA_H3K4me1
lncRNAs	H3K4me1 Peaks
chr15 34755084 34812923 RP11-814P5.1	chr15	34769146	34769618
chr15 34755084 34812923 RP11-814P5.1	chr15	34799140	34799947
chr15 34755084 34812923 RP11-814P5.1	chr15	34794037	34795309
chr15 34755084 34812923 RP11-814P5.1	chr15	34769675	34770021
chr15 34755084 34812923 RP11-814P5.1	chr15	34810914	34811091
chr15 34755084 34812923 RP11-814P5.1	chr15	34792963	34793133
chr6 16764346 16766883 RP1-151F17.2	chr6	16769091	16769636
chr6 16764346 16766883 RP1-151F17.2	chr6	16768344	16768927
chr6 16764346 16766883 RP1-151F17.2	chr6	16766151	16766342
chr6 16764346 16766883 RP1-151F17.2	chr6	16770442	16771149
chr6 16764346 16766883 RP1-151F17.2	chr6	16762062	16762240
chrX 40262917 40287720 RP11-320G24.1	chrX	40266504	40266971
chrX 40262917 40287720 RP11-320G24.1	chrX	40267278	40267971
chrX 40262917 40287720 RP11-320G24.1	chrX	40263327	40263621
chrX 40262917 40287720 RP11-320G24.1	chrX	40262777	40262999
chrX 40262917 40287720 RP11-320G24.1	chrX	40262342	40262687
chr8 60918981 60966557 AC022182.1	chr8	60961147	60961921
chr8 60918981 60966557 AC022182.1	chr8	60944192	60944613
chr8 60918981 60966557 AC022182.1	chr8	60950466	60950669
chr8 60918981 60966557 AC022182.1	chr8	60929410	60929587
chr8 60918981 60966557 AC022182.1	chr8	60943828	60943993
chr8 60918981 60966557 AC022182.1	chr8	60963812	60963972
chr8 60918981 60966557 AC022182.1	chr8	60967476	60967733
chr12 93714535 93735730 RP11-887P2.5	chr12	93727139	93728162
chr12 93714535 93735730 RP11-887P2.5	chr12	93726615	93727054
chr12 93714535 93735730 RP11-887P2.5	chr12	93738114	93738515
chr12 93714535 93735730 RP11-887P2.5	chr12	93714698	93715044
chr12 93714535 93735730 RP11-887P2.5	chr12	93737480	93737912
chr12 93714535 93735730 RP11-887P2.5	chr12	93714255	93714573
chr12 93714535 93735730 RP11-887P2.5	chr12	93713209	93713444
chr12 93714535 93735730 RP11-887P2.5	chr12	93737124	93737284
chr12 93714535 93735730 RP11-887P2.5	chr12	93726335	93726527
chr12 93714535 93735730 RP11-887P2.5	chr12	93730101	93730262
chr12 93714535 93735730 RP11-887P2.5	chr12	93728302	93728467
chr12 93714535 93735730 RP11-887P2.5	chr12	93715237	93715397
chr2 54661051 54680045 AC093110.3	chr2	54673240	54673784
chr2 54661051 54680045 AC093110.3	chr2	54667627	54668101
chr2 54661051 54680045 AC093110.3	chr2	54675967	54676240
chr2 54661051 54680045 AC093110.3	chr2	54657670	54658157
chr2 54661051 54680045 AC093110.3	chr2	54666536	54667288
chr2 54661051 54680045 AC093110.3	chr2	54669423	54670039
chr2 54661051 54680045 AC093110.3	chr2	54665900	54666197
chr2 54661051 54680045 AC093110.3	chr2	54675681	54675904
chr2 54661051 54680045 AC093110.3	chr2	54659024	54659364
chr2 54661051 54680045 AC093110.3	chr2	54658611	54658881
chr2 54661051 54680045 AC093110.3	chr2	54674503	54674753
chr2 54661051 54680045 AC093110.3	chr2	54665429	54665848
chr2 54661051 54680045 AC093110.3	chr2	54657266	54657472
chr2 54661051 54680045 AC093110.3	chr2	54664762	54664926
chr2 54661051 54680045 AC093110.3	chr2	54675209	54675369
chr2 54661051 54680045 AC093110.3	chr2	54672848	54673096
chr2 54661051 54680045 AC093110.3	chr2	54663523	54663684
chr2 54661051 54680045 AC093110.3	chr2	54667388	54667583
chr2 215611563 215843536 LINC00607	chr2	215843771	215844061
chr2 215611563 215843536 LINC00607	chr2	215749166	215749899
chr2 215611563 215843536 LINC00607	chr2	215839766	215840076
chr2 215611563 215843536 LINC00607	chr2	215748571	215749108
chr2 215611563 215843536 LINC00607	chr2	215712080	215712484
chr2 215611563 215843536 LINC00607	chr2	215712572	215712965
chr2 215611563 215843536 LINC00607	chr2	215748137	215748434
chr2 215611563 215843536 LINC00607	chr2	215793969	215794129
chr2 215611563 215843536 LINC00607	chr2	215718150	215718318
chr2 215611563 215843536 LINC00607	chr2	215668229	215668550
chr2 215611563 215843536 LINC00607	chr2	215794365	215794621
chr2 215611563 215843536 LINC00607	chr2	215812116	215812276
chr2 215611563 215843536 LINC00607	chr2	215833427	215834086
chr2 215611563 215843536 LINC00607	chr2	215830411	215830615
chr2 215611563 215843536 LINC00607	chr2	215793520	215793702
chr2 215611563 215843536 LINC00607	chr2	215717867	215718027
chr2 215611563 215843536 LINC00607	chr2	215713695	215713855
chr2 215611563 215843536 LINC00607	chr2	215619078	215619255
chr2 215611563 215843536 LINC00607	chr2	215839391	215839582
chr2 215611563 215843536 LINC00607	chr2	215843042	215843471
chr2 215611563 215843536 LINC00607	chr2	215619445	215619605
chr2 215611563 215843536 LINC00607	chr2	215796339	215796499
chr11 65422798 65445540 NEAT1	chr11	65416581	65418286
chr11 65422798 65445540 NEAT1	chr11	65441764	65442685
chr11 65422798 65445540 NEAT1	chr11	65419864	65421780
chr11 65422798 65445540 NEAT1	chr11	65435405	65437044
chr11 65422798 65445540 NEAT1	chr11	65429742	65430796
chr11 65422798 65445540 NEAT1	chr11	65418464	65419744
chr11 65422798 65445540 NEAT1	chr11	65434111	65434926
chr11 65422798 65445540 NEAT1	chr11	65437636	65438295
chr11 65422798 65445540 NEAT1	chr11	65426557	65427803
chr11 65422798 65445540 NEAT1	chr11	65442992	65444267
chr11 65422798 65445540 NEAT1	chr11	65429191	65429593
chr11 65422798 65445540 NEAT1	chr11	65427882	65429139
chr11 65422798 65445540 NEAT1	chr11	65445112	65445542
chr11 65422798 65445540 NEAT1	chr11	65431171	65431697
chr11 65422798 65445540 NEAT1	chr11	65434963	65435193
chr11 65422798 65445540 NEAT1	chr11	65440296	65440647
chr11 65422798 65445540 NEAT1	chr11	65440990	65441490
chr11 65422798 65445540 NEAT1	chr11	65432187	65432553
chr11 65422798 65445540 NEAT1	chr11	65421830	65422057
chr11 65422798 65445540 NEAT1	chr11	65431977	65432139
chr11 65422798 65445540 NEAT1	chr11	65433302	65433627
chr11 65422798 65445540 NEAT1	chr11	65444351	65444568
chr11 65422798 65445540 NEAT1	chr11	65446413	65446592
chr11 65422798 65445540 NEAT1	chr11	65444682	65444842
chr3 129345411 129346164 RP13-685P2.7	chr3	129346569	129346796
chr3 129345411 129346164 RP13-685P2.7	chr3	129343676	129343850
chr3 129345411 129346164 RP13-685P2.7	chr3	129347352	129347528
chr3 129345411 129346164 RP13-685P2.7	chr3	129349606	129349954
chr3 129345411 129346164 RP13-685P2.7	chr3	129347109	129347310
chr3 129345411 129346164 RP13-685P2.7	chr3	129346034	129346194
chr3 129345411 129346164 RP13-685P2.7	chr3	129347608	129347768
chr2 74832655 74833987 RP11-259N19.1	chr2	74836826	74837419
chr2 74832655 74833987 RP11-259N19.1	chr2	74836221	74836660
chr2 74832655 74833987 RP11-259N19.1	chr2	74835682	74836001
chr2 74832655 74833987 RP11-259N19.1	chr2	74833553	74833786
chr2 74832655 74833987 RP11-259N19.1	chr2	74838227	74838468
chr2 74832655 74833987 RP11-259N19.1	chr2	74837964	74838155
chr12 65855947 65882041 RP11-366L20.2	chr12	65881639	65882164
chr12 65855947 65882041 RP11-366L20.2	chr12	65882218	65882690
chr12 65855947 65882041 RP11-366L20.2	chr12	65882876	65883114
chr12 65602878 65612997 RP11-221N13.3	chr12	65603471	65603665
chr4 82374402 82384027 RP11-127B20.3	chr4	82380256	82381604
chr4 82374402 82384027 RP11-127B20.3	chr4	82370260	82371019
chr4 82374402 82384027 RP11-127B20.3	chr4	82375754	82375963
chr4 82374402 82384027 RP11-127B20.3	chr4	82371191	82371697
chr4 82374402 82384027 RP11-127B20.3	chr4	82381791	82382071
chr4 82374402 82384027 RP11-127B20.3	chr4	82372173	82372365
chr6 52146814 52151119 LINCMD1	chr6	52141638	52142005
chr6 52146814 52151119 LINCMD1	chr6	52145489	52145689
chr6 52146814 52151119 LINCMD1	chr6	52155841	52156014
chr6 52146814 52151119 LINCMD1	chr6	52154601	52154771
chr5 149406880 149432835 CARMN	chr5	149423682	149424294
chr5 149406880 149432835 CARMN	chr5	149422957	149423438
chr5 149406880 149432835 CARMN	chr5	149414713	149415147
chr5 149406880 149432835 CARMN	chr5	149419693	149420047
chr5 149406880 149432835 CARMN	chr5	149417052	149417289
chr5 149406880 149432835 CARMN	chr5	149421672	149422704
chr5 149406880 149432835 CARMN	chr5	149412933	149413285
chr5 149406880 149432835 CARMN	chr5	149417421	149417734
chr5 149406880 149432835 CARMN	chr5	149415280	149415861
chr5 149406880 149432835 CARMN	chr5	149420115	149421171
chr5 149406880 149432835 CARMN	chr5	149405786	149406239
chr5 149406880 149432835 CARMN	chr5	149413420	149413773
chr5 149406880 149432835 CARMN	chr5	149430270	149430716
chr5 149406880 149432835 CARMN	chr5	149430933	149431179
chr5 149406880 149432835 CARMN	chr5	149424533	149424725
chr5 149406880 149432835 CARMN	chr5	149424805	149424974
chr5 149406880 149432835 CARMN	chr5	149433051	149433275
chr5 149406880 149432835 CARMN	chr5	149431346	149431506
chr2 206084605 206086564 AC007383.3	chr2	206083562	206084166
chr2 206084605 206086564 AC007383.3	chr2	206084643	206084842
chr2 206084605 206086564 AC007383.3	chr2	206084212	206084372
chr2 206084605 206086564 AC007383.3	chr2	206079437	206080025
chr2 206084605 206086564 AC007383.3	chr2	206087292	206087497
chr16 54918870 54920616 CRNDE	chr16	54919326	54919609
chr16 54918870 54920616 CRNDE	chr16	54925059	54925538
chr1 58882868 58896665 RP4-794H19.1	chr1	58884618	58887096
chr1 58882868 58896665 RP4-794H19.1	chr1	58894932	58898150
chr1 58882868 58896665 RP4-794H19.1	chr1	58898346	58901028
chr1 58882868 58896665 RP4-794H19.1	chr1	58883043	58883613
chr1 58882868 58896665 RP4-794H19.1	chr1	58893207	58894491
chr1 58882868 58896665 RP4-794H19.1	chr1	58881373	58882233
chr1 58882868 58896665 RP4-794H19.1	chr1	58889010	58889196
chr1 58882868 58896665 RP4-794H19.1	chr1	58901192	58901479
chr1 58882868 58896665 RP4-794H19.1	chr1	58901534	58901696
chr1 58882868 58896665 RP4-794H19.1	chr1	58887241	58888157
chr1 58882868 58896665 RP4-794H19.1	chr1	58891294	58891454
chr7 130876809 130913310 AC058791.1	chr7	130893911	130898510
chr7 130876809 130913310 AC058791.1	chr7	130915311	130917438
chr7 130876809 130913310 AC058791.1	chr7	130890224	130890997
chr7 130876809 130913310 AC058791.1	chr7	130899237	130902146
chr7 130876809 130913310 AC058791.1	chr7	130887020	130888996
chr7 130876809 130913310 AC058791.1	chr7	130902492	130902964
chr7 130876809 130913310 AC058791.1	chr7	130911741	130912592
chr7 130876809 130913310 AC058791.1	chr7	130917828	130920034
chr7 130876809 130913310 AC058791.1	chr7	130893576	130893809
chr7 130876809 130913310 AC058791.1	chr7	130904234	130905385
chr7 130876809 130913310 AC058791.1	chr7	130913382	130914667
chr7 130876809 130913310 AC058791.1	chr7	130884469	130886983
chr7 130876809 130913310 AC058791.1	chr7	130903016	130903734
chr7 130876809 130913310 AC058791.1	chr7	130905774	130906225
chr7 130876809 130913310 AC058791.1	chr7	130880944	130881420
chr7 130876809 130913310 AC058791.1	chr7	130910836	130911682
chr7 130876809 130913310 AC058791.1	chr7	130914865	130915206
chr7 130876809 130913310 AC058791.1	chr7	130876628	130876965
chr7 130876809 130913310 AC058791.1	chr7	130878823	130879108
chr7 130876809 130913310 AC058791.1	chr7	130875801	130876018
chr7 130876809 130913310 AC058791.1	chr7	130909622	130909934
chr7 130876809 130913310 AC058791.1	chr7	130880600	130880903
chr7 130876809 130913310 AC058791.1	chr7	130912642	130913018
chr7 130876809 130913310 AC058791.1	chr7	130910325	130910535
chr7 130876809 130913310 AC058791.1	chr7	130877297	130877481
chr7 130876809 130913310 AC058791.1	chr7	130898835	130899140
chr7 130876809 130913310 AC058791.1	chr7	130891113	130891738
chr7 130876809 130913310 AC058791.1	chr7	130874669	130874983
chr7 130876809 130913310 AC058791.1	chr7	130879169	130879331
chr7 130876809 130913310 AC058791.1	chr7	130881459	130883110
chr7 130876809 130913310 AC058791.1	chr7	130905553	130905736
chr7 130876809 130913310 AC058791.1	chr7	130878617	130878777
chr7 130876809 130913310 AC058791.1	chr7	130875056	130875425
chr7 130876809 130913310 AC058791.1	chr7	130909297	130909457
chr7 130876809 130913310 AC058791.1	chr7	130874180	130874340
chr7 130876809 130913310 AC058791.1	chr7	130917599	130917776
chr7 130876809 130913310 AC058791.1	chr7	130876157	130876463
chr15 85619623 85670948 RP11-815J21.4	chr15	85619800	85621475
chr15 85619623 85670948 RP11-815J21.4	chr15	85623314	85624715
chr15 85619623 85670948 RP11-815J21.4	chr15	85617804	85618803
chr15 85619623 85670948 RP11-815J21.4	chr15	85632072	85632399
chr15 85619623 85670948 RP11-815J21.4	chr15	85648783	85649735
chr15 85619623 85670948 RP11-815J21.4	chr15	85672598	85673243
chr15 85619623 85670948 RP11-815J21.4	chr15	85643332	85644213
chr15 85619623 85670948 RP11-815J21.4	chr15	85641770	85642864
chr15 85619623 85670948 RP11-815J21.4	chr15	85626006	85626454
chr15 85619623 85670948 RP11-815J21.4	chr15	85625442	85625887
chr15 85619623 85670948 RP11-815J21.4	chr15	85640548	85640831
chr15 85619623 85670948 RP11-815J21.4	chr15	85652517	85652858
chr15 85619623 85670948 RP11-815J21.4	chr15	85671766	85671938
chr15 85619623 85670948 RP11-815J21.4	chr15	85615849	85616605
chr15 85619623 85670948 RP11-815J21.4	chr15	85622366	85623111
chr15 85619623 85670948 RP11-815J21.4	chr15	85639961	85640316
chr15 85619623 85670948 RP11-815J21.4	chr15	85668515	85668692
chr15 85619623 85670948 RP11-815J21.4	chr15	85671046	85671374
chr15 85619623 85670948 RP11-815J21.4	chr15	85631383	85631708
chr15 85619623 85670948 RP11-815J21.4	chr15	85617456	85617673
chr15 85619623 85670948 RP11-815J21.4	chr15	85614844	85615152
chr15 85619623 85670948 RP11-815J21.4	chr15	85672151	85672335
chr15 85619623 85670948 RP11-815J21.4	chr15	85625048	85625275
chr15 85619623 85670948 RP11-815J21.4	chr15	85619021	85619662
chr15 85619623 85670948 RP11-815J21.4	chr15	85616861	85617140
chr15 85619623 85670948 RP11-815J21.4	chr15	85673333	85673493
chr15 85619623 85670948 RP11-815J21.4	chr15	85626752	85626946
chr15 85619623 85670948 RP11-815J21.4	chr15	85626999	85627159
chr15 85619623 85670948 RP11-815J21.4	chr15	85630663	85630823
chr5 88883399 88944993 MEF2C-AS1	chr5	88887747	88889198
chr5 88883399 88944993 MEF2C-AS1	chr5	88894826	88895211
chr5 88883399 88944993 MEF2C-AS1	chr5	88942078	88942739
chr5 88883399 88944993 MEF2C-AS1	chr5	88895686	88895904
chr5 88883399 88944993 MEF2C-AS1	chr5	88886818	88887529
chr5 88883399 88944993 MEF2C-AS1	chr5	88938351	88938719
chr5 88883399 88944993 MEF2C-AS1	chr5	88897707	88898059
chr5 88883399 88944993 MEF2C-AS1	chr5	88885093	88885503
chr5 88883399 88944993 MEF2C-AS1	chr5	88896156	88896476
chr5 88883399 88944993 MEF2C-AS1	chr5	88896726	88897022
chr5 88883399 88944993 MEF2C-AS1	chr5	88893952	88894335
chr5 88883399 88944993 MEF2C-AS1	chr5	88942998	88943210
chr5 88883399 88944993 MEF2C-AS1	chr5	88937052	88937370
chr5 88883399 88944993 MEF2C-AS1	chr5	88941655	88941942
chr5 88883399 88944993 MEF2C-AS1	chr5	88882228	88882722
chr5 88883399 88944993 MEF2C-AS1	chr5	88892123	88892312
chr5 88883399 88944993 MEF2C-AS1	chr5	88934757	88934917
chr5 88883399 88944993 MEF2C-AS1	chr5	88889940	88890100
chr5 88883399 88944993 MEF2C-AS1	chr5	88928494	88928693
chr5 88883399 88944993 MEF2C-AS1	chr5	88892985	88893323
chr5 88883399 88944993 MEF2C-AS1	chr5	88889616	88889776
chr5 88883399 88944993 MEF2C-AS1	chr5	88938892	88939052
chr7 130945610 131107979 LINC-PINT	chr7	131012268	131013640
chr7 130945610 131107979 LINC-PINT	chr7	130990362	130991418
chr7 130945610 131107979 LINC-PINT	chr7	131027084	131028050
chr7 130945610 131107979 LINC-PINT	chr7	131034121	131034936
chr7 130945610 131107979 LINC-PINT	chr7	130945468	130945890
chr7 130945610 131107979 LINC-PINT	chr7	131021266	131022365
chr7 130945610 131107979 LINC-PINT	chr7	130996488	130997451
chr7 130945610 131107979 LINC-PINT	chr7	130994242	130996417
chr7 130945610 131107979 LINC-PINT	chr7	130985940	130987611
chr7 130945610 131107979 LINC-PINT	chr7	131072691	131073035
chr7 130945610 131107979 LINC-PINT	chr7	131105034	131105723
chr7 130945610 131107979 LINC-PINT	chr7	131009495	131009781
chr7 130945610 131107979 LINC-PINT	chr7	130998993	130999840
chr7 130945610 131107979 LINC-PINT	chr7	131038134	131038545
chr7 130945610 131107979 LINC-PINT	chr7	130989565	130989834
chr7 130945610 131107979 LINC-PINT	chr7	130991693	130992007
chr7 130945610 131107979 LINC-PINT	chr7	131026505	131027042
chr7 130945610 131107979 LINC-PINT	chr7	131004372	131004746
chr7 130945610 131107979 LINC-PINT	chr7	131067166	131067783
chr7 130945610 131107979 LINC-PINT	chr7	131111618	131112073
chr7 130945610 131107979 LINC-PINT	chr7	131007343	131008435
chr7 130945610 131107979 LINC-PINT	chr7	131110641	131111390
chr7 130945610 131107979 LINC-PINT	chr7	131082320	131082537
chr7 130945610 131107979 LINC-PINT	chr7	130984870	130985174
chr7 130945610 131107979 LINC-PINT	chr7	131009869	131011799
chr7 130945610 131107979 LINC-PINT	chr7	131102046	131102542
chr7 130945610 131107979 LINC-PINT	chr7	131098066	131098320
chr7 130945610 131107979 LINC-PINT	chr7	131103621	131104997
chr7 130945610 131107979 LINC-PINT	chr7	131097420	131097646
chr7 130945610 131107979 LINC-PINT	chr7	131099096	131099329
chr7 130945610 131107979 LINC-PINT	chr7	131061228	131061546
chr7 130945610 131107979 LINC-PINT	chr7	130985479	130985893
chr7 130945610 131107979 LINC-PINT	chr7	131095277	131095835
chr7 130945610 131107979 LINC-PINT	chr7	131031122	131031342
chr7 130945610 131107979 LINC-PINT	chr7	131108626	131109346
chr7 130945610 131107979 LINC-PINT	chr7	131067988	131068474
chr7 130945610 131107979 LINC-PINT	chr7	131073918	131074172
chr7 130945610 131107979 LINC-PINT	chr7	131029426	131029740
chr7 130945610 131107979 LINC-PINT	chr7	131016242	131016795
chr7 130945610 131107979 LINC-PINT	chr7	131089401	131089714
chr7 130945610 131107979 LINC-PINT	chr7	130944751	130945176
chr7 130945610 131107979 LINC-PINT	chr7	131080782	131080991
chr7 130945610 131107979 LINC-PINT	chr7	131014600	131015001
chr7 130945610 131107979 LINC-PINT	chr7	131039508	131040039
chr7 130945610 131107979 LINC-PINT	chr7	131048711	131049600
chr7 130945610 131107979 LINC-PINT	chr7	131076741	131076951
chr7 130945610 131107979 LINC-PINT	chr7	131018193	131018873
chr7 130945610 131107979 LINC-PINT	chr7	131040616	131040896
chr7 130945610 131107979 LINC-PINT	chr7	131091687	131092245
chr7 130945610 131107979 LINC-PINT	chr7	131092657	131092959
chr7 130945610 131107979 LINC-PINT	chr7	130961941	130962691
chr7 130945610 131107979 LINC-PINT	chr7	131074634	131074821
chr7 130945610 131107979 LINC-PINT	chr7	130948985	130949208
chr7 130945610 131107979 LINC-PINT	chr7	131028116	131029371
chr7 130945610 131107979 LINC-PINT	chr7	130997491	130997724
chr7 130945610 131107979 LINC-PINT	chr7	131054923	131055138
chr7 130945610 131107979 LINC-PINT	chr7	130946143	130946413
chr7 130945610 131107979 LINC-PINT	chr7	131000024	131000383
chr7 130945610 131107979 LINC-PINT	chr7	131024514	131024731
chr7 130945610 131107979 LINC-PINT	chr7	130989113	130989510
chr7 130945610 131107979 LINC-PINT	chr7	131051295	131051559
chr7 130945610 131107979 LINC-PINT	chr7	131076128	131076494
chr7 130945610 131107979 LINC-PINT	chr7	130961330	130961676
chr7 130945610 131107979 LINC-PINT	chr7	131025451	131025694
chr7 130945610 131107979 LINC-PINT	chr7	131026129	131026345
chr7 130945610 131107979 LINC-PINT	chr7	131056937	131057270
chr7 130945610 131107979 LINC-PINT	chr7	130943245	130943540
chr7 130945610 131107979 LINC-PINT	chr7	131000945	131001105
chr7 130945610 131107979 LINC-PINT	chr7	130942878	130943157
chr7 130945610 131107979 LINC-PINT	chr7	131079439	131079654
chr7 130945610 131107979 LINC-PINT	chr7	131023564	131023801
chr7 130945610 131107979 LINC-PINT	chr7	131020957	131021177
chr7 130945610 131107979 LINC-PINT	chr7	131033311	131033706
chr7 130945610 131107979 LINC-PINT	chr7	131090256	131090478
chr7 130945610 131107979 LINC-PINT	chr7	131008825	131009231
chr7 130945610 131107979 LINC-PINT	chr7	131079822	131080235
chr7 130945610 131107979 LINC-PINT	chr7	130997800	130998016
chr7 130945610 131107979 LINC-PINT	chr7	131063864	131064030
chr7 130945610 131107979 LINC-PINT	chr7	130970379	130970562
chr7 130945610 131107979 LINC-PINT	chr7	130983103	130983270
chr7 130945610 131107979 LINC-PINT	chr7	130944320	130944481
chr7 130945610 131107979 LINC-PINT	chr7	131055579	131055784
chr7 130945610 131107979 LINC-PINT	chr7	131015772	131016100
chr7 130945610 131107979 LINC-PINT	chr7	131038903	131039322
chr7 130945610 131107979 LINC-PINT	chr7	131056126	131056336
chr7 130945610 131107979 LINC-PINT	chr7	131098808	131099046
chr7 130945610 131107979 LINC-PINT	chr7	131103216	131103488
chr7 130945610 131107979 LINC-PINT	chr7	130992204	130992500
chr7 130945610 131107979 LINC-PINT	chr7	130956662	130956934
chr7 130945610 131107979 LINC-PINT	chr7	130982552	130982918
chr7 130945610 131107979 LINC-PINT	chr7	131017665	131017921
chr7 130945610 131107979 LINC-PINT	chr7	131069217	131069478
chr7 130945610 131107979 LINC-PINT	chr7	131024836	131025006
chr7 130945610 131107979 LINC-PINT	chr7	130988496	130988708
chr7 130945610 131107979 LINC-PINT	chr7	131035098	131035288
chr7 130945610 131107979 LINC-PINT	chr7	131049709	131049895
chr7 130945610 131107979 LINC-PINT	chr7	131088382	131088551
chr7 130945610 131107979 LINC-PINT	chr7	131070263	131070447
chr7 130945610 131107979 LINC-PINT	chr7	130950358	130950538
chr7 130945610 131107979 LINC-PINT	chr7	131053886	131054184
chr7 130945610 131107979 LINC-PINT	chr7	131019459	131019619
chr7 130945610 131107979 LINC-PINT	chr7	131035674	131035877
chr7 130945610 131107979 LINC-PINT	chr7	131091236	131091509
chr7 130945610 131107979 LINC-PINT	chr7	131037710	131037874
chr7 130945610 131107979 LINC-PINT	chr7	131077848	131078049
chr7 130945610 131107979 LINC-PINT	chr7	131075574	131075734
chr7 130945610 131107979 LINC-PINT	chr7	130951434	130951594
chr7 130945610 131107979 LINC-PINT	chr7	131077591	131077788
chr7 130945610 131107979 LINC-PINT	chr7	131094637	131094797
chr7 130945610 131107979 LINC-PINT	chr7	131096431	131097257
chr7 130945610 131107979 LINC-PINT	chr7	131024285	131024445
chr21 25561909 25575168 MIR155HG	chr21	25562228	25562388
chr11 112290201 112292721 RP11-356J5.12	chr11	112289448	112290127
chr11 112290201 112292721 RP11-356J5.12	chr11	112292638	112293456
chr11 112290201 112292721 RP11-356J5.12	chr11	112293501	112293923
chr11 112290201 112292721 RP11-356J5.12	chr11	112294703	112294900
chr11 112290201 112292721 RP11-356J5.12	chr11	112291349	112291610
chr11 112290201 112292721 RP11-356J5.12	chr11	112290325	112290485
chr17 75683548 75684799 RP11-474I11.7	chr17	75687653	75689146
chr17 75683548 75684799 RP11-474I11.7	chr17	75684518	75685938
chr17 75683548 75684799 RP11-474I11.7	chr17	75689466	75689933
chr17 75683548 75684799 RP11-474I11.7	chr17	75686549	75686915
chr17 75683548 75684799 RP11-474I11.7	chr17	75684165	75684325
chr17 75683548 75684799 RP11-474I11.7	chr17	75679860	75680178
chr17 75679474 75679967 RP11-474I11.8	chr17	75684518	75685938
chr17 75679474 75679967 RP11-474I11.8	chr17	75674855	75675024
chr17 75679474 75679967 RP11-474I11.8	chr17	75684165	75684325
chr17 75679474 75679967 RP11-474I11.8	chr17	75679860	75680178
chr8 29815004 29854543 RP11-94H18.1	chr8	29818872	29821019
chr8 29815004 29854543 RP11-94H18.1	chr8	29818273	29818787
chr8 29815004 29854543 RP11-94H18.1	chr8	29809711	29810406
chr8 29815004 29854543 RP11-94H18.1	chr8	29811101	29811754
chr8 29815004 29854543 RP11-94H18.1	chr8	29847202	29848103
chr8 29815004 29854543 RP11-94H18.1	chr8	29815499	29815884
chr8 29815004 29854543 RP11-94H18.1	chr8	29825160	29825925
chr8 29815004 29854543 RP11-94H18.1	chr8	29815952	29816779
chr8 29815004 29854543 RP11-94H18.1	chr8	29810581	29810852
chr8 29815004 29854543 RP11-94H18.1	chr8	29824522	29824788
chr8 29815004 29854543 RP11-94H18.1	chr8	29858478	29859166
chr8 29815004 29854543 RP11-94H18.1	chr8	29848236	29848428
chr8 29815004 29854543 RP11-94H18.1	chr8	29811904	29812162
chr8 29815004 29854543 RP11-94H18.1	chr8	29846584	29846939
chr8 29815004 29854543 RP11-94H18.1	chr8	29815148	29815406
chr8 29815004 29854543 RP11-94H18.1	chr8	29825977	29826159
chr8 29815004 29854543 RP11-94H18.1	chr8	29827912	29828160
chr11 65497762 65506469 MALAT1	chr11	65491082	65494299
chr11 65497762 65506469 MALAT1	chr11	65504895	65506018
chr11 65497762 65506469 MALAT1	chr11	65494361	65495330
chr11 65497762 65506469 MALAT1	chr11	65496121	65497355
chr11 65497762 65506469 MALAT1	chr11	65507545	65507978
chr11 65497762 65506469 MALAT1	chr11	65495745	65496043
chr11 65497762 65506469 MALAT1	chr11	65504300	65504567
chr11 65497762 65506469 MALAT1	chr11	65506132	65506406
chr11 65497762 65506469 MALAT1	chr11	65507106	65507266
chr1 210231456 210232972 SERTAD4-AS1	chr1	210234080	210234648
chr1 210231456 210232972 SERTAD4-AS1	chr1	210233350	210233971
chr1 210231456 210232972 SERTAD4-AS1	chr1	210236900	210237137
chr6 157829143 157830573 RP11-52J3.3	chr6	157833591	157834103
chr6 157829143 157830573 RP11-52J3.3	chr6	157831359	157831684
chr6 157829143 157830573 RP11-52J3.3	chr6	157832304	157832473
chr6 157829143 157830573 RP11-52J3.3	chr6	157824544	157824730
chr6 157829143 157830573 RP11-52J3.3	chr6	157831774	157831957
chr22 42364525 42369236 LINC01315	chr22	42368055	42369161
chr22 42364525 42369236 LINC01315	chr22	42365326	42366103
chr22 42364525 42369236 LINC01315	chr22	42366670	42367260
chr22 42364525 42369236 LINC01315	chr22	42366405	42366614
chr22 42364525 42369236 LINC01315	chr22	42369470	42370028
chr7 22856528 22861579 AC005682.5	chr7	22864972	22865648
chr7 22856528 22861579 AC005682.5	chr7	22855898	22856447
chr7 22856528 22861579 AC005682.5	chr7	22853175	22853969
chr7 22856528 22861579 AC005682.5	chr7	22860349	22860758
chr7 22856528 22861579 AC005682.5	chr7	22858325	22859650
chr7 22856528 22861579 AC005682.5	chr7	22859747	22860125
chr7 22856528 22861579 AC005682.5	chr7	22866370	22866564
chr7 22856528 22861579 AC005682.5	chr7	22861043	22861203
chr7 22856528 22861579 AC005682.5	chr7	22855542	22855724
chr6 111565251 111576877 TRAF3IP2-AS1	chr6	111564089	111565643
chr6 111565251 111576877 TRAF3IP2-AS1	chr6	111559851	111560572
chr6 111565251 111576877 TRAF3IP2-AS1	chr6	111566023	111567307
chr6 111565251 111576877 TRAF3IP2-AS1	chr6	111575623	111576030
chr6 111565251 111576877 TRAF3IP2-AS1	chr6	111576132	111576707
chr6 111565251 111576877 TRAF3IP2-AS1	chr6	111568499	111568941
chr6 111565251 111576877 TRAF3IP2-AS1	chr6	111580769	111581359
chr6 111565251 111576877 TRAF3IP2-AS1	chr6	111573140	111573718
chr6 111565251 111576877 TRAF3IP2-AS1	chr6	111563767	111564002
chr6 111565251 111576877 TRAF3IP2-AS1	chr6	111567987	111568230
chr6 111565251 111576877 TRAF3IP2-AS1	chr6	111567727	111567904
chr6 111565251 111576877 TRAF3IP2-AS1	chr6	111574926	111575201
chr6 111565251 111576877 TRAF3IP2-AS1	chr6	111567404	111567564
chr6 111565251 111576877 TRAF3IP2-AS1	chr6	111563425	111563633
chr17 16438987 16442028 LRRC75A-AS1	chr17	16439614	16440712
chr17 16438987 16442028 LRRC75A-AS1	chr17	16445375	16445830
chr17 16438987 16442028 LRRC75A-AS1	chr17	16444461	16444732
chr17 16438987 16442028 LRRC75A-AS1	chr17	16440863	16441257
chr17 16438987 16442028 LRRC75A-AS1	chr17	16438298	16438702
chr17 16438987 16442028 LRRC75A-AS1	chr17	16441611	16441786
chr17 16438987 16442028 LRRC75A-AS1	chr17	16441894	16442300
chr17 16438987 16442028 LRRC75A-AS1	chr17	16443444	16443613
chr17 16438987 16442028 LRRC75A-AS1	chr17	16443902	16444062
chr17 16440479 16440952 RP11-138I1.3	chr17	16439614	16440712
chr17 16440479 16440952 RP11-138I1.3	chr17	16445375	16445830
chr17 16440479 16440952 RP11-138I1.3	chr17	16444461	16444732
chr17 16440479 16440952 RP11-138I1.3	chr17	16440863	16441257
chr17 16440479 16440952 RP11-138I1.3	chr17	16438298	16438702
chr17 16440479 16440952 RP11-138I1.3	chr17	16441611	16441786
chr17 16440479 16440952 RP11-138I1.3	chr17	16441894	16442300
chr17 16440479 16440952 RP11-138I1.3	chr17	16443444	16443613
chr17 16440479 16440952 RP11-138I1.3	chr17	16443902	16444062
chr12 3041437 3044950 RP11-253E3.3	chr12	3041771	3043222
chr12 3041437 3044950 RP11-253E3.3	chr12	3046243	3047308
chr12 3041437 3044950 RP11-253E3.3	chr12	3043258	3043657
chr12 3041437 3044950 RP11-253E3.3	chr12	3045806	3046168
chr12 3041437 3044950 RP11-253E3.3	chr12	3049304	3050321
chr12 3041437 3044950 RP11-253E3.3	chr12	3047609	3048506
chr12 3041437 3044950 RP11-253E3.3	chr12	3041174	3041550
chr12 3041437 3044950 RP11-253E3.3	chr12	3043907	3044136
chr22 46013606 46015498 CITF22-92A6.1	chr22	46006568	46008807
chr22 46013606 46015498 CITF22-92A6.1	chr22	46012048	46013558
chr22 46013606 46015498 CITF22-92A6.1	chr22	46014217	46014417
chr22 46013606 46015498 CITF22-92A6.1	chr22	46014706	46015194
chr14 68693090 68693583 RPL12P7	chr14	68694674	68695382
chr14 68693090 68693583 RPL12P7	chr14	68695647	68696082
chr14 68693090 68693583 RPL12P7	chr14	68693194	68693372
chr14 68693090 68693583 RPL12P7	chr14	68689007	68689230
chr2 222917387 222919363 AC097461.4	chr2	222918990	222919304
chr2 222917387 222919363 AC097461.4	chr2	222912593	222912992
chr2 222917387 222919363 AC097461.4	chr2	222919508	222920240
chr2 222917387 222919363 AC097461.4	chr2	222914498	222914718
chr2 222917387 222919363 AC097461.4	chr2	222913360	222913706
chr2 222917387 222919363 AC097461.4	chr2	222912095	222912553
chr1 41375004 41375669 RP11-399E6.4	chr1	41370565	41373988
chr1 41375004 41375669 RP11-399E6.4	chr1	41379324	41381295
chr1 41375004 41375669 RP11-399E6.4	chr1	41374721	41375007
chr1 41375004 41375669 RP11-399E6.4	chr1	41370277	41370439
chr1 41375004 41375669 RP11-399E6.4	chr1	41376068	41376228
chr16 85282958 85285963 LINC00311	chr16	85285688	85287943
chr16 85282958 85285963 LINC00311	chr16	85279368	85280266
chr16 85282958 85285963 LINC00311	chr16	85284994	85285409
chr16 85282958 85285963 LINC00311	chr16	85278821	85279231
chr16 85282958 85285963 LINC00311	chr16	85280928	85281298
chr16 85282958 85285963 LINC00311	chr16	85289660	85289907
chr16 85282958 85285963 LINC00311	chr16	85288971	85289204
chr16 85282958 85285963 LINC00311	chr16	85290162	85290648
chr12 119194850 119195394 RP11-64B16.2	chr12	119189683	119190111
chr12 119194850 119195394 RP11-64B16.2	chr12	119190275	119190443
chr12 119194850 119195394 RP11-64B16.2	chr12	119191153	119191341
chr17 68131462 68131907 RP11-147L13.12	chr17	68133890	68134441
chr17 68131462 68131907 RP11-147L13.12	chr17	68130346	68130594
chr17 68131462 68131907 RP11-147L13.12	chr17	68133660	68133820
chr17 68096046 68101474 AC145343.2	chr17	68101027	68101374
chr17 68096046 68101474 AC145343.2	chr17	68103044	68103490
chr17 68096046 68101474 AC145343.2	chr17	68102511	68102671
chr18 21854640 21854987 RP11-268I9.1	chr18	21851642	21851839
chr21 32259804 32261585 AP000265.1	chr21	32258615	32258796
chr21 32259804 32261585 AP000265.1	chr21	32256327	32256723
chr21 32259804 32261585 AP000265.1	chr21	32256869	32257352
chr10 110257064 110257843 RP11-549L6.2	chr10	110261081	110261470

## Sheet: Human_lncRNA_H3K4me3
lncRNAs				H3K4me3 Peaks
chr15	34755084	34812923	RP11-814P5.1	chr15	34794609	34795469
chr15	34755084	34812923	RP11-814P5.1	chr15	34755001	34755253
chr15	34755084	34812923	RP11-814P5.1	chr15	34793051	34793332
chr15	34755084	34812923	RP11-814P5.1	chr15	34769780	34770078
chr15	34755084	34812923	RP11-814P5.1	chr15	34795579	34795947
chr15	34755084	34812923	RP11-814P5.1	chr15	34799345	34799633
chr6	16764346	16766883	RP1-151F17.2	chr6	16758437	16760849
chr6	16764346	16766883	RP1-151F17.2	chr6	16761607	16763524
chr6	16764346	16766883	RP1-151F17.2	chr6	16760994	16761545
chr6	16764346	16766883	RP1-151F17.2	chr6	16769166	16769331
chrX	40262917	40287720	RP11-320G24.1	chrX	40266704	40267160
chrX	40262917	40287720	RP11-320G24.1	chrX	40267264	40267677
chr8	60918981	60966557	AC022182.1	chr8	60923069	60923294
chr8	60918981	60966557	AC022182.1	chr8	60967465	60967757
chr12	93714535	93735730	RP11-887P2.5	chr12	93727171	93727681
chr12	93714535	93735730	RP11-887P2.5	chr12	93727737	93727909
chr12	93714535	93735730	RP11-887P2.5	chr12	93726808	93726993
chr12	93714535	93735730	RP11-887P2.5	chr12	93738413	93738640
chr12	93714535	93735730	RP11-887P2.5	chr12	93714651	93714938
chr2	54661051	54680045	AC093110.3	chr2	54673499	54673865
chr2	54661051	54680045	AC093110.3	chr2	54676019	54676243
chr2	54661051	54680045	AC093110.3	chr2	54666724	54667088
chr2	54661051	54680045	AC093110.3	chr2	54673944	54674144
chr2	54661051	54680045	AC093110.3	chr2	54665877	54666079
chr2	215611563	215843536	LINC00607	chr2	215749530	215749715
chr2	215611563	215843536	LINC00607	chr2	215748669	215748862
chr2	215611563	215843536	LINC00607	chr2	215830342	215830507
chr11	65422798	65445540	NEAT1	chr11	65422393	65431332
chr11	65422798	65445540	NEAT1	chr11	65418414	65420100
chr11	65422798	65445540	NEAT1	chr11	65415272	65418374
chr11	65422798	65445540	NEAT1	chr11	65420224	65422290
chr11	65422798	65445540	NEAT1	chr11	65435468	65436862
chr11	65422798	65445540	NEAT1	chr11	65434532	65435242
chr11	65422798	65445540	NEAT1	chr11	65434246	65434436
chr11	65422798	65445540	NEAT1	chr11	65443048	65443387
chr11	65422798	65445540	NEAT1	chr11	65432725	65432918
chr11	65422798	65445540	NEAT1	chr11	65442362	65442584
chr11	65422798	65445540	NEAT1	chr11	65443568	65443826
chr11	65422798	65445540	NEAT1	chr11	65432281	65432487
chr11	65422798	65445540	NEAT1	chr11	65441868	65442085
chr11	65422798	65445540	NEAT1	chr11	65441027	65441287
chr3	129345411	129346164	RP13-685P2.7	chr3	129343783	129344095
chr2	74832655	74833987	RP11-259N19.1	chr2	74834086	74836186
chr2	74832655	74833987	RP11-259N19.1	chr2	74833533	74833901
chr2	74832655	74833987	RP11-259N19.1	chr2	74836337	74836701
chr2	74832655	74833987	RP11-259N19.1	chr2	74837289	74837456
chr2	74832655	74833987	RP11-259N19.1	chr2	74836747	74837085
chr12	65855947	65882041	RP11-366L20.2	chr12	65881692	65882597
chr12	65602878	65612997	RP11-221N13.3	chr12	65603449	65603628
chr4	82374402	82384027	RP11-127B20.3	chr4	82371185	82375913
chr4	82374402	82384027	RP11-127B20.3	chr4	82380411	82380979
chr4	82374402	82384027	RP11-127B20.3	chr4	82381127	82381417
chr5	149406880	149432835	CARMN	chr5	149406785	149409873
chr5	149406880	149432835	CARMN	chr5	149410765	149411477
chr5	149406880	149432835	CARMN	chr5	149412870	149413214
chr5	149406880	149432835	CARMN	chr5	149410069	149410603
chr5	149406880	149432835	CARMN	chr5	149414334	149414720
chr5	149406880	149432835	CARMN	chr5	149411782	149412391
chr5	149406880	149432835	CARMN	chr5	149415446	149415677
chr5	149406880	149432835	CARMN	chr5	149413270	149413652
chr5	149406880	149432835	CARMN	chr5	149406122	149406461
chr5	149406880	149432835	CARMN	chr5	149417469	149417671
chr5	149406880	149432835	CARMN	chr5	149422441	149422653
chr2	206084605	206086564	AC007383.3	chr2	206085599	206087427
chr2	206084605	206086564	AC007383.3	chr2	206083475	206085539
chr16	54918870	54920616	CRNDE	chr16	54922858	54923626
chr16	54918870	54920616	CRNDE	chr16	54923664	54923860
chr16	54918870	54920616	CRNDE	chr16	54925027	54925254
chr1	58882868	58896665	RP4-794H19.1	chr1	58899316	58899660
chr1	58882868	58896665	RP4-794H19.1	chr1	58896435	58896816
chr1	58882868	58896665	RP4-794H19.1	chr1	58893222	58893387
chr1	58882868	58896665	RP4-794H19.1	chr1	58893492	58893843
chr1	58882868	58896665	RP4-794H19.1	chr1	58894048	58894256
chr1	58882868	58896665	RP4-794H19.1	chr1	58886241	58886931
chr1	58882868	58896665	RP4-794H19.1	chr1	58885359	58885649
chr7	130876809	130913310	AC058791.1	chr7	130912721	130914229
chr7	130876809	130913310	AC058791.1	chr7	130915692	130916319
chr7	130876809	130913310	AC058791.1	chr7	130887690	130888110
chr7	130876809	130913310	AC058791.1	chr7	130891201	130891448
chr7	130876809	130913310	AC058791.1	chr7	130890446	130890977
chr7	130876809	130913310	AC058791.1	chr7	130894435	130894873
chr7	130876809	130913310	AC058791.1	chr7	130887073	130887640
chr7	130876809	130913310	AC058791.1	chr7	130904372	130904719
chr7	130876809	130913310	AC058791.1	chr7	130912075	130912462
chr7	130876809	130913310	AC058791.1	chr7	130895208	130895402
chr7	130876809	130913310	AC058791.1	chr7	130911140	130911515
chr7	130876809	130913310	AC058791.1	chr7	130905723	130906043
chr7	130876809	130913310	AC058791.1	chr7	130885296	130885482
chr7	130876809	130913310	AC058791.1	chr7	130896625	130896799
chr7	130876809	130913310	AC058791.1	chr7	130901798	130902150
chr15	85619623	85670948	RP11-815J21.4	chr15	85619739	85621012
chr15	85619623	85670948	RP11-815J21.4	chr15	85621139	85621467
chr15	85619623	85670948	RP11-815J21.4	chr15	85618965	85619423
chr15	85619623	85670948	RP11-815J21.4	chr15	85622014	85622945
chr15	85619623	85670948	RP11-815J21.4	chr15	85619514	85619679
chr15	85619623	85670948	RP11-815J21.4	chr15	85621633	85621836
chr15	85619623	85670948	RP11-815J21.4	chr15	85618574	85618753
chr15	85619623	85670948	RP11-815J21.4	chr15	85642537	85642706
chr5	88883399	88944993	MEF2C-AS1	chr5	88888929	88890505
chr5	88883399	88944993	MEF2C-AS1	chr5	88882149	88885511
chr5	88883399	88944993	MEF2C-AS1	chr5	88895510	88896509
chr5	88883399	88944993	MEF2C-AS1	chr5	88897613	88898115
chr5	88883399	88944993	MEF2C-AS1	chr5	88899189	88900189
chr5	88883399	88944993	MEF2C-AS1	chr5	88896616	88897553
chr5	88883399	88944993	MEF2C-AS1	chr5	88879756	88880635
chr5	88883399	88944993	MEF2C-AS1	chr5	88890581	88891048
chr5	88883399	88944993	MEF2C-AS1	chr5	88881823	88882093
chr5	88883399	88944993	MEF2C-AS1	chr5	88938871	88939111
chr5	88883399	88944993	MEF2C-AS1	chr5	88900276	88900831
chr5	88883399	88944993	MEF2C-AS1	chr5	88886291	88887153
chr5	88883399	88944993	MEF2C-AS1	chr5	88887194	88887526
chr5	88883399	88944993	MEF2C-AS1	chr5	88881477	88881756
chr5	88883399	88944993	MEF2C-AS1	chr5	88938453	88938763
chr5	88883399	88944993	MEF2C-AS1	chr5	88879508	88879676
chr5	88883399	88944993	MEF2C-AS1	chr5	88898275	88898706
chr5	88883399	88944993	MEF2C-AS1	chr5	88929412	88929735
chr5	88883399	88944993	MEF2C-AS1	chr5	88881218	88881383
chr5	88883399	88944993	MEF2C-AS1	chr5	88891144	88891348
chr7	130945610	131107979	LINC-PINT	chr7	131106087	131111599
chr7	130945610	131107979	LINC-PINT	chr7	130939228	130942575
chr7	130945610	131107979	LINC-PINT	chr7	131105197	131105903
chr7	130945610	131107979	LINC-PINT	chr7	131040368	131040603
chr7	130945610	131107979	LINC-PINT	chr7	130943219	130943845
chr7	130945610	131107979	LINC-PINT	chr7	131012488	131012891
chr7	130945610	131107979	LINC-PINT	chr7	131104779	131105017
chr7	130945610	131107979	LINC-PINT	chr7	130996927	130997124
chr7	130945610	131107979	LINC-PINT	chr7	131013131	131013450
chr7	130945610	131107979	LINC-PINT	chr7	130942793	130943048
chr7	130945610	131107979	LINC-PINT	chr7	130986371	130986596
chr7	130945610	131107979	LINC-PINT	chr7	130994725	130995011
chr7	130945610	131107979	LINC-PINT	chr7	130994290	130994488
chr21	25561909	25575168	MIR155HG	chr21	25561559	25562685
chr11	112290201	112292721	RP11-356J5.12	chr11	112289721	112290912
chr11	112290201	112292721	RP11-356J5.12	chr11	112291032	112291439
chr11	112290201	112292721	RP11-356J5.12	chr11	112293060	112293363
chr17	75683548	75684799	RP11-474I11.7	chr17	75688151	75688316
chr8	29815004	29854543	RP11-94H18.1	chr8	29816030	29816342
chr8	29815004	29854543	RP11-94H18.1	chr8	29819220	29820448
chr8	29815004	29854543	RP11-94H18.1	chr8	29848196	29848476
chr8	29815004	29854543	RP11-94H18.1	chr8	29825569	29825781
chr8	29815004	29854543	RP11-94H18.1	chr8	29815573	29815830
chr8	29815004	29854543	RP11-94H18.1	chr8	29810592	29810833
chr8	29815004	29854543	RP11-94H18.1	chr8	29825315	29825504
chr11	65497762	65506469	MALAT1	chr11	65497766	65506044
chr11	65497762	65506469	MALAT1	chr11	65496446	65497420
chr11	65497762	65506469	MALAT1	chr11	65491513	65493616
chr11	65497762	65506469	MALAT1	chr11	65507564	65507991
chr11	65497762	65506469	MALAT1	chr11	65507037	65507321
chr11	65497762	65506469	MALAT1	chr11	65496174	65496394
chr11	65497762	65506469	MALAT1	chr11	65493849	65494217
chr11	65497762	65506469	MALAT1	chr11	65508594	65508825
chr11	65497762	65506469	MALAT1	chr11	65508079	65508244
chr11	65497762	65506469	MALAT1	chr11	65495808	65495973
chr1	210231456	210232972	SERTAD4-AS1	chr1	210232597	210234430
chr6	157829143	157830573	RP11-52J3.3	chr6	157823151	157824808
chr22	42364525	42369236	LINC01315	chr22	42369364	42370036
chr22	42364525	42369236	LINC01315	chr22	42368027	42369279
chr22	42364525	42369236	LINC01315	chr22	42367016	42367197
chr7	22856528	22861579	AC005682.5	chr7	22854245	22855841
chr7	22856528	22861579	AC005682.5	chr7	22853375	22854093
chr7	22856528	22861579	AC005682.5	chr7	22855918	22856448
chr6	111565251	111576877	TRAF3IP2-AS1	chr6	111566841	111567422
chr6	111565251	111576877	TRAF3IP2-AS1	chr6	111576459	111576624
chr17	16438987	16442028	LRRC75A-AS1	chr17	16438286	16440466
chr17	16440479	16440952	RP11-138I1.3	chr17	16438286	16440466
chr12	3041437	3044950	RP11-253E3.3	chr12	3042327	3042561
chr22	46013606	46015498	CITF22-92A6.1	chr22	46013180	46014462
chr22	46013606	46015498	CITF22-92A6.1	chr22	46007808	46008681
chr2	222917387	222919363	AC097461.4	chr2	222912606	222913087
chr1	41375004	41375669	RP11-399E6.4	chr1	41371885	41372503
chr1	41375004	41375669	RP11-399E6.4	chr1	41372889	41373225
chr1	41375004	41375669	RP11-399E6.4	chr1	41379694	41379928
chr16	85282958	85285963	LINC00311	chr16	85286176	85287028
chr16	85282958	85285963	LINC00311	chr16	85285851	85286072
chr16	85282958	85285963	LINC00311	chr16	85280004	85280239
chr16	85282958	85285963	LINC00311	chr16	85287147	85287598
chr17	68096046	68101474	AC145343.2	chr17	68101009	68102904
chr17	68096046	68101474	AC145343.2	chr17	68102957	68103134
chr21	32259804	32261585	AP000265.1	chr21	32258574	32258743
chr21	32259804	32261585	AP000265.1	chr21	32256957	32257122

[truncated: 5 more sheets: Human_lncRNA_H3K9Ac, Human_lncRNA_H3K9me3, Human_lncRNA_H3K27Ac, Human_lncRNA_H3K27me3, Human_lncRNA_H3K36me3]
