# Supplementary material for: Identification of the conserved long non-coding RNAs in myogenesis
Source: BMC Genomics. 2021 May 10;22:336. doi: 10.1186/s12864-021-07615-0 (PMC8112034; doi:10.1186/s12864-021-07615-0)
Supplement: Supplementary file 14 — Additional file 14. Gene ontology results of the lncRNAs and associated genes based on TADs. [file 12864_2021_7615_MOESM14_ESM.xlsx]

## Sheet: lncRNA-Gene_Association_HiC
lncRNA	Associated genes in TAD based on Hi-C study	Ontology
Bvht	Csnk1a1	GO:0071840,cellular component organization,GO:0032501 multicellular organismal process,GO:0032502 developmental process,GO:0002376 immune system process
	Il17b
	Pcyox1l
	Grpel2
	Afap1l1
C130080G10Rik	Grem1	GO:0032502 developmental process,GO:0071840 cellular component organization,GO:0061061 muscle structure development,GO:1901863 positive regulation of muscle tissue development,GO:0001501 skeletal system development,GO:0042692 muscle cell differentiation
	Scg5
	Arhgap11a
	Gjd2
	Actc1
	Aqr
	Zfp770
Crnde	Irx5	GO:1904888 skeletal system development,GO:0048705 skeletal system morphogenesis,GO:0048704 embryonic skeletal system morphogenesis,GO:0032502 developmental process
Foxo6os	Foxo6	GO:0032502 developmental process,GO:0050793 regulation of developmental process,GO:0048856 anatomical structure development,GO:0051094 cell differentiation,GO:2000026 regulation of multicellular organismal development
Gm5577	Cnbp	GO:0008283 cell proliferation,GO:0032502 developmental process,GO:0048869 cellular developmental process,GO:0042127 regulation of cell proliferation,GO:0030154 cell differentiation,GO:0006325 chromatin organization,GO:0010467 gene expression
	Copg1
	Hmces
	H1fx
	Rab7
	Rpn1
Gm8883	Atic	GO:0048144 fibroblast proliferation, GO:0032502 developmental process, GO:0008283 cell proliferation,GO:0051094 positive regulation of developmental process,GO:0050793 regulation of developmental process,GO:0007275 multicellular organism development,
	Fn1
Gm11496	Scpep1	GO:0050789 regulation of biological process,GO:0032501 multicellular organismal process,GO:0044238 primary metabolic process,GO:0007267 cell-cell signaling,GO:0002376 immune system process,GO:0023052 signaling
	Gm15698
	Coil
	Trim25
	Dgke
	Gm525
Gm11816	Clvs1	GO:0032502 developmental process,GO:0071840 cellular component organization,GO:0008283 cell proliferation,GO:0009653 anatomical structure morphogenesis,GO:0016043 cellular component organization,GO:0007275 multicellular organism development,GO:0006996 organelle organization
	Asph
Gm14635	Gm14483	GO:0032502 developmental process,GO:0048519 regulation of developmental process,GO:0007275 multicellular organism development,GO:0048731 system development,GO:0009888 tissue development,GO:0031056 regulation of histone modification,GO:0016570 regulation of chromatin organization
	Gm14474
	Gm14477
	Gm14476
	Gm14484
	Gm14479
	Gm14482
	Gm14478
	Gm14475
	Gm4906
	Bcor
Gm15475	Nagk	GO:0061061 muscle structure development,GO:0055001 muscle cell development,GO:0048468 muscle cell differentiation,GO:0043403 skeletal muscle tissue regeneration,GO:0051146 striated muscle cell differentiation,GO:0048747 muscle fiber development
	Paip2b
	Zfp638
	Dysf
Gm15867	Sertad4	GO:0032502 developmental process,GO:0050793 regulation of developmental process,GO:0007275 multicellular organism development,GO:0048468 cell development,GO:0009888 tissue development,GO:0030154 cell differentiation,GO:0071840 cellular component organization,GO:0008283 cell proliferation
	Syt14
	Diexf
	Irf6
	A130010J15Rik
	Traf3ip3
	Lamb3
	Hsd11b1
	G0s2
	Camk1g
Gm16364	Traf3ip2	GO:0008152 metabolic process,GO:0009987 cellular process,GO:0008152 metabolic process,GO:0002376 immune system process,GO:0050794 regulation of cellular process
	Rev3l
Gm17092	Hnrnpd	GO:0032502 developmental process,GO:0007275 multicellular organism development,GO:0048869 cellular developmental process,GO:0051276 chromosome organization
	4930524J08Rik
	Hnrnpdl
	Enoph1
Gm17518	Mis18a	GO:0032502 developmental process,GO:0048869 cellular developmental,GO:0008152 metabolic process,GO:0071840 cellular component organization,GO:0016043 cellular component organization
	Mrap
	Urb1
Gm20324	Tcf20	GO:0032502 developmental process,GO:0050793 regulation of developmental process,GO:0007275 multicellular organism development,GO:0032501 multicellular organismal process,GO:0008152 metabolic process
	Nfam1
Gm20342	Ndufs1	GO:0071840 cellular component organization,GO:0008152 metabolic process,GO:0007165 signal transduction,GO:0006996 organelle organization,GO:0007154 cell communication
	Eef1b2
	Gpr1
	Zdbf2
Gm21747	Esco1	GO:0051276 chromosome organization,GO:0060284 regulation of cell development,GO:0048468 cell differentiation,GO:0048568 embryonic organ development
	Snrpd1
	Abhd3
	Mib1
Gm26982	Rpusd3	GO:0045933 positive regulation of muscle contraction,GO:0006936 regulation of muscle contraction,GO:0003012 muscle system process,GO:0008283 cell proliferation,GO:0032502 developmental process,GO:0044706 multi-multicellular organism process,GO:0042127 regulation of cell proliferation
	Cidec
	Jagn1
	Il17re
	Il17rc
	Creld1
	Prrt3
	Emc3
	Fancd2
	Fancd2os
	Brk1
	Vhl
	Irak2
	Tatdn2
	Ghrl
	Sec13
	Atp2b2
Gm28231	Nt5e	GO:0032502 developmental process,GO:0016043 cellular component organization,GO:0008152 metabolic process,GO:0007275 multicellular organism development
	Snx14
	Gm20537
Gm28653	Il17a	GO:0001501 skeletal system development,GO:0051276 chromosome organization,GO:0071840 cellular component organization,GO:0008283 cell proliferation,GO:0061448 connective tissue development
	Il17f
	Mcm3
	Paqr8
Gm29237	Sptbn1	GO:0030036 actin cytoskeleton organization,GO:0007010 cytoskeleton organization,GO:0007015 actin filament organization,GO:0071840 cellular component organization,
Gm29243	Gm4889	GO:0008152 metabolic process,GO:0007154 cell communication,GO:0009987 cellular process,GO:0050789 regulation of biological process
	Dusp4
Gm43672	Tbl1xr1	GO:0006325 chromatin organization,GO:0051276 cellular component organization,GO:0016570 histone modification,GO:0032502 developmental process
Gm43878	Hk2	GO:0032502 developmental process,GO:0071840 cellular component organization,GO:0006996 organelle organization
H19	Tnni2	GO:0003012 muscle system process,GO:0050881 musculoskeletal movement,GO:0061061 muscle structure development,GO:0055001 muscle cell development,GO:0042692 muscle cell differentiation
	Lsp1
	Prr33
	Tnnt3
	Mrpl23
	Igf2
	Ins2
Junos	Jun	GO:0033002 muscle cell proliferation,GO:0048661 positive regulation of muscle cell proliferation,GO:0008283 cell proliferation
Lrrc75aos2	Lrrc75a	GO:0009987 cellular process,GO:0044237 cellular metabolic process,GO:0001816 cytokine production
	Mmgt2
	Zfp287
Malat1	Frmd8	GO:0032502 developmental process,GO:0071840 cellular component organization,GO:0007275 multicellular organism development,GO:0048731 system development
	Slc25a45
	Tigd3
	Dpf2
Mir155hg	Mrpl39	GO:0071840 cellular component organization,GO:0032502 developmental process,GO:0050789 regulation of biological process,GO:0007275 multicellular organism development,GO:0048869 cellular developmental process
	Jam2
	Atp5j
	Gabpa
Mirt1	Dusp5	GO:0050789 regulation of biological process,GO:0008152 metabolic process,GO:0007154 cell communication,GO:0023052 signaling
	Nutf2-ps1
Mkln1os	Mkln1	GO:0030036 actin cytoskeleton organization,GO:0030154 cell differentiation,GO:0032502 developmental process,GO:0071840 cellular component organization
	Podxl
Neat1	Frmd8	GO:0006325 chromatin organization,GO:0016043 cellular component organization,GO:0043412 chromatin organization,GO:0032502 developmental process
	Slc25a45
	Tigd3
	Dpf2
Plet1os	Plet1	GO:0033002 muscle cell proliferation,GO:0048660 regulation of muscle cell proliferation,GO:0061061 muscle structure development,GO:0030154 cell differentiation,GO:0007517 muscle organ development
	Pts
	Bco2
	Tex12
	Il18
	Sdhd
	Timm8b
	AU019823
	Pih1d2
	Dlat
	Dixdc1
	2310030G06Rik
	Hspb2
	Cryab
	1110032A03Rik
	Fdxacb1
	Alg9
	Ppp2r1b
	Sik2
RP24-267C3.3	Dlg2	GO:0008152 metabolic process,GO:0071840 cellular component organization,GO:0032502 developmental process,GO:0048869 cellular developmental process,GO:0032502 developmental process
Sap30bpos	Tmem94	GO:0032502 developmental process,GO:0071840 cellular component organization,GO:0007275 multicellular organism development,GO:0098813 chromosome organization
	Caskin2
	Tsen54
	Llgl2
	Myo15b
	Recql5
	Smim5
	Smim6
	Sap30bp
	Itgb4
	Galk1
Srrm4os	Ccdc60	GO:0006325 chromatin organization,GO:0016570 histone modification,GO:0071840 cellular component organization,GO:0032502 developmental process
	Hspb8
	Srrm4
	Suds3
1810010H24Rik	Kpna2	GO:0006325 chromatin organization,GO:0006338 chromatin remodeling,GO:0071840 cellular component organization ,GO:0032502 developmental process,GO:0007275 multicellular organism development
	Bptf
	Nol11
2310015A10Rik	Zfp36l1	GO:0061061 muscle structure development,GO:0045445 myoblast differentiation,GO:0032502 developmental process,GO:0032501 multicellular organismal process
2310039L15Rik	Cradd	GO:0032502 developmental process,GO:0071840 cellular component organization,GO:0008152 metabolic process,GO:0002376 immune system process,GO:0032501 multicellular organismal process
	Socs2
	Mrpl42
	Ube2n
2700038G22Rik	Kmt2e	GO:1905269 chromatin organization,GO:0051568 histone H3-K4 methylation,GO:0071840 cellular component organization,GO:0008283 cell proliferation
	Srpk2
	Pus7
	Rint1
	Tomm7
3300005D01Rik	Snx9	GO:0032502 developmental process,GO:0071840 cellular component organization,GO:0032501 multicellular organismal process
	Synj2
	Serac1
	Gtf2h5
5033430I15Rik	Gm10113	GO:1901863 positive regulation of muscle tissue development,GO:0048636 muscle organ development,GO:0061061 muscle structure development,GO:0035914 skeletal muscle cell differentiation
	Stmnd1
	Rbm24
	Cap2
5730419F03Rik	Mogat1	GO:0032502 developmental process,GO:0071840 cellular component organization,GO:0032501 multicellular organismal process,GO:0050789 regulation of biological process
	Acsl3
	Utp14b
9230105E05Rik	Helb	GO:0048513 skeletal system development,GO:0051216 cartilage development,GO:0008283 cell proliferation,
	Irak3
	Tmbim4
	Llph
	Hmga2
9330102E08Rik	Tead4	GO:1904888 skeletal system development,GO:0048705 skeletal system morphogenesis,GO:0008283 cell proliferation,GO:0032502 developmental process
	Tulp3
	Rhno1
	Foxm1
	4933413G19Rik
	RP23-114E15.17
	Nrip2
	Itfg2
	Fkbp4
A330074K22Rik	Cotl1	GO:0032502 developmental process,GO:0008152 metabolic process,GO:0071840 cellular component organization,GO:0007275 multicellular organism development
	Klhl36
	Usp10
	Gm20388
	Crispld2
	Zdhhc7
	6430548M08Rik
	Fam92b
	Gse1
AU020206	Klhl25	GO:0008152 metabolic process,GO:0050794 regulation of cellular process,GO:0009058 biosynthetic process
Bach2os	Map3k7	GO:0006325 chromatin organization,GO:0051276 cellular component organization,GO:0032502 developmental process,GO:0071840 cellular component organization,GO:0032501 multicellular organismal process
	Bach2
