# Supplementary material for: Identification of the conserved long non-coding RNAs in myogenesis
Source: BMC Genomics. 2021 May 10;22:336. doi: 10.1186/s12864-021-07615-0 (PMC8112034; doi:10.1186/s12864-021-07615-0)
Supplement: Supplementary file 15 — Additional file 15. Gene enrichment analysis of associated genes involved pathways. (XLS 961 kb) [file 12864_2021_7615_MOESM15_ESM.xls]

## Sheet: ClueGO Results_Myotube
GOID	GOTerm	Ontology Source	Term PValue	Term PValue Corrected with Bonferroni step down	Group PValue	Group PValue Corrected with Bonferroni step down	GOLevels	GOGroups	% Associated Genes	Nr. Genes	Associated Genes Found
GO:0042626	ATPase-coupled transmembrane transporter activity	GO_BiologicalProcess-EBI-UniProt-GOA_21.02.2020_00h00	1.11701e-05	0.0213461	1.11701e-05	8.9361e-05	[8]	Group01	24	30	[Abca1, Abca2, Abca3, Abca4, Abca5, Abca7, Abca8b, Abcb1a, Abcc10, Abcd4, Atp1a2, Atp1a3, Atp1b1, Atp1b2, Atp2a1, Atp2a2, Atp2a3, Atp2b4, Atp6ap1, Atp6v0a1, Atp6v0e2, Atp6v1c2, Atp6v1d, Atp6v1e1, Dnm2, Hspa2, Mrln, Mvp, Smim6, Tap2]
GO:0043201	response to leucine	GO_BiologicalProcess-EBI-UniProt-GOA_21.02.2020_00h00	8.39237e-06	0.0161721	8.39237e-06	7.55313e-05	[5, 6]	Group02	56.25	9	[Klhl22, Lars, Pdhx, Ppargc1a, Rps6kb1, Rragd, Sesn1, Sesn2, Ubr2]
GO:0005200	structural constituent of cytoskeleton	GO_BiologicalProcess-EBI-UniProt-GOA_21.02.2020_00h00	6.36975e-06	0.0123127	6.36975e-06	6.36975e-05	[5]	Group03	28.9474	22	[Actb, Actg1, Add1, Add3, Ank2, Ank3, Apobec3, Camk2b, Camk2d, Des, Mybpc1, Mybpc2, Myom1, Myom2, Plec, Sptbn1, Tln2, Tnnt2, Tpm1, Tpm2, Ttn, Tubb6]
GO:0045598	regulation of fat cell differentiation	GO_BiologicalProcess-EBI-UniProt-GOA_21.02.2020_00h00	2.39079e-05	0.0449468	2.39079e-05	2.39079e-05	[4, 5]	Group04	22.2222	34	[Aamdc, Arntl, Atat1, Cebpb, Cmklr1, Ddit3, Enpp1, Fndc5, Gps2, Jag1, Jdp2, Klf5, Lpin1, Lpl, Medag, Mmp11, Ncor2, Nr1d1, Pim1, Rora, Smad3, Sort1, Syap1, Taz, Tcf4, Tmem64, Trib3, Trpm4, Vegfa, Wnt5a, Wwtr1, Zbtb7b, Zbtb7c, Zfp36l1]
GO:0045661	regulation of myoblast differentiation	GO_BiologicalProcess-EBI-UniProt-GOA_21.02.2020_00h00	1.14289e-05	0.0218177	1.14289e-05	6.85733e-05	[4, 5]	Group05	28.7671	21	[Ankrd2, Boc, Capn3, Ccl9, Csrp3, Ddit3, Dll1, Hif1an, Igfbp3, Klhl41, Mef2c, Myf6, Myog, Neu2, Nmrk2, Notch1, Plcb1, Rbm24, Smyd1, Sox8, Zfp36l1]
GO:0046777	protein autophosphorylation	GO_BiologicalProcess-EBI-UniProt-GOA_21.02.2020_00h00	2.81813e-06	0.0055179	2.81813e-06	3.66357e-05	[7, 8]	Group06	19.8582	56	[Agfg1, Cad, Camk2a, Camk2b, Camk2d, Camk2g, Cav1, Clk4, Csnk1g1, Dapk1, Ddr2, Dyrk1b, Eif2a, Enpp1, Ephb1, Ephb3, Erbb2, Ern1, Fbn1, Fgfr1, Fgfr3, Fyn, Gpi1, Grk5, Hipk4, Hspa9, Htatip2, Map2k2, Mark2, Mink1, Mknk1, Mknk2, Mvp, Neu1, Obscn, Pdgfc, Phka1, Pim1, Pink1, Ppp2r5b, Ppp2r5c, Prkaca, Rassf2, Rps6kc1, Sik1, Sla, Stk11, Stk17b, Syk, Tnik, Tnk2, Tom1l1, Trim24, Vegfa, Wnk1, Zap70]
GO:0048513	animal organ development	GO_BiologicalProcess-EBI-UniProt-GOA_21.02.2020_00h00	1.75631e-30	4.03951e-27	1.75631e-30	9.48407e-29	[3, 4, 5]	Group07	15.71	624	[Aars, Abcb1a, Abi1, Abr, Ache, Acp6, Acsl3, Acta1, Actc1, Actn2, Actn3, Adam17, Adam19, Adamts1, Adamts16, Adamts2, Adamts5, Adamts7, Adamtsl2, Adarb1, Add1, Adgrg1, Adgrg6, Adgrl3, Adrb2, Agfg1, Agt, Ak3, Ak4, Ak8, Akap13, Akap6, Akna, Aknad1, Akr1b3, Alpk3, Ank1, Ank2, Ankrd11, Ankrd2, Ankrd6, Ap1b1, Ap1s2, Apobec2, Apobec3, Arcn1, Arid5a, Arnt, Arntl, Arrdc3, Artn, Arx, Asah1, Asb2, Asns, Ata…
GO:0051051	negative regulation of transport	GO_BiologicalProcess-EBI-UniProt-GOA_21.02.2020_00h00	1.4513e-06	0.00289824	1.4513e-06	2.75747e-05	[2, 3, 4, 5]	Group08	16.6667	104	[Abca2, Abca7, Abr, Acsl4, Actn2, Adora1, Akt2, Ank3, Appl2, Arfip1, Arl6ip5, Atf4, Atg7, Atp1a2, Best3, Bin1, C1qtnf3, Cabp1, Camk2d, Casq2, Cav1, Cav3, Cbarp, Cd200, Cd34, Cd36, Cd74, Cry2, Cryab, Dysf, Enho, Enpp1, Erbb3, Esr1, Fitm1, Fn1, Frmd4a, Fxyd1, Fzd9, Gabbr1, Gbp4, Gnai2, Gnao1, Gnas, Gnb5, Gpr35, Hbp1, Hecw2, Hrc, Idua, Igfbp3, Il33, Inha, Inpp5k, Kcnb1, Kcnh2, Lif, Madd, Mapk8ip1, M…
GO:0055088	lipid homeostasis	GO_BiologicalProcess-EBI-UniProt-GOA_21.02.2020_00h00	2.35459e-05	0.0443134	2.35459e-05	4.70918e-05	[5]	Group09	21.7391	35	[Abca1, Abca2, Abcb1a, Abhd4, Acox1, Acox2, Acox3, Adora1, Atg7, C1qtnf3, Cav1, Cav3, Dgat1, Dgat2, Fabp3, Fitm2, Got1, Gpam, Gramd1b, Hbp1, Lipg, Lpl, Mia2, Mttp, Ncor1, Nfe2l1, Nr1d1, Nr1h2, Pex2, Prkaa2, Rora, Rtn4, Sesn2, Soat2, Vdr]
GO:0055119	relaxation of cardiac muscle	GO_BiologicalProcess-EBI-UniProt-GOA_21.02.2020_00h00	4.04844e-06	0.00788636	4.04844e-06	4.85813e-05	[5]	Group10	60	9	[Akap6, Atp1b1, Atp2a2, Camk2d, Camk2g, Hrc, Kcnj2, P2rx4, Ttn]
GO:0060485	mesenchyme development	GO_BiologicalProcess-EBI-UniProt-GOA_21.02.2020_00h00	1.1378e-05	0.021732	1.1378e-05	7.96462e-05	[4, 5, 6]	Group11	18.5535	59	[Acta1, Actc1, Akna, Aknad1, Apobec2, Axin2, Clasp1, Col1a1, Dab2ip, Dag1, Dand5, Ednra, Erbb3, Exoc4, Fam172a, Fgf9, Fgfr1, Fn1, Herpud1, Heyl, Hif1a, Htr2b, Itga4, Jag1, Klhl12, Ldlrad4, Loxl2, Mcrip1, Mef2c, Notch1, Nrp2, Pdcd4, Rbm24, Ret, Robo2, Rtn4, Sema3b, Sema3c, Sema3d, Sema3g, Sema4d, Sema6a, Sema6c, Smad3, Sox8, Spry1, Taz, Tcf4, Tead1, Tgfb2, Tgfb3, Tgfbr2, Vegfa, Wnt10a, Wnt11, Wnt5…
GO:0007219	Notch signaling pathway	GO_BiologicalProcess-EBI-UniProt-GOA_21.02.2020_00h00	2.42688e-06	0.00477609	2.42688e-06	3.64031e-05	[4, 5, 6]	Group12	21.6749	44	[Adam17, Bcl6, Chac1, Cr1l, Dll1, Dtx4, Enho, Fbxw7, Galnt11, Gas2, Gdpd5, Got1, Grip2, Herpud1, Heyl, Hif1an, Ift172, Il6st, Jag1, Lrp4, Maml2, Mib2, Ncstn, Neurl1a, Notch1, Notch3, Nrip2, Pgam2, Postn, Prag1, Prnp, Psen2, Ripply1, Robo2, Sel1l, Sorbs2, Stat3, Susd5, Tgfb2, Tgfbr2, Trp63, Tspan14, Tspan15, Xirp1]
GO:0008285	negative regulation of cell population proliferation	GO_BiologicalProcess-EBI-UniProt-GOA_21.02.2020_00h00	7.57586e-07	0.00152957	7.57586e-07	1.51517e-05	[2, 3, 4, 5]	Group13	16.0556	127	[1500015O10Rik, Adarb1, Adgrg1, Adora1, Agfg1, Agt, Apobec2, Appl2, Art1, Asph, Atf2, Atf5, Atp5a1, Atraid, Axin2, B4galt7, Bcl6, Becn1, Brd7, Cav1, Cbfa2t3, Cd200, Cd276, Cd80, Cdh13, Cdkn1a, Cebpb, Cnot7, Cth, Cxadr, Dab2ip, Dis3l2, Dll1, Dnaja3, Dnajb2, Dpt, Ephb1, Erbb2, Ergic2, Esr1, Fgfr3, Fgfrl1, Flcn, Foxo4, Fxyd1, Gabbr1, Gdf5, Hdac4, Hras, Ift172, Igfbp3, Igfbp5, Inppl1, Irf6, Itgb1, Kc…
GO:0033275	actin-myosin filament sliding	GO_BiologicalProcess-EBI-UniProt-GOA_21.02.2020_00h00	1.78575e-06	0.00354472	1.78575e-06	3.03578e-05	[5]	Group14	64.2857	9	[Actc1, Dbn1, Myh6, Myh7, Myh8, Myl6b, Tnnc1, Tnnt2, Tpm1]
GO:0030049	muscle filament sliding	GO_BiologicalProcess-EBI-UniProt-GOA_21.02.2020_00h00	4.70144e-06	0.00913019	1.78575e-06	3.03578e-05	[5, 6]	Group14	66.6667	8	[Dbn1, Myh6, Myh7, Myh8, Myl6b, Tnnc1, Tnnt2, Tpm1]
GO:0001666	response to hypoxia	GO_BiologicalProcess-EBI-UniProt-GOA_21.02.2020_00h00	1.52491e-08	3.24502e-05	5.21452e-09	1.30363e-07	[3, 5]	Group15	20.4986	74	[Acot2, Adam17, Adora1, Adrb2, Ak3, Ak4, Arnt, Atp1b1, Becn1, Bnip3, Bnip3l, Camk2d, Camk2g, Car9, Cav1, Cbfa2t3, Cd34, Cpeb2, Cr1l, Cryab, Ddit4, Ednra, Egln3, Eif4ebp1, Ero1l, Fndc1, Foxo3, Fxyd1, Hif1a, Hif1an, Higd1a, Hk2, Hp1bp3, Itpr2, Kcnk2, Kcnma1, Lonp1, Loxl2, Mb, Mmp2, Ndrg1, Nol3, Nos2, Notch1, Nox4, Ogt, P2rx3, Pdk1, Pik3ip1, Pink1, Postn, Ppargc1a, Psen2, Pygm, Raf1, Rora, Ryr1, Slc…
GO:0036294	cellular response to decreased oxygen levels	GO_BiologicalProcess-EBI-UniProt-GOA_21.02.2020_00h00	2.05612e-05	0.0387784	5.21452e-09	1.30363e-07	[5]	Group15	21.5569	36	[Adrb2, Ak3, Ak4, Atf4, Bnip3, Bnip3l, Cd34, Cpeb2, Cr1l, Eif4ebp1, Ero1l, Fndc1, Foxo3, Hif1a, Hif1an, Higd1a, Hp1bp3, Kcnk2, Ndrg1, Nol3, Notch1, Ogt, Pdk1, Pick1, Pik3ip1, Pink1, Ppargc1a, Rora, Slc29a1, Slc2a4, Stc1, Tmbim6, Tsc1, Vegfa, Vldlr, Zfp36l1]
GO:0042246	tissue regeneration	GO_BiologicalProcess-EBI-UniProt-GOA_21.02.2020_00h00	1.77085e-06	0.00351868	1.77085e-06	3.18754e-05	[3, 4, 5]	Group16	28.7356	25	[Capn3, Cd81, Cdkn1a, Cpq, Dag1, Dysf, Eno3, Fzd9, Gjd4, Klf5, Large1, Mustn1, Myf6, Mymk, Mymx, Myoz1, Naca, Ninj1, Notch1, P2rx5, Pkm, Postn, Sgca, Sipa1l1, Tgfbr2]
GO:0043403	skeletal muscle tissue regeneration	GO_BiologicalProcess-EBI-UniProt-GOA_21.02.2020_00h00	9.76759e-07	0.00196328	1.77085e-06	3.18754e-05	[4, 5, 6]	Group16	36.7347	18	[Capn3, Cd81, Dag1, Dysf, Eno3, Gjd4, Klf5, Large1, Myf6, Mymk, Mymx, Myoz1, Naca, P2rx5, Pkm, Sgca, Sipa1l1, Tgfbr2]
GO:0043620	regulation of DNA-templated transcription in response to stress	GO_BiologicalProcess-EBI-UniProt-GOA_21.02.2020_00h00	1.4042e-05	0.0266516	1.4042e-05	5.61678e-05	[4, 6, 7, 8, 9, 10, 11]	Group17	30.1587	19	[Ankrd2, Arnt, Atf3, Atf4, Atf6, Cd36, Cebpb, Ddit3, Hif1a, Hif1an, Hsf4, Mapk7, Notch1, Ppp1r15a, Rgs14, Sesn2, Sin3a, Tmbim6, Vegfa]
GO:0043618	regulation of transcription from RNA polymerase II promoter in response to stress	GO_BiologicalProcess-EBI-UniProt-GOA_21.02.2020_00h00	1.15824e-05	0.0220993	1.4042e-05	5.61678e-05	[5, 7, 8, 9, 10, 11, 12]	Group17	31.5789	18	[Ankrd2, Arnt, Atf3, Atf4, Atf6, Cd36, Cebpb, Ddit3, Hif1a, Hif1an, Hsf4, Mapk7, Notch1, Ppp1r15a, Sesn2, Sin3a, Tmbim6, Vegfa]
GO:1905114	cell surface receptor signaling pathway involved in cell-cell signaling	GO_BiologicalProcess-EBI-UniProt-GOA_21.02.2020_00h00	1.96459e-06	0.00388792	1.96459e-06	3.14334e-05	[3, 4, 5, 6]	Group18	16.2963	110	[Adgra2, Adora1, Adrb2, Amotl1, Ankrd6, Apobec2, Arntl, Atp6v1c2, Atxn1, Axin2, Brd7, Calcoco1, Cav1, Ccdc88c, Celsr3, Chd8, Chrna1, Chrnb1, Chrnd, Chrne, Chrng, Col1a1, Csnk1a1, Csnk1g1, Cyld, Daam1, Daam2, Dab2ip, Dbn1, Ddit3, Dkk2, Dlg2, Dmpk, Dvl1, Dvl3, Fam53b, Fbn1, Fbxw11, Fgf9, Fgfr3, Foxo3, Fzd4, Fzd9, Gabbr1, Glrb, Gpi1, Grip2, Grk5, Gtf2i, Hbp1, Itgam, Kank1, Klf4, Klhl12, Kremen2, Lrp…
GO:0016055	Wnt signaling pathway	GO_BiologicalProcess-EBI-UniProt-GOA_21.02.2020_00h00	3.30245e-06	0.00645298	1.96459e-06	3.14334e-05	[4, 5, 6, 7]	Group18	17.4946	81	[Adgra2, Amotl1, Ankrd6, Apobec2, Arntl, Atp6v1c2, Axin2, Brd7, Calcoco1, Cav1, Ccdc88c, Celsr3, Chd8, Col1a1, Csnk1a1, Csnk1g1, Cyld, Daam1, Daam2, Dab2ip, Ddit3, Dkk2, Dvl1, Dvl3, Fam53b, Fbn1, Fbxw11, Fgf9, Fgfr3, Foxo3, Fzd4, Fzd9, Gpi1, Grk5, Gtf2i, Hbp1, Kank1, Klf4, Klhl12, Kremen2, Lrp4, Lrrfip2, Lypd6, Macf1, Mapk8ip1, Mark2, Mitf, Mvp, Ndrg2, Nfatc4, Notch1, Porcn, Ppm1b, Ppp2r3a, Prkaa…
GO:0090311	regulation of protein deacetylation	GO_BiologicalProcess-EBI-UniProt-GOA_21.02.2020_00h00	1.51659e-05	0.0287395	1.51659e-05	4.54978e-05	[6, 7, 8, 9]	Group19	31.0345	18	[Akap8l, Bcl6, Bex1, Fry, Fxyd1, Jdp2, Lpin1, Mapt, Ncor1, Ncor2, Nek3, Pink1, Prkaa2, Ski, Srebf1, Tom1l2, Vegfa, Zbtb7b]
GO:0090312	positive regulation of protein deacetylation	GO_BiologicalProcess-EBI-UniProt-GOA_21.02.2020_00h00	2.3322e-05	0.0439387	1.51659e-05	4.54978e-05	[6, 7, 8, 9, 10]	Group19	40	12	[Akap8l, Bcl6, Fxyd1, Jdp2, Lpin1, Ncor1, Ncor2, Pink1, Srebf1, Tom1l2, Vegfa, Zbtb7b]
GO:0031065	positive regulation of histone deacetylation	GO_BiologicalProcess-EBI-UniProt-GOA_21.02.2020_00h00	1.07693e-05	0.0206233	1.51659e-05	4.54978e-05	[6, 7, 8, 9, 10, 11]	Group19	45.8333	11	[Akap8l, Bcl6, Fxyd1, Jdp2, Lpin1, Ncor1, Pink1, Srebf1, Tom1l2, Vegfa, Zbtb7b]
GO:0001558	regulation of cell growth	GO_BiologicalProcess-EBI-UniProt-GOA_21.02.2020_00h00	6.05838e-07	0.00122682	2.83174e-08	6.51301e-07	[3, 4, 5]	Group20	18.0828	83	[Acsl4, Adam17, Agt, Akap6, Apbb1, Apobec3, Atad3a, Bbc3, Bcl6, Carf, Cav3, Cd81, Cdc42, Cdk5r1, Cdkn1a, Cgref1, Crabp2, Cryab, Cth, Dab2ip, Dbn1, Dcn, Dnajb2, Dnm2, Enpp1, Erbb2, F2, Fam107a, Fbln5, Fdps, Fhl1, Fitm1, Flcn, Fn1, Fxyd1, Gdf9, Hsd3b7, Hyal1, Igfbp3, Igfbp5, Kazald1, Kdm2b, Klhl22, L1cam, Macf1, Map2, Mapt, Mgll, Myl2, Ndufa13, Ndufs3, Neu1, Ostn, Pi16, Plxna4, Rb1, Rerg, Rgma, Rtn…
GO:0048588	developmental cell growth	GO_BiologicalProcess-EBI-UniProt-GOA_21.02.2020_00h00	1.03148e-05	0.019794	2.83174e-08	6.51301e-07	[3, 4, 5]	Group20	19.0311	55	[Agt, Akap13, Akap6, Apobec3, Camk2d, Cav3, Cdk5r1, Cobl, Crabp2, Cyfip2, Dbn1, Dclk1, Dcn, Dnm2, Dvl1, Fdps, Fitm1, Flrt1, Fn1, Gdf9, Itga4, Itgb1, L1cam, Macf1, Map2, Mapt, Mgll, Nrp2, Ostn, Pdlim5, Pi16, Plxna1, Plxna4, Postn, Prkg1, Rgma, Rtn4, Sema3b, Sema3c, Sema3d, Sema3g, Sema4d, Sema6a, Sema6c, Sh3glb1, Sin3a, Slit1, Sorbs2, Spg20, Stk11, Tgfbr2, Twf2, Unc13b, Vegfa, Wnt5a]
GO:0030308	negative regulation of cell growth	GO_BiologicalProcess-EBI-UniProt-GOA_21.02.2020_00h00	4.61551e-07	0.000939255	2.83174e-08	6.51301e-07	[3, 4, 5, 6]	Group20	22.439	46	[Agt, Apbb1, Apobec3, Bbc3, Bcl6, Carf, Cav3, Cdk5r1, Cdkn1a, Cgref1, Cryab, Cth, Dab2ip, Dnajb2, Enpp1, Fhl1, Flcn, Fxyd1, Gdf9, Hyal1, Map2, Myl2, Ndufa13, Ndufs3, Ostn, Pi16, Rb1, Rerg, Rgma, Rtn4, Sema3b, Sema3c, Sema3d, Sema3g, Sema4d, Sema6a, Sema6c, Sesn1, Sesn2, Slit1, Smad3, Spg20, Stk11, Tgfb2, Wnt11, Wnt5a]
GO:0019318	hexose metabolic process	GO_BiologicalProcess-EBI-UniProt-GOA_21.02.2020_00h00	6.51175e-07	0.00131798	4.00097e-10	1.16028e-08	[4, 5]	Group21	20.4225	58	[Abcb1a, Actn3, Akt2, Aldoa, Atf3, Atf4, C1qtnf1, C1qtnf3, Cbr2, Cpt1b, Dgat2, Dyrk2, Enpp1, Epm2aip1, Esrrb, Fbn1, G6pc3, Ganc, Gpd1, Gpi1, Gpt, Gpt2, Hif1a, Hk2, Igf2, Igfbp3, Inpp5k, Inppl1, Mapk8ip1, Midn, Mlycd, Mpi, Nfe2l1, Nisch, Nr1d1, Ogt, Pck2, Pdhx, Pdk1, Pdk2, Pfkl, Pfkm, Pgam2, Pgm2, Pgm5, Pigq, Pik3ip1, Pkm, Ppargc1a, Rora, Sesn2, Sik1, Slc2a8, Sorbs1, Stk11, Tcf4, Tpi1, Wdtc1]
GO:0006006	glucose metabolic process	GO_BiologicalProcess-EBI-UniProt-GOA_21.02.2020_00h00	3.01325e-08	6.36699e-05	4.00097e-10	1.16028e-08	[5, 6]	Group21	22.4	56	[Abcb1a, Actn3, Akt2, Atf3, Atf4, C1qtnf1, C1qtnf3, Cbr2, Cpt1b, Dgat2, Dyrk2, Enpp1, Epm2aip1, Esrrb, Fbn1, G6pc3, Ganc, Gpd1, Gpi1, Gpt, Gpt2, Hif1a, Hk2, Igf2, Igfbp3, Inpp5k, Inppl1, Mapk8ip1, Midn, Mlycd, Nfe2l1, Nisch, Nr1d1, Ogt, Pck2, Pdhx, Pdk1, Pdk2, Pfkl, Pfkm, Pgam2, Pgm2, Pgm5, Pigq, Pik3ip1, Pkm, Ppargc1a, Rora, Sesn2, Sik1, Slc2a8, Sorbs1, Stk11, Tcf4, Tpi1, Wdtc1]
GO:0006090	pyruvate metabolic process	GO_BiologicalProcess-EBI-UniProt-GOA_21.02.2020_00h00	3.04258e-09	6.55372e-06	4.00097e-10	1.16028e-08	[7]	Group21	29.0076	38	[Actn3, Aldoa, Aldoart1, Aldoart2, Cbfa2t3, Ddit4, Eno2, Eno3, Esrrb, Gpd1, Gpi1, Hdac4, Hif1a, Hk2, Kyat1, Ldhb, Me3, Mpi, Myog, Ncor1, Nupr1, Ogt, Pck2, Pdhx, Pdk1, Pdk2, Pfkl, Pfkm, Pgam2, Pigq, Pkm, Ppargc1a, Prkaa2, Prkag3, Slc2a6, Srr, Stat3, Tpi1]
GO:0006112	energy reserve metabolic process	GO_BiologicalProcess-EBI-UniProt-GOA_21.02.2020_00h00	1.22882e-05	0.0233844	1.22882e-05	6.14408e-05	[4, 5]	Group22	24.3697	29	[Agl, Akt2, Dyrk2, Enpp1, Epm2aip1, Esrrb, Gaa, Gnas, Gyg, Gys1, Igf2, Il6st, Inpp5k, Mapk8ip1, Nr1d1, Pfkm, Pgm2, Phka1, Phka2, Phkb, Ppp1r3a, Prkag3, Pygm, Rb1cc1, Sorbs1, Stbd1, Stk40, Tcf4, Ugp2]
GO:0044042	glucan metabolic process	GO_BiologicalProcess-EBI-UniProt-GOA_21.02.2020_00h00	1.48088e-07	0.000306691	1.22882e-05	6.14408e-05	[5]	Group22	30.1075	28	[Agl, Akt2, Dyrk2, Enpp1, Epm2aip1, Esrrb, Gaa, Gyg, Gys1, Igf2, Il6st, Inpp5k, Mapk8ip1, Nr1d1, Pfkm, Pgm2, Phka1, Phka2, Phkb, Ppp1r3a, Prkag3, Pygm, Rb1cc1, Sorbs1, Stbd1, Stk40, Tcf4, Ugp2]
GO:0006073	cellular glucan metabolic process	GO_BiologicalProcess-EBI-UniProt-GOA_21.02.2020_00h00	1.48088e-07	0.000306691	1.22882e-05	6.14408e-05	[5, 6]	Group22	30.1075	28	[Agl, Akt2, Dyrk2, Enpp1, Epm2aip1, Esrrb, Gaa, Gyg, Gys1, Igf2, Il6st, Inpp5k, Mapk8ip1, Nr1d1, Pfkm, Pgm2, Phka1, Phka2, Phkb, Ppp1r3a, Prkag3, Pygm, Rb1cc1, Sorbs1, Stbd1, Stk40, Tcf4, Ugp2]
GO:0005977	glycogen metabolic process	GO_BiologicalProcess-EBI-UniProt-GOA_21.02.2020_00h00	1.48088e-07	0.000306691	1.22882e-05	6.14408e-05	[5, 6, 7]	Group22	30.1075	28	[Agl, Akt2, Dyrk2, Enpp1, Epm2aip1, Esrrb, Gaa, Gyg, Gys1, Igf2, Il6st, Inpp5k, Mapk8ip1, Nr1d1, Pfkm, Pgm2, Phka1, Phka2, Phkb, Ppp1r3a, Prkag3, Pygm, Rb1cc1, Sorbs1, Stbd1, Stk40, Tcf4, Ugp2]
GO:0014902	myotube differentiation	GO_BiologicalProcess-EBI-UniProt-GOA_21.02.2020_00h00	2.30481e-11	5.09594e-08	5.82091e-18	2.38657e-16	[6]	Group23	31.5789	42	[Acta1, Actn3, Ankrd2, Bhlhe41, Cacna1s, Cav3, Cd81, Csrp3, Dmpk, Dyrk1b, Flot1, Gdf15, Hacd1, Hdac4, Klf5, Klhl40, Klhl41, Lmod3, Mamstr, Mef2c, Myf6, Mymk, Mymx, Myog, Myorg, Naca, Neu2, Notch1, Pld3, Plpp7, Ppp3ca, Rbm24, Rbm38, Ryr1, Sik1, Ski, Smyd1, Smyd3, Sort1, Stac3, Stim1, Trim72]
GO:0014904	myotube cell development	GO_BiologicalProcess-EBI-UniProt-GOA_21.02.2020_00h00	4.5442e-06	0.00882937	5.82091e-18	2.38657e-16	[6, 7]	Group23	36.3636	16	[Acta1, Actn3, Cacna1s, Hdac4, Klhl40, Klhl41, Lmod3, Myf6, Myog, Myorg, Naca, Ppp3ca, Ryr1, Ski, Smyd3, Stac3]
GO:0048747	muscle fiber development	GO_BiologicalProcess-EBI-UniProt-GOA_21.02.2020_00h00	8.65319e-13	1.9288e-09	5.82091e-18	2.38657e-16	[6, 7]	Group23	42.1053	32	[Acta1, Actn3, Cacna1s, Chrnb1, Cxadr, Dysf, Flnc, Hdac4, Klhl40, Klhl41, Lmod3, Myf6, Myh6, Myl2, Myo18b, Myog, Myom1, Myom2, Myom3, Myorg, Naca, Neb, Nrap, Ppp3ca, Ryr1, Sgcb, Ski, Stac3, Tcap, Ttn, Vegfa, Wfikkn2]
GO:0048741	skeletal muscle fiber development	GO_BiologicalProcess-EBI-UniProt-GOA_21.02.2020_00h00	5.79699e-06	0.0112288	5.82091e-18	2.38657e-16	[7, 8, 9]	Group23	37.5	15	[Acta1, Actn3, Cacna1s, Hdac4, Klhl40, Klhl41, Lmod3, Myf6, Myog, Myorg, Naca, Ppp3ca, Ryr1, Ski, Stac3]
GO:0007264	small GTPase mediated signal transduction	GO_BiologicalProcess-EBI-UniProt-GOA_21.02.2020_00h00	2.60303e-06	0.00511495	2.60303e-06	3.64424e-05	[4, 5, 6]	Group24	17.2147	89	[Abca1, Abra, Adgrg1, Akap13, Arhgap12, Arhgap24, Arhgap28, Arhgef2, Arhgef3, Bcl6, Camk2d, Cavin4, Ccdc88c, Cdc42, Cdc42ep2, Cdc42se2, Cdh13, Cdk2, Cdkn1a, Cgnl1, Cnksr1, Col1a2, Col3a1, Cyth1, Dab2ip, Dgkz, Dnaja3, Dnm2, Dock11, Ednra, Elmo1, Erbb2, F11r, Fam49b, Flcn, Flot1, Gbf1, Gm14137, Gpr20, Gpr35, Grb2, Grina, Heg1, Hras, Iqsec1, Itgb1, Itsn1, Kank1, Ksr1, Madd, Mfn2, Neu1, Nisch, Notch1…
GO:0007265	Ras protein signal transduction	GO_BiologicalProcess-EBI-UniProt-GOA_21.02.2020_00h00	1.75829e-05	0.0332493	2.60303e-06	3.64424e-05	[5, 6, 7]	Group24	17.2577	73	[Abca1, Abra, Adgrg1, Akap13, Arhgap24, Arhgef2, Arhgef3, Bcl6, Camk2d, Cavin4, Cdc42, Cdc42ep2, Cdc42se2, Cdh13, Cdk2, Cdkn1a, Cnksr1, Col1a2, Col3a1, Cyth1, Dab2ip, Dgkz, Dnm2, Ednra, Elmo1, Erbb2, F11r, Flcn, Flot1, Gbf1, Gm14137, Gpr20, Gpr35, Grb2, Grina, Heg1, Hras, Iqsec1, Itgb1, Kank1, Ksr1, Madd, Mfn2, Neu1, Nisch, Notch1, Ogt, Pard3, Plk2, Prag1, Psd3, Rab28, Rab40b, Rab40c, Rab44, Rab5…
GO:0051056	regulation of small GTPase mediated signal transduction	GO_BiologicalProcess-EBI-UniProt-GOA_21.02.2020_00h00	1.58771e-06	0.00316431	2.60303e-06	3.64424e-05	[5, 6, 7]	Group24	20.7317	51	[Abca1, Abra, Adgrg1, Akap13, Arhgap12, Arhgap24, Arhgap28, Arhgef2, Arhgef3, Bcl6, Camk2d, Cavin4, Cdc42se2, Cgnl1, Col3a1, Cyth1, Dab2ip, Dgkz, Dnm2, Erbb2, F11r, Fam49b, Flcn, Flot1, Gbf1, Gpr20, Gpr35, Grina, Heg1, Hras, Iqsec1, Itgb1, Kank1, Madd, Mfn2, Neu1, Notch1, Ogt, Pard3, Prag1, Psd3, Ralgapa1, Ralgps2, Rap1gap2, Rapgef1, Sipa1l1, Sipa1l2, Spry1, Synpo2l, Tgfb2, Zfp667]
GO:0046578	regulation of Ras protein signal transduction	GO_BiologicalProcess-EBI-UniProt-GOA_21.02.2020_00h00	1.99215e-05	0.0376118	2.60303e-06	3.64424e-05	[6, 7, 8]	Group24	20.3791	43	[Abca1, Abra, Adgrg1, Akap13, Arhgap24, Arhgef2, Arhgef3, Bcl6, Camk2d, Cavin4, Cdc42se2, Col3a1, Cyth1, Dab2ip, Dgkz, Dnm2, Erbb2, F11r, Flcn, Flot1, Gbf1, Gpr20, Gpr35, Grina, Heg1, Hras, Iqsec1, Itgb1, Kank1, Madd, Mfn2, Neu1, Notch1, Ogt, Pard3, Prag1, Psd3, Ralgps2, Rapgef1, Spry1, Synpo2l, Tgfb2, Zfp667]
GO:0008047	enzyme activator activity	GO_BiologicalProcess-EBI-UniProt-GOA_21.02.2020_00h00	4.32899e-07	0.000882247	3.00529e-11	9.3164e-10	[5]	Group25	17.9226	88	[Abi1, Abr, Adprh, Adprhl1, Afap1l2, Agap1, Agfg1, Alox5ap, Als2cl, Apobec1, Arhgap12, Arhgap24, Arhgap28, Arhgap29, Atp1b1, Atp1b2, Atp2a3, Bcas3, Cav1, Cavin4, Ccl5, Ccnt2, Cdc42ep2, Cdk5r1, Cdkn1a, Ctsc, Dab2ip, Dnajb2, Elmod2, Erbb3, Evi5l, F2, Fam20a, Flcn, Fn1, Gnas, Gnb5, Gprc5c, Gprc5d, Grtp1, Htr2b, Igf2, Igfbp3, Irgm2, Itsn1, Lars, Map2k2, Mapk9, Mtss1l, Ncf1, Nprl3, Nupr1, Parp6, Pdk1,…
GO:0043087	regulation of GTPase activity	GO_BiologicalProcess-EBI-UniProt-GOA_21.02.2020_00h00	4.3573e-06	0.0084706	3.00529e-11	9.3164e-10	[5]	Group25	17.2996	82	[Abr, Adprh, Adprhl1, Agap1, Agfg1, Akt2, Als2cl, Arhgap12, Arhgap24, Arhgap28, Arhgap29, Bcas3, Bcl6, Bin1, Cavin4, Ccl5, Ccl9, Cdc42ep2, Cpeb2, Cxcl13, Dab2ip, Dennd1b, Dock11, Dvl3, Elmod2, Ephb3, Erbb2, Evi5l, F11r, Fitm1, Flcn, Gnao1, Gnas, Gnb5, Grtp1, Hras, Htr2b, Iqsec1, Itgb1, Lars, Mtss1l, Neu1, Nprl3, Pkp4, Plcb1, Plxna1, Plxna4, Plxnb3, Plxnd1, Prkg1, Pycard, Rabep2, Rabgap1, Ralgapa1…
GO:0051345	positive regulation of hydrolase activity	GO_BiologicalProcess-EBI-UniProt-GOA_21.02.2020_00h00	5.27426e-09	1.12975e-05	3.00529e-11	9.3164e-10	[5]	Group25	17.2015	134	[Abr, Adprh, Adprhl1, Adrb2, Agap1, Agfg1, Agt, Akt2, Als2cl, Apopt1, Arhgap12, Arhgap24, Arhgap28, Arhgap29, Arl6ip5, Asph, Atp1b1, Atp1b2, Atp2a3, Bbc3, Bcas3, Bid, Bin1, Camk2b, Camk2d, Casp4, Cav1, Cavin4, Ccl5, Ccl9, Cd200, Cdc42ep2, Chtop, Ctsc, Ctsd, Cxcl13, Cyfip2, Dab2ip, Dapk1, Dennd1b, Dnaja3, Dnajb2, Dock11, Dvl3, Dync1i1, Egln3, Elmod2, Erbb2, Esr1, Evi5l, F11r, Fbn1, Fgfr1, Fgfr3, F…
GO:0043547	positive regulation of GTPase activity	GO_BiologicalProcess-EBI-UniProt-GOA_21.02.2020_00h00	1.08321e-05	0.0207326	3.00529e-11	9.3164e-10	[6]	Group25	17.6179	71	[Abr, Adprh, Adprhl1, Agap1, Agfg1, Akt2, Als2cl, Arhgap12, Arhgap24, Arhgap28, Arhgap29, Bcas3, Bin1, Cavin4, Ccl5, Ccl9, Cdc42ep2, Cxcl13, Dab2ip, Dennd1b, Dock11, Dvl3, Elmod2, Erbb2, Evi5l, F11r, Fitm1, Flcn, Gnao1, Gnas, Gnb5, Grtp1, Hras, Htr2b, Iqsec1, Itgb1, Lars, Mtss1l, Neu1, Nprl3, Pkp4, Plcb1, Rabep2, Rabgap1, Ralgapa1, Rap1gap2, Rapgef1, Rasgrp2, Rgma, Rgs14, Rgs3, Rgs8, Rin3, Scrib,…
GO:0097190	apoptotic signaling pathway	GO_BiologicalProcess-EBI-UniProt-GOA_21.02.2020_00h00	3.85378e-09	8.28562e-06	3.85378e-09	1.00198e-07	[3, 4, 5]	Group26	17.6638	124	[Agfg1, Agt, Ankrd2, Apopt1, Arl6ip5, Atf3, Atf4, Atp2a1, Atp2a3, Bbc3, Bcl3, Becn1, Bid, Bmf, Bnip3, Bnip3l, Camk2b, Camk2d, Casp4, Cav1, Cd27, Cd74, Cdip1, Cdkn1a, Cebpb, Chac1, Chchd10, Cth, Ctsc, Cyld, Dab2ip, Dapk1, Dapk2, Dbh, Ddit3, Ddit4, Dido1, Dyrk2, E2f2, Eda2r, Erbb3, Ern1, Ero1l, Eya3, Fbxw7, Fgfr1, Fgfr3, Flcn, Foxo3, Fxyd1, Fyn, Fzd9, G0s2, Gnai2, Grina, Herpud1, Hif1a, Higd1a, Hra…
GO:0097193	intrinsic apoptotic signaling pathway	GO_BiologicalProcess-EBI-UniProt-GOA_21.02.2020_00h00	5.49908e-08	0.000115206	3.85378e-09	1.00198e-07	[4, 5, 6]	Group26	20.4819	68	[Ankrd2, Apopt1, Arl6ip5, Atf4, Atp2a1, Atp2a3, Bbc3, Bcl3, Becn1, Bid, Bnip3, Casp4, Cav1, Cd74, Cdip1, Cdkn1a, Cebpb, Chac1, Cyld, Dab2ip, Dapk2, Ddit3, Ddit4, Dyrk2, E2f2, Eda2r, Ern1, Ero1l, Fbxw7, Flcn, Fxyd1, Grina, Herpud1, Hif1a, Hras, Ikbkg, Ivns1abp, Mapk7, Mapk8ip1, Mapt, Mllt11, Ndufa13, Ndufs3, Nfatc4, Nol3, Nupr1, Pdhx, Pdk1, Pdk2, Pink1, Pmaip1, Pttg1ip, Pycard, Rnf7, Rrm2b, Serinc…
GO:2001233	regulation of apoptotic signaling pathway	GO_BiologicalProcess-EBI-UniProt-GOA_21.02.2020_00h00	1.84345e-05	0.0348413	3.85378e-09	1.00198e-07	[4, 5, 6, 7]	Group26	16.8421	80	[Agfg1, Agt, Ankrd2, Apopt1, Atf3, Bbc3, Becn1, Bid, Bmf, Bnip3, Camk2b, Camk2d, Cav1, Cd74, Chchd10, Cth, Ctsc, Cyld, Dab2ip, Dapk2, Dbh, Ddit3, Eya3, Fbxw7, Fgfr1, Flcn, Fxyd1, Fyn, Fzd9, G0s2, Gnai2, Grina, Herpud1, Hif1a, Higd1a, Ikbkg, Ivns1abp, Madd, Mapk7, Mapk8ip1, Mapk9, Mff, Mllt11, Ndufa13, Ndufs3, Nfatc4, Nol3, Nupr1, Pard3, Pdhx, Pink1, Pla2g6, Pmaip1, Psen2, Pttg1ip, Pycard, Qars, R…
GO:0070059	intrinsic apoptotic signaling pathway in response to endoplasmic reticulum stress	GO_BiologicalProcess-EBI-UniProt-GOA_21.02.2020_00h00	1.82523e-06	0.00361944	3.85378e-09	1.00198e-07	[5, 6, 7]	Group26	30.9859	22	[Atf4, Atp2a1, Atp2a3, Bbc3, Casp4, Cebpb, Chac1, Dab2ip, Ddit3, Ern1, Ero1l, Fxyd1, Grina, Herpud1, Ikbkg, Pdhx, Pmaip1, Serinc3, Tmbim6, Trib3, Ube2k, Wfs1]
GO:0001659	temperature homeostasis	GO_BiologicalProcess-EBI-UniProt-GOA_21.02.2020_00h00	1.76127e-07	0.00036335	1.76127e-07	3.69867e-06	[3, 5]	Group27	22.7488	48	[Acadvl, Ache, Acot11, Acsl1, Actn3, Adam17, Adamts5, Adora1, Adrb2, Appl2, Arntl, Arrdc3, Atf4, Cav1, Ccl5, Cd36, Cebpb, Cmklr1, Dbh, Ddit3, Dio2, Esrrg, Fgf21, Flcn, G0s2, Gatm, Gnas, Kdm3a, Kdm6b, Lpin1, Mfn2, Notch1, Nr1d1, Nr1h2, Ogt, Pdgfc, Plcl2, Ppargc1a, Rb1, Scd1, Stat3, Stk11, Syk, Thra, Tle3, Ucp2, Vegfa, Zbtb7b]
GO:0106106	cold-induced thermogenesis	GO_BiologicalProcess-EBI-UniProt-GOA_21.02.2020_00h00	6.00299e-10	1.30565e-06	1.76127e-07	3.69867e-06	[3, 4, 6]	Group27	28.0255	44	[Ache, Acot11, Acsl1, Actn3, Adam17, Adamts5, Adrb2, Appl2, Arntl, Arrdc3, Atf4, Cav1, Cd36, Cebpb, Cmklr1, Dbh, Ddit3, Dio2, Esrrg, Fgf21, Flcn, G0s2, Gatm, Gnas, Kdm3a, Kdm6b, Lpin1, Mfn2, Notch1, Nr1d1, Nr1h2, Ogt, Pdgfc, Plcl2, Ppargc1a, Rb1, Scd1, Stk11, Syk, Thra, Tle3, Ucp2, Vegfa, Zbtb7b]
GO:0120161	regulation of cold-induced thermogenesis	GO_BiologicalProcess-EBI-UniProt-GOA_21.02.2020_00h00	6.00299e-10	1.30565e-06	1.76127e-07	3.69867e-06	[3, 4, 5, 7]	Group27	28.0255	44	[Ache, Acot11, Acsl1, Actn3, Adam17, Adamts5, Adrb2, Appl2, Arntl, Arrdc3, Atf4, Cav1, Cd36, Cebpb, Cmklr1, Dbh, Ddit3, Dio2, Esrrg, Fgf21, Flcn, G0s2, Gatm, Gnas, Kdm3a, Kdm6b, Lpin1, Mfn2, Notch1, Nr1d1, Nr1h2, Ogt, Pdgfc, Plcl2, Ppargc1a, Rb1, Scd1, Stk11, Syk, Thra, Tle3, Ucp2, Vegfa, Zbtb7b]
GO:0120162	positive regulation of cold-induced thermogenesis	GO_BiologicalProcess-EBI-UniProt-GOA_21.02.2020_00h00	2.76475e-06	0.00542167	1.76127e-07	3.69867e-06	[3, 4, 5, 6, 7, 8]	Group27	26.4151	28	[Ache, Acsl1, Adrb2, Appl2, Cav1, Cd36, Cebpb, Cmklr1, Dbh, Dio2, Esrrg, Fgf21, G0s2, Gatm, Gnas, Kdm3a, Kdm6b, Lpin1, Mfn2, Ogt, Pdgfc, Ppargc1a, Scd1, Syk, Thra, Ucp2, Vegfa, Zbtb7b]
GO:0016236	macroautophagy	GO_BiologicalProcess-EBI-UniProt-GOA_21.02.2020_00h00	1.02363e-08	2.18442e-05	1.62845e-10	4.88534e-09	[4, 5]	Group28	24.5098	50	[Adrb2, Atg13, Atg16l1, Atg7, Atg9a, Atg9b, Atp6v0a1, Becn1, Bnip3, Bnip3l, Ctsd, Dcn, Epg5, Fez2, Fyco1, Hif1a, Hspb8, Ikbkg, Irgm2, Lgals8, Lzts1, Map1lc3a, Map1lc3b, Mfn2, Mtm1, Mtmr3, Nbr1, Nprl3, Nupr1, Optn, Pik3c2b, Pink1, Prkaa2, Rb1cc1, Rubcn, Sesn1, Sesn2, Sh3glb1, Snx14, Stbd1, Synpo2, Tbc1d14, Tlr2, Trp53inp2, Tsc1, Vps13d, Wac, Wdfy3, Wdr45, Wipi1]
GO:0000422	autophagy of mitochondrion	GO_BiologicalProcess-EBI-UniProt-GOA_21.02.2020_00h00	6.36975e-06	0.0123127	1.62845e-10	4.88534e-09	[4, 5, 6]	Group28	28.9474	22	[Atg13, Atg7, Atg9a, Atg9b, Becn1, Bnip3, Bnip3l, Fbxw7, Hif1a, Hk2, Map1lc3a, Map1lc3b, Mfn2, Optn, Pink1, Ppargc1a, Rb1cc1, Srebf1, Tom1l2, Vps13d, Wdr45, Wipi1]
GO:0061726	mitochondrion disassembly	GO_BiologicalProcess-EBI-UniProt-GOA_21.02.2020_00h00	6.36975e-06	0.0123127	1.62845e-10	4.88534e-09	[5]	Group28	28.9474	22	[Atg13, Atg7, Atg9a, Atg9b, Becn1, Bnip3, Bnip3l, Fbxw7, Hif1a, Hk2, Map1lc3a, Map1lc3b, Mfn2, Optn, Pink1, Ppargc1a, Rb1cc1, Srebf1, Tom1l2, Vps13d, Wdr45, Wipi1]
GO:0010821	regulation of mitochondrion organization	GO_BiologicalProcess-EBI-UniProt-GOA_21.02.2020_00h00	2.12946e-05	0.0401404	1.62845e-10	4.88534e-09	[5, 6]	Group28	21.875	35	[Apopt1, Bbc3, Bid, Bmf, Bnip3, Bnip3l, Chchd10, Dcn, Fam49b, Fbxw7, Flcn, Fzd9, Hif1a, Higd1a, Hk2, Mapt, Mcu, Mff, Mfn2, Mief2, Mllt11, Nol3, Optn, Pde2a, Pink1, Pla2g6, Pmaip1, Ppargc1a, Pycard, Rhot2, Sh3glb1, Srebf1, Tmem135, Tom1l2, Vps13d]
GO:0010822	positive regulation of mitochondrion organization	GO_BiologicalProcess-EBI-UniProt-GOA_21.02.2020_00h00	2.05415e-05	0.0387618	1.62845e-10	4.88534e-09	[5, 6, 7]	Group28	26.4368	23	[Apopt1, Bbc3, Bid, Bmf, Bnip3, Chchd10, Dcn, Fbxw7, Hif1a, Hk2, Mcu, Mff, Mfn2, Mief2, Mllt11, Optn, Pink1, Pla2g6, Pmaip1, Ppargc1a, Pycard, Sh3glb1, Vps13d]
GO:0014889	muscle atrophy	GO_BiologicalProcess-EBI-UniProt-GOA_21.02.2020_00h00	1.47369e-06	0.00294	4.87068e-13	1.65603e-11	[3, 5]	Group29	58.8235	10	[Actn3, Fbxo32, Foxo3, Gatm, Myog, Nol3, Ppargc1a, Rps6kb1, Tbce, Trim63]
GO:0043502	regulation of muscle adaptation	GO_BiologicalProcess-EBI-UniProt-GOA_21.02.2020_00h00	1.58524e-12	3.53034e-09	4.87068e-13	1.65603e-11	[3, 4, 5, 6]	Group29	35.0877	40	[Actn3, Agt, Akap6, Atp2a2, Atp2b4, Becn1, Camk2d, Casq1, Cav3, Dag1, Fbxo32, Fdps, Foxo3, Hdac4, Igfbp5, Klf4, Mef2a, Mef2c, Mlip, Myh7, Mymk, Myog, Nol3, Notch1, Oga, P2rx4, Pi16, Ppargc1a, Ppp3ca, Prkag3, Rps6kb1, Scn5a, Sgca, Smad3, Srl, Tead1, Tnnc1, Tnni1, Tnnt1, Trim63]
GO:0014874	response to stimulus involved in regulation of muscle adaptation	GO_BiologicalProcess-EBI-UniProt-GOA_21.02.2020_00h00	3.97841e-10	8.68088e-07	4.87068e-13	1.65603e-11	[2, 4, 5, 6, 7]	Group29	65.2174	15	[Actn3, Agt, Casq1, Dag1, Fbxo32, Hdac4, Myog, Nol3, Ppargc1a, Prkag3, Rps6kb1, Scn5a, Sgca, Srl, Trim63]
GO:0014877	response to muscle inactivity involved in regulation of muscle adaptation	GO_BiologicalProcess-EBI-UniProt-GOA_21.02.2020_00h00	1.78575e-06	0.00354472	4.87068e-13	1.65603e-11	[3, 4, 5, 6, 7, 8]	Group29	64.2857	9	[Actn3, Casq1, Dag1, Fbxo32, Hdac4, Myog, Scn5a, Sgca, Trim63]
GO:0014894	response to denervation involved in regulation of muscle adaptation	GO_BiologicalProcess-EBI-UniProt-GOA_21.02.2020_00h00	1.78575e-06	0.00354472	4.87068e-13	1.65603e-11	[4, 5, 6, 7, 8, 9]	Group29	64.2857	9	[Actn3, Casq1, Dag1, Fbxo32, Hdac4, Myog, Scn5a, Sgca, Trim63]
GO:0014866	skeletal myofibril assembly	GO_BiologicalProcess-EBI-UniProt-GOA_21.02.2020_00h00	7.03371e-07	0.00142222	3.11495e-14	1.15253e-12	[5, 6, 7, 8]	Group30	69.2308	9	[Acta1, Actc1, Lmod3, Myom1, Myom2, Myom3, Nprl3, Tcap, Ttn]
GO:0048747	muscle fiber development	GO_BiologicalProcess-EBI-UniProt-GOA_21.02.2020_00h00	8.65319e-13	1.9288e-09	3.11495e-14	1.15253e-12	[6, 7]	Group30	42.1053	32	[Acta1, Actn3, Cacna1s, Chrnb1, Cxadr, Dysf, Flnc, Hdac4, Klhl40, Klhl41, Lmod3, Myf6, Myh6, Myl2, Myo18b, Myog, Myom1, Myom2, Myom3, Myorg, Naca, Neb, Nrap, Ppp3ca, Ryr1, Sgcb, Ski, Stac3, Tcap, Ttn, Vegfa, Wfikkn2]
GO:0030240	skeletal muscle thin filament assembly	GO_BiologicalProcess-EBI-UniProt-GOA_21.02.2020_00h00	6.583e-08	0.000137453	3.11495e-14	1.15253e-12	[5, 6, 7, 8, 9]	Group30	81.8182	9	[Acta1, Actc1, Lmod3, Myom1, Myom2, Myom3, Nprl3, Tcap, Ttn]
GO:0055003	cardiac myofibril assembly	GO_BiologicalProcess-EBI-UniProt-GOA_21.02.2020_00h00	5.04678e-08	0.000105932	3.11495e-14	1.15253e-12	[5, 6, 7, 8, 9, 10]	Group30	53.8462	14	[Actc1, Cavin4, Csrp3, Mef2a, Myl2, Mylk3, Myom1, Myom2, Myom3, Neb, Nprl3, Nrap, Tcap, Ttn]
GO:0048739	cardiac muscle fiber development	GO_BiologicalProcess-EBI-UniProt-GOA_21.02.2020_00h00	1.78575e-06	0.00354472	3.11495e-14	1.15253e-12	[6, 7, 8, 9, 10]	Group30	64.2857	9	[Cxadr, Myh6, Myo18b, Myom1, Myom2, Myom3, Tcap, Ttn, Vegfa]
GO:0030163	protein catabolic process	GO_BiologicalProcess-EBI-UniProt-GOA_21.02.2020_00h00	2.5582e-06	0.00502942	9.24891e-08	2.03476e-06	[4, 5]	Group31	15.1515	150	[1500015O10Rik, Abca2, Adamts7, Agfg1, Amn1, Ankzf1, Arih1, Arntl, Asb11, Atg7, Atraid, Banp, Bnip3, Bnip3l, Capn3, Cav1, Cbfa2t3, Cd81, Cln8, Cnot4, Csnk1a1, Ctrb1, Ctsa, Ctsc, Ctsd, Ctso, Cul5, Cyld, Dab2ip, Dcaf11, Ddit3, Derl1, Dlgap1, Dnajb2, Dnajb9, Dnajc18, Dvl1, Dysf, Edem3, Fbxl2, Fbxl20, Fbxl22, Fbxl5, Fbxo11, Fbxo17, Fbxo31, Fbxw11, Fbxw7, Fxyd1, Fyn, Gpc1, Hecw2, Herc2, Herpud1, Hfe, …
GO:0044257	cellular protein catabolic process	GO_BiologicalProcess-EBI-UniProt-GOA_21.02.2020_00h00	1.89542e-05	0.0358044	9.24891e-08	2.03476e-06	[5, 6]	Group31	15.1775	124	[1500015O10Rik, Abca2, Adamts7, Agfg1, Amn1, Ankzf1, Arih1, Arntl, Atg7, Atraid, Bnip3, Bnip3l, Cav1, Cbfa2t3, Cd81, Cln8, Cnot4, Csnk1a1, Ctsa, Ctsc, Ctso, Cul5, Cyld, Dab2ip, Dcaf11, Ddit3, Derl1, Dlgap1, Dnajb2, Dnajb9, Dnajc18, Dvl1, Edem3, Fbxl2, Fbxl20, Fbxl22, Fbxl5, Fbxo11, Fbxo17, Fbxo31, Fbxw11, Fbxw7, Fxyd1, Hecw2, Herc2, Herpud1, Hfe, Hspa9, Il33, Isg15, Kctd21, Keap1, Klhl22, Klhl40,…
GO:0070647	protein modification by small protein conjugation or removal	GO_BiologicalProcess-EBI-UniProt-GOA_21.02.2020_00h00	3.44204e-07	0.000703897	9.24891e-08	2.03476e-06	[6, 7]	Group31	15.5224	156	[Abraxas2, Adrb2, Aktip, Amn1, Arid5a, Arih1, Arnt, Arrdc3, Asb11, Asb16, Asb2, Atg7, Btbd1, Cand2, Capn3, Cav1, Cbx4, Cdc42, Cnot4, Cops4, Cul5, Cyld, Dcaf11, Dcaf5, Dcaf6, Dcaf8, Derl1, Dnaja3, Dnajb2, Dtx4, Dysf, Egr2, Fam107a, Fbxl2, Fbxl20, Fbxl22, Fbxl5, Fbxo11, Fbxo17, Fbxo31, Fbxo32, Fbxo40, Fbxw11, Fbxw7, Fem1a, Fgfr3, Fkbp1a, Fyn, Gbp4, Gps2, Hdac4, Hecw2, Herc2, Herpud1, Hspa9, Isg15, …
GO:0032446	protein modification by small protein conjugation	GO_BiologicalProcess-EBI-UniProt-GOA_21.02.2020_00h00	4.14425e-06	0.00806472	9.24891e-08	2.03476e-06	[7, 8]	Group31	15.3846	134	[Adrb2, Aktip, Amn1, Arid5a, Arih1, Arnt, Arrdc3, Asb11, Asb16, Asb2, Atg7, Btbd1, Cand2, Capn3, Cav1, Cbx4, Cdc42, Cnot4, Cul5, Dcaf11, Dcaf5, Dcaf6, Dcaf8, Derl1, Dnaja3, Dnajb2, Dtx4, Dysf, Egr2, Fam107a, Fbxl2, Fbxl20, Fbxl22, Fbxl5, Fbxo11, Fbxo17, Fbxo31, Fbxo32, Fbxo40, Fbxw11, Fbxw7, Fem1a, Fgfr3, Fkbp1a, Fyn, Gbp4, Gps2, Hdac4, Hecw2, Herc2, Herpud1, Hspa9, Isg15, Ivns1abp, Jag1, Kctd21,…
GO:0016567	protein ubiquitination	GO_BiologicalProcess-EBI-UniProt-GOA_21.02.2020_00h00	2.76837e-06	0.00542601	9.24891e-08	2.03476e-06	[8, 9]	Group31	15.6479	128	[Adrb2, Aktip, Amn1, Arid5a, Arih1, Arrdc3, Asb11, Asb16, Asb2, Atg7, Btbd1, Cand2, Cav1, Cdc42, Cnot4, Cul5, Dcaf11, Dcaf5, Dcaf6, Dcaf8, Derl1, Dnaja3, Dnajb2, Dtx4, Dysf, Fam107a, Fbxl2, Fbxl20, Fbxl22, Fbxl5, Fbxo11, Fbxo17, Fbxo31, Fbxo32, Fbxo40, Fbxw11, Fbxw7, Fem1a, Fgfr3, Fkbp1a, Fyn, Gbp4, Gps2, Hecw2, Herc2, Herpud1, Hspa9, Isg15, Ivns1abp, Jag1, Kctd21, Kdm2a, Kdm2b, Keap1, Klhl12, Kl…
GO:0010565	regulation of cellular ketone metabolic process	GO_BiologicalProcess-EBI-UniProt-GOA_21.02.2020_00h00	6.19872e-06	0.0119945	4.96337e-12	1.58828e-10	[4, 5]	Group32	23.0263	35	[Acadvl, Acsl4, Agt, Akt2, Appl2, Atp2b4, Cav1, Cd74, Cpt1b, Dbi, Dgat1, Dgat2, Elovl5, Fabp3, Kcnma1, Lonp2, Mapk9, Mid1ip1, Mlycd, Ncor1, Ncor2, Nfe2l1, Nprl3, Nr1d1, Nr1h2, Pdk1, Pdk2, Ppargc1a, Prkg1, Slc26a6, Slc7a7, Srebf1, Tom1l2, Trib3, Wdtc1]
GO:0019216	regulation of lipid metabolic process	GO_BiologicalProcess-EBI-UniProt-GOA_21.02.2020_00h00	2.36964e-08	5.02126e-05	4.96337e-12	1.58828e-10	[4, 5]	Group32	19.3925	83	[Abca2, Acadvl, Acsl3, Acsl4, Adora1, Agt, Akt2, Apobec1, Appl2, Asah1, Atg7, Cav1, Cd36, Cd74, Cd81, Cdc42, Cpt1b, Dab2ip, Dbi, Dgat1, Dgat2, Dgkz, Dhcr7, Elovl5, Enho, Esr1, F2, Fabp3, Fdps, Fgf21, Fgfr3, Fitm2, Gpam, Gps2, Htr2b, Igf2, Kcnma1, Klf4, Lonp2, Mapk9, Mid1ip1, Mlycd, Mtmr3, Ncor1, Nfe2l1, Nprl3, Nr1d1, Nr1h2, Pdk1, Pdk2, Pex2, Pik3ip1, Pla2g6, Ppargc1a, Prkaa2, Prkg1, Psap, Rara, R…
GO:0046486	glycerolipid metabolic process	GO_BiologicalProcess-EBI-UniProt-GOA_21.02.2020_00h00	2.90233e-08	6.13843e-05	4.96337e-12	1.58828e-10	[4, 5]	Group32	19.4313	82	[Abcb1a, Abhd4, Acp6, Acsl1, Acsl3, Acsl4, Acsl6, Agpat3, Apobec1, Apobr, Cav1, Cav3, Cd36, Cd81, Cdc42, Cds2, Chpt1, Cpt1b, Dab2ip, Dbi, Dgat1, Dgat2, Dgkd, Dgkz, Enpp2, Esr1, Fabp3, Fgf21, Fgfr3, Fitm2, Gpam, Gpat3, Gpd1, Htr2b, Il6st, Inpp4b, Inpp5j, Inpp5k, Inppl1, Ip6k3, Klf4, Lpin1, Lpin3, Lpl, Mapk8ip1, Mgll, Mtm1, Mtmr3, Mttp, Nr1h2, Pck2, Pcyt2, Pigq, Pik3c2b, Pik3ip1, Pla2g16, Pla2g6, P…
GO:0006631	fatty acid metabolic process	GO_BiologicalProcess-EBI-UniProt-GOA_21.02.2020_00h00	1.83848e-08	3.90493e-05	4.96337e-12	1.58828e-10	[4, 5, 7]	Group32	19.3995	84	[Aasdh, Acad11, Acadsb, Acadvl, Acot11, Acot2, Acot6, Acox1, Acox2, Acox3, Acsl1, Acsl3, Acsl4, Acsl6, Acss2, Agfg1, Agt, Aig1, Akt2, Alkbh7, Alox5ap, Amacr, Ankrd23, Appl2, Cav1, Cd36, Cd74, Cpt1b, Cyp2d22, Cyp4f40, Dbi, Decr2, Dgat1, Dgat2, Elovl5, Fa2h, Fabp3, Fads2, Fads3, Gbf1, Gpam, H2-Ke6, Hacd1, Hacl1, Hadhb, Ivd, Lipa, Lonp2, Lpin1, Lpin3, Lpl, Mapk9, Mgll, Mid1ip1, Mlycd, Ncor1, Nfe2l1,…
GO:0019217	regulation of fatty acid metabolic process	GO_BiologicalProcess-EBI-UniProt-GOA_21.02.2020_00h00	4.10714e-06	0.0079966	4.96337e-12	1.58828e-10	[5, 6, 8]	Group32	25.9259	28	[Acadvl, Acsl4, Agt, Akt2, Appl2, Cav1, Cd74, Cpt1b, Dbi, Dgat1, Dgat2, Elovl5, Fabp3, Lonp2, Mapk9, Mid1ip1, Mlycd, Ncor1, Nfe2l1, Nr1h2, Pdk1, Pdk2, Ppargc1a, Slc26a6, Srebf1, Tom1l2, Trib3, Wdtc1]
GO:0051271	negative regulation of cellular component movement	GO_BiologicalProcess-EBI-UniProt-GOA_21.02.2020_00h00	2.2593e-08	4.78972e-05	1.28443e-12	4.2386e-11	[3, 4, 5]	Group33	20.3911	73	[Abr, Adarb1, Adgrg1, Adora1, Apobec2, Atp1b2, Atp2b4, Bin1, Cd200, Cd74, Chrd, Clasp1, Col3a1, Cxcl13, Dab2ip, Dag1, Dbn1, Dcn, Ddt, Dpep1, Dusp3, Emilin1, Flcn, Foxo3, Gadd45a, Igfbp3, Igfbp5, Il33, Jag1, Kank1, Klf4, Ldlrad4, Limch1, Lrp4, Mctp1, Mef2c, Mitf, Mmp28, Ndrg4, Nisch, Notch1, Padi2, Pfn2, Plcb1, Plxnb3, Ppargc1a, Prkg1, Ptprk, Ptpru, Rhob, Rras, Sema3b, Sema3c, Sema3d, Sema3g, Sema…
GO:0051272	positive regulation of cellular component movement	GO_BiologicalProcess-EBI-UniProt-GOA_21.02.2020_00h00	1.26278e-05	0.0240055	1.28443e-12	4.2386e-11	[3, 4, 5]	Group33	15.805	107	[Actg1, Adam17, Adamts1, Adgra2, Agt, Akt2, Aldoa, Amotl1, Apobec3, Arhgef2, Atp2a1, Atp5a1, Bcas3, Bcl6, Camk2d, Capn1, Cav1, Ccl5, Cd74, Cd99l2, Cdh13, Cemip, Clasp1, Cmklr1, Col18a1, Col1a1, Cxcl13, Dab2ip, Dapk2, Ddr2, Dysf, Ednra, Enpp2, Fam107a, Fbxo31, Fgf9, Fgfbp1, Fgfr1, Fn1, Foxo4, Gab2, Gnai2, Gpi1, Grina, Grn, Hdac4, Hif1a, Hras, Hyal1, Igf2, Igfbp5, Il6st, Iqsec1, Itga4, Itgb1, Kif3a…
GO:2000145	regulation of cell motility	GO_BiologicalProcess-EBI-UniProt-GOA_21.02.2020_00h00	3.49053e-11	7.70708e-08	1.28443e-12	4.2386e-11	[3, 4, 5]	Group33	16.8664	183	[Abi3, Abr, Actg1, Adam17, Adamts1, Adarb1, Adgra2, Adgrg1, Adora1, Agt, Akt2, Aldoa, Amotl1, Apobec2, Apobec3, Appl2, Arhgef2, Atp1b2, Atp2b4, Atp5a1, Bcas3, Bex1, Camk2a, Camk2b, Camk2d, Capn1, Cav1, Ccl5, Cd200, Cd74, Cd81, Cd99l2, Cdh13, Cemip, Chrd, Clasp1, Cmklr1, Col18a1, Col1a1, Col3a1, Cxcl13, Dab2ip, Dag1, Dapk2, Dcn, Ddr2, Ddt, Dpep1, Dusp3, Dysf, Ednra, Emilin1, Emp2, Enpp2, Fam107a, …
GO:2000146	negative regulation of cell motility	GO_BiologicalProcess-EBI-UniProt-GOA_21.02.2020_00h00	1.94186e-06	0.00384488	1.28443e-12	4.2386e-11	[3, 4, 5, 6]	Group33	19.3146	62	[Abr, Adarb1, Adgrg1, Adora1, Apobec2, Atp1b2, Atp2b4, Cd200, Cd74, Chrd, Clasp1, Col3a1, Cxcl13, Dab2ip, Dag1, Dcn, Ddt, Dpep1, Dusp3, Emilin1, Flcn, Foxo3, Gadd45a, Igfbp3, Igfbp5, Il33, Jag1, Kank1, Klf4, Ldlrad4, Limch1, Lrp4, Mctp1, Mef2c, Mitf, Mmp28, Ndrg4, Nisch, Notch1, Padi2, Pfn2, Plcb1, Plxnb3, Ppargc1a, Prkg1, Ptprk, Ptpru, Rhob, Rras, Sinhcaf, Srgap1, Srgap2, Srgap3, Stard13, Stat3,…
GO:0030334	regulation of cell migration	GO_BiologicalProcess-EBI-UniProt-GOA_21.02.2020_00h00	5.50282e-12	1.22383e-08	1.28443e-12	4.2386e-11	[4, 5, 6]	Group33	17.3282	179	[Abi3, Abr, Actg1, Adam17, Adamts1, Adarb1, Adgra2, Adgrg1, Adora1, Agt, Akt2, Aldoa, Amotl1, Apobec2, Apobec3, Appl2, Arhgef2, Atp1b2, Atp2b4, Atp5a1, Bcas3, Bex1, Camk2a, Camk2b, Camk2d, Capn1, Cav1, Ccl5, Cd200, Cd74, Cd81, Cd99l2, Cdh13, Cemip, Chrd, Clasp1, Cmklr1, Col18a1, Col1a1, Col3a1, Cxcl13, Dab2ip, Dag1, Dapk2, Dcn, Ddr2, Ddt, Dpep1, Dusp3, Dysf, Ednra, Emilin1, Emp2, Enpp2, Fam107a, …
GO:0030336	negative regulation of cell migration	GO_BiologicalProcess-EBI-UniProt-GOA_21.02.2020_00h00	4.18647e-07	0.00085404	1.28443e-12	4.2386e-11	[4, 5, 6, 7]	Group33	20.1299	62	[Abr, Adarb1, Adgrg1, Adora1, Apobec2, Atp1b2, Atp2b4, Cd200, Cd74, Chrd, Clasp1, Col3a1, Cxcl13, Dab2ip, Dag1, Dcn, Ddt, Dpep1, Dusp3, Emilin1, Flcn, Foxo3, Gadd45a, Igfbp3, Igfbp5, Il33, Jag1, Kank1, Klf4, Ldlrad4, Limch1, Lrp4, Mctp1, Mef2c, Mitf, Mmp28, Ndrg4, Nisch, Notch1, Padi2, Pfn2, Plcb1, Plxnb3, Ppargc1a, Prkg1, Ptprk, Ptpru, Rhob, Rras, Sinhcaf, Srgap1, Srgap2, Srgap3, Stard13, Stat3,…
GO:0055001	muscle cell development	GO_BiologicalProcess-EBI-UniProt-GOA_21.02.2020_00h00	2.27209e-29	5.219e-26	2.72347e-31	1.52514e-29	[4, 5]	Group34	38.5965	88	[Acta1, Actc1, Actg1, Actn2, Actn3, Agt, Akap13, Akap6, Alpk3, Ank2, Ankrd23, Apobec2, Atg7, Atp2a2, Bin1, Cacna1s, Camk2d, Capn3, Casq1, Casq2, Cav3, Cavin4, Cdkn1a, Cfl2, Chrnb1, Cnot7, Csrp3, Cxadr, Dysf, Fdps, Flnc, Hdac4, Herpud1, Itgb1, Jag1, Klhl40, Klhl41, Ldb3, Lmod1, Lmod2, Lmod3, Mef2a, Mef2c, Myf6, Myh6, Myl2, Mylk3, Myo18b, Myog, Myom1, Myom2, Myom3, Myorg, Myoz1, Myoz2, Mypn, Naca, …
GO:0051146	striated muscle cell differentiation	GO_BiologicalProcess-EBI-UniProt-GOA_21.02.2020_00h00	5.54474e-30	1.27418e-26	2.72347e-31	1.52514e-29	[5]	Group34	32.4859	115	[Acta1, Actc1, Actg1, Actn2, Actn3, Agt, Akap13, Akap6, Alpk3, Ankrd2, Ankrd23, Apobec2, Atg7, Bhlhe41, Cacna1s, Camk2d, Capn3, Casq1, Casq2, Cav3, Cavin4, Cd81, Cdkn1a, Cfl2, Chrnb1, Cnot7, Csrp3, Cxadr, Dll1, Dmpk, Dyrk1b, Dysf, Fdps, Flnc, Flot1, Gdf15, Hacd1, Hdac4, Herpud1, Hras, Igf2, Igfbp5, Itgb1, Jag1, Kdm6b, Klf5, Klhl40, Klhl41, Ldb3, Lmod1, Lmod2, Lmod3, Mamstr, Mef2a, Mef2c, Myf6, My…
GO:0055002	striated muscle cell development	GO_BiologicalProcess-EBI-UniProt-GOA_21.02.2020_00h00	1.58021e-27	3.62817e-24	2.72347e-31	1.52514e-29	[5, 6]	Group34	38.6792	82	[Acta1, Actc1, Actg1, Actn2, Actn3, Agt, Akap13, Akap6, Alpk3, Ankrd23, Apobec2, Atg7, Cacna1s, Camk2d, Capn3, Casq1, Casq2, Cav3, Cavin4, Cdkn1a, Cfl2, Chrnb1, Cnot7, Csrp3, Cxadr, Dysf, Fdps, Flnc, Hdac4, Herpud1, Itgb1, Jag1, Klhl40, Klhl41, Ldb3, Lmod1, Lmod2, Lmod3, Mef2a, Mef2c, Myf6, Myh6, Myl2, Mylk3, Myo18b, Myog, Myom1, Myom2, Myom3, Myorg, Myoz1, Myoz2, Mypn, Naca, Neb, Nprl3, Nrap, Pd…
GO:0014904	myotube cell development	GO_BiologicalProcess-EBI-UniProt-GOA_21.02.2020_00h00	4.5442e-06	0.00882937	2.72347e-31	1.52514e-29	[6, 7]	Group34	36.3636	16	[Acta1, Actn3, Cacna1s, Hdac4, Klhl40, Klhl41, Lmod3, Myf6, Myog, Myorg, Naca, Ppp3ca, Ryr1, Ski, Smyd3, Stac3]
GO:0048747	muscle fiber development	GO_BiologicalProcess-EBI-UniProt-GOA_21.02.2020_00h00	8.65319e-13	1.9288e-09	2.72347e-31	1.52514e-29	[6, 7]	Group34	42.1053	32	[Acta1, Actn3, Cacna1s, Chrnb1, Cxadr, Dysf, Flnc, Hdac4, Klhl40, Klhl41, Lmod3, Myf6, Myh6, Myl2, Myo18b, Myog, Myom1, Myom2, Myom3, Myorg, Naca, Neb, Nrap, Ppp3ca, Ryr1, Sgcb, Ski, Stac3, Tcap, Ttn, Vegfa, Wfikkn2]
GO:0048739	cardiac muscle fiber development	GO_BiologicalProcess-EBI-UniProt-GOA_21.02.2020_00h00	1.78575e-06	0.00354472	2.72347e-31	1.52514e-29	[6, 7, 8, 9, 10]	Group34	64.2857	9	[Cxadr, Myh6, Myo18b, Myom1, Myom2, Myom3, Tcap, Ttn, Vegfa]
GO:0048741	skeletal muscle fiber development	GO_BiologicalProcess-EBI-UniProt-GOA_21.02.2020_00h00	5.79699e-06	0.0112288	2.72347e-31	1.52514e-29	[7, 8, 9]	Group34	37.5	15	[Acta1, Actn3, Cacna1s, Hdac4, Klhl40, Klhl41, Lmod3, Myf6, Myog, Myorg, Naca, Ppp3ca, Ryr1, Ski, Stac3]
GO:0051129	negative regulation of cellular component organization	GO_BiologicalProcess-EBI-UniProt-GOA_21.02.2020_00h00	6.11548e-10	1.3295e-06	7.75863e-21	3.33621e-19	[3, 4, 5]	Group35	17.2454	149	[Abca2, Abca7, Adam17, Add1, Add3, Apobec1, Apobec3, Arhgap24, Arhgap28, Arhgef2, Atg7, Avil, Bcas3, Becn1, Bnip3, Capn1, Capzb, Cav1, Cav3, Cdc42, Cdk5r1, Cgnl1, Clasp1, Cryab, Dbn1, Dnajb2, Dnm2, Eif4ebp1, Emilin1, Eml2, Esr1, Evi5l, F11r, Fam107a, Fam49b, Fez2, Fgfr3, Fitm1, Fkbp4, Flcn, Fxyd1, Fyn, Fzd9, Grina, H1f0, H2-K1, Higd1a, Hist1h1c, Hspa2, Hspg2, Ikbkb, Inpp5j, Inpp5k, Inppl1, Itgb1,…
GO:0051130	positive regulation of cellular component organization	GO_BiologicalProcess-EBI-UniProt-GOA_21.02.2020_00h00	5.64282e-12	1.2544e-08	7.75863e-21	3.33621e-19	[3, 4, 5]	Group35	16.1538	231	[Abca1, Abca7, Abcb1a, Ache, Acsl6, Actn2, Adam17, Adamts1, Add1, Adgrl3, Adrb2, Agt, Akap8l, Akt2, Ank1, Ap2a1, Apbb1, Apobec3, Apopt1, Appl2, Arfip1, Arid5a, Arpc5l, Atat1, Atp1b2, Avil, Baiap2l1, Bbc3, Bcas3, Bcl6, Becn1, Bid, Bin1, Bmf, Bnip3, Brd7, Camk2b, Camk2d, Caprin1, Cav1, Cav3, Cd36, Cdc42, Cdc42ep2, Cfl2, Chchd10, Chtop, Clasp1, Clip2, Cnot6l, Cobl, Col16a1, Crabp2, Cxcl13, Dab2ip, D…
GO:0033043	regulation of organelle organization	GO_BiologicalProcess-EBI-UniProt-GOA_21.02.2020_00h00	7.54604e-15	1.70088e-11	7.75863e-21	3.33621e-19	[4, 5]	Group35	16.9705	242	[Actg1, Actn2, Adamts16, Add1, Add3, Adrb2, Akap13, Akap8l, Akt2, Ank1, Ankrd23, Apobec1, Apobec3, Apopt1, Arfip1, Arhgap28, Arhgef2, Arid5a, Arpc5l, Atat1, Atf5, Atg7, Atxn2l, Avil, Axin2, Baiap2l1, Bbc3, Bcas3, Bcl6, Becn1, Bicd2, Bid, Bin1, Blmh, Bmf, Bnip3, Bnip3l, Brd7, Camk2b, Camk2d, Capn1, Capn6, Capzb, Cav1, Cav3, Ccdc8, Cdc42, Cdc42ep2, Cdk5r1, Cdkn1c, Cfl2, Cgnl1, Chchd10, Chmp3, Chtop…
GO:1902903	regulation of supramolecular fiber organization	GO_BiologicalProcess-EBI-UniProt-GOA_21.02.2020_00h00	1.08448e-10	2.38152e-07	7.75863e-21	3.33621e-19	[4, 5]	Group35	21.2048	88	[Actg1, Actn2, Add1, Add3, Akap13, Ankrd23, Apobec3, Arfip1, Arhgap28, Arhgef2, Arpc5l, Avil, Baiap2l1, Bin1, Capn1, Capzb, Cav1, Cav3, Cdc42, Cdc42ep2, Cfl2, Cgnl1, Clasp1, Clip2, Cryab, Dbn1, Dctn1, Emilin1, Eml2, F11r, Fam49b, Fchsd2, Fkbp4, Gm14137, Grb2, Grina, Hspg2, Hyal1, Inpp5j, Inpp5k, Kank1, Kank3, Limch1, Lmod1, Lmod2, Lmod3, Map1a, Map2, Mapk8ip1, Mapre3, Mapt, Mef2c, Mid1, Mid1ip1, …
GO:0010638	positive regulation of organelle organization	GO_BiologicalProcess-EBI-UniProt-GOA_21.02.2020_00h00	5.14374e-06	0.00997885	7.75863e-21	3.33621e-19	[4, 5, 6]	Group35	15.9483	111	[Actn2, Adrb2, Akap8l, Akt2, Ank1, Apobec3, Apopt1, Arfip1, Arid5a, Arpc5l, Baiap2l1, Bbc3, Bcas3, Bcl6, Becn1, Bid, Bin1, Bmf, Bnip3, Brd7, Camk2b, Camk2d, Cav1, Cav3, Cdc42, Cdc42ep2, Cfl2, Chchd10, Chtop, Clip2, Cnot6l, Dab2ip, Dcn, Dctn1, Fbxw7, Fchsd2, Fxyd1, Fyco1, Gm14137, Grb2, Grn, Hif1a, Hk2, Hras, Igf2, Irgm2, Jdp2, Kdm2a, Kif5b, Lif, Limch1, Lmod1, Lmod2, Lmod3, Lpin1, Map2k7, Mapk9, …
GO:0010639	negative regulation of organelle organization	GO_BiologicalProcess-EBI-UniProt-GOA_21.02.2020_00h00	9.03407e-08	0.000187909	7.75863e-21	3.33621e-19	[4, 5, 6]	Group35	18.6296	87	[Add1, Add3, Apobec1, Arhgap28, Arhgef2, Atg7, Avil, Becn1, Bnip3, Capn1, Capzb, Cav3, Cgnl1, Clasp1, Dbn1, Dnm2, Eml2, Esr1, Evi5l, F11r, Fam49b, Fez2, Fgfr3, Fkbp4, Flcn, Fxyd1, Fzd9, Grina, H1f0, Higd1a, Hist1h1c, Inpp5j, Inpp5k, Kank1, Kank3, Kdm3a, Kdm4a, Kdm4b, Klhl22, Lif, Lmod1, Lmod2, Lmod3, Map1a, Map2, Map4, Mapk8ip1, Mapt, Mid1, Mid1ip1, Mtm1, Naa10, Nol3, Nos2, Nupr1, Ociad1, Odf2l, …
GO:0032956	regulation of actin cytoskeleton organization	GO_BiologicalProcess-EBI-UniProt-GOA_21.02.2020_00h00	3.87321e-07	0.000790521	7.75863e-21	3.33621e-19	[4, 5, 6, 7]	Group35	18.8119	76	[Actg1, Actn2, Add1, Add3, Akap13, Ankrd23, Apobec3, Arfip1, Arhgap28, Arpc5l, Avil, Baiap2l1, Bcas3, Bin1, Capn1, Capzb, Cav3, Cdc42, Cdc42ep2, Cdk5r1, Cfl2, Cgnl1, Clasp1, Dbn1, F11r, Fam107a, Fam49b, Fchsd2, Gm14137, Grb2, Grina, Hras, Hyal1, Inpp5k, Kank1, Kank3, Limch1, Lmod1, Lmod2, Lmod3, Mapk8ip1, Mef2c, Mylk3, Neb, Nox4, Nprl3, Pdlim4, Pfn2, Pick1, Pxn, Pycard, Rhob, Rhobtb1, Rhoq, Shroo…
GO:0051493	regulation of cytoskeleton organization	GO_BiologicalProcess-EBI-UniProt-GOA_21.02.2020_00h00	1.00836e-08	2.15284e-05	7.75863e-21	3.33621e-19	[5, 6]	Group35	17.9612	111	[Actg1, Actn2, Add1, Add3, Akap13, Ankrd23, Apobec3, Arfip1, Arhgap28, Arhgef2, Arpc5l, Atat1, Atf5, Avil, Baiap2l1, Bcas3, Bicd2, Bin1, Blmh, Capn1, Capn6, Capzb, Cav1, Cav3, Cdc42, Cdc42ep2, Cdk5r1, Cfl2, Cgnl1, Chmp3, Clasp1, Clip2, Cyld, Dab2ip, Dbn1, Dctn1, Dst, Eml2, F11r, Fam107a, Fam49b, Fchsd2, Fkbp4, Gm14137, Grb2, Grina, Hras, Hyal1, Inpp5j, Inpp5k, Kank1, Kank3, Limch1, Lmod1, Lmod2, …
GO:0010942	positive regulation of cell death	GO_BiologicalProcess-EBI-UniProt-GOA_21.02.2020_00h00	4.06441e-08	8.5637e-05	5.22463e-09	1.25391e-07	[3, 4, 5]	Group36	16.6667	135	[Acox2, Adam17, Adora1, Adrb2, Agfg1, Agt, Apbb1, Apopt1, Arl6ip5, Atf2, Atf3, Atf4, Atf6, Atg7, Atp2a3, Axin2, Bbc3, Bcl6, Becn1, Bid, Bin1, Bmf, Bnip3, Bnip3l, Camk2a, Camk2b, Camk2d, Capn1, Casp4, Cav1, Ccl5, Cd248, Cd36, Cdc42, Cdk5r1, Cdkn1a, Chchd10, Col18a1, Ctrb1, Ctsc, Ctsd, Cyld, Dab2ip, Dapk1, Ddit3, Ddit4, Dnaja3, Egln3, Eif2a, Fbxo32, Fbxw7, Fgfr3, Fitm1, Flcn, Fndc1, Foxo3, Fxyd1, F…
GO:0097190	apoptotic signaling pathway	GO_BiologicalProcess-EBI-UniProt-GOA_21.02.2020_00h00	3.85378e-09	8.28562e-06	5.22463e-09	1.25391e-07	[3, 4, 5]	Group36	17.6638	124	[Agfg1, Agt, Ankrd2, Apopt1, Arl6ip5, Atf3, Atf4, Atp2a1, Atp2a3, Bbc3, Bcl3, Becn1, Bid, Bmf, Bnip3, Bnip3l, Camk2b, Camk2d, Casp4, Cav1, Cd27, Cd74, Cdip1, Cdkn1a, Cebpb, Chac1, Chchd10, Cth, Ctsc, Cyld, Dab2ip, Dapk1, Dapk2, Dbh, Ddit3, Ddit4, Dido1, Dyrk2, E2f2, Eda2r, Erbb3, Ern1, Ero1l, Eya3, Fbxw7, Fgfr1, Fgfr3, Flcn, Foxo3, Fxyd1, Fyn, Fzd9, G0s2, Gnai2, Grina, Herpud1, Hif1a, Higd1a, Hra…
GO:0043067	regulation of programmed cell death	GO_BiologicalProcess-EBI-UniProt-GOA_21.02.2020_00h00	5.18712e-07	0.00105298	5.22463e-09	1.25391e-07	[4, 5]	Group36	14.0625	252	[Aamdc, Aars, Abraxas2, Actc1, Adam17, Adora1, Adrb2, Agfg1, Agt, Akr1b3, Akt2, Ank2, Ankrd2, Apbb1, Apip, Apopt1, Arl6ip5, Asah1, Asns, Atad3a, Atf2, Atf3, Atf4, Atf5, Atf6, Atg7, Atp2a3, Babam2, Bbc3, Bcl3, Bcl6, Becn1, Bid, Bin1, Bmf, Bnip3, Bnip3l, Camk2a, Camk2b, Camk2d, Capn1, Capn3, Card14, Casp4, Cav1, Ccl5, Ccnd2, Cd248, Cd27, Cd74, Cdc42, Cdk5r1, Cdkn1a, Cebpb, Chchd10, Chd8, Cln8, Col1…
GO:0043068	positive regulation of programmed cell death	GO_BiologicalProcess-EBI-UniProt-GOA_21.02.2020_00h00	3.35441e-07	0.000686648	5.22463e-09	1.25391e-07	[4, 5, 6]	Group36	16.442	122	[Adam17, Adrb2, Agfg1, Agt, Apbb1, Apopt1, Arl6ip5, Atf2, Atf3, Atf4, Atf6, Atg7, Atp2a3, Bbc3, Bcl6, Becn1, Bid, Bin1, Bmf, Bnip3, Bnip3l, Camk2a, Camk2b, Camk2d, Capn1, Casp4, Cav1, Ccl5, Cd248, Cdc42, Cdk5r1, Cdkn1a, Chchd10, Col18a1, Ctrb1, Ctsc, Ctsd, Cyld, Dab2ip, Dapk1, Ddit3, Dnaja3, Egln3, Eif2a, Fbxo32, Fbxw7, Fgfr3, Flcn, Fndc1, Foxo3, Fxyd1, Fzd9, G0s2, Gadd45a, Grn, Hdac4, Hif1a, Hta…
GO:0097193	intrinsic apoptotic signaling pathway	GO_BiologicalProcess-EBI-UniProt-GOA_21.02.2020_00h00	5.49908e-08	0.000115206	5.22463e-09	1.25391e-07	[4, 5, 6]	Group36	20.4819	68	[Ankrd2, Apopt1, Arl6ip5, Atf4, Atp2a1, Atp2a3, Bbc3, Bcl3, Becn1, Bid, Bnip3, Casp4, Cav1, Cd74, Cdip1, Cdkn1a, Cebpb, Chac1, Cyld, Dab2ip, Dapk2, Ddit3, Ddit4, Dyrk2, E2f2, Eda2r, Ern1, Ero1l, Fbxw7, Flcn, Fxyd1, Grina, Herpud1, Hif1a, Hras, Ikbkg, Ivns1abp, Mapk7, Mapk8ip1, Mapt, Mllt11, Ndufa13, Ndufs3, Nfatc4, Nol3, Nupr1, Pdhx, Pdk1, Pdk2, Pink1, Pmaip1, Pttg1ip, Pycard, Rnf7, Rrm2b, Serinc…
GO:0042981	regulation of apoptotic process	GO_BiologicalProcess-EBI-UniProt-GOA_21.02.2020_00h00	5.33655e-07	0.00108279	5.22463e-09	1.25391e-07	[5, 6]	Group36	14.0749	248	[Aamdc, Aars, Abraxas2, Actc1, Adam17, Adora1, Adrb2, Agfg1, Agt, Akr1b3, Akt2, Ank2, Ankrd2, Apbb1, Apip, Apopt1, Arl6ip5, Asns, Atad3a, Atf2, Atf3, Atf4, Atf5, Atf6, Atg7, Atp2a3, Babam2, Bbc3, Bcl3, Bcl6, Becn1, Bid, Bin1, Bmf, Bnip3, Bnip3l, Camk2a, Camk2b, Camk2d, Capn1, Capn3, Card14, Casp4, Cav1, Ccl5, Ccnd2, Cd248, Cd27, Cd74, Cdc42, Cdk5r1, Cdkn1a, Cebpb, Chchd10, Chd8, Cln8, Col18a1, Cr…
GO:2001233	regulation of apoptotic signaling pathway	GO_BiologicalProcess-EBI-UniProt-GOA_21.02.2020_00h00	1.84345e-05	0.0348413	5.22463e-09	1.25391e-07	[4, 5, 6, 7]	Group36	16.8421	80	[Agfg1, Agt, Ankrd2, Apopt1, Atf3, Bbc3, Becn1, Bid, Bmf, Bnip3, Camk2b, Camk2d, Cav1, Cd74, Chchd10, Cth, Ctsc, Cyld, Dab2ip, Dapk2, Dbh, Ddit3, Eya3, Fbxw7, Fgfr1, Flcn, Fxyd1, Fyn, Fzd9, G0s2, Gnai2, Grina, Herpud1, Hif1a, Higd1a, Ikbkg, Ivns1abp, Madd, Mapk7, Mapk8ip1, Mapk9, Mff, Mllt11, Ndufa13, Ndufs3, Nfatc4, Nol3, Nupr1, Pard3, Pdhx, Pink1, Pla2g6, Pmaip1, Psen2, Pttg1ip, Pycard, Qars, R…
GO:0043065	positive regulation of apoptotic process	GO_BiologicalProcess-EBI-UniProt-GOA_21.02.2020_00h00	7.96377e-07	0.00160629	5.22463e-09	1.25391e-07	[5, 6, 7]	Group36	16.2822	120	[Adam17, Adrb2, Agfg1, Agt, Apbb1, Apopt1, Arl6ip5, Atf2, Atf3, Atf4, Atf6, Atg7, Atp2a3, Bbc3, Bcl6, Becn1, Bid, Bin1, Bmf, Bnip3, Bnip3l, Camk2a, Camk2b, Camk2d, Capn1, Casp4, Cav1, Ccl5, Cd248, Cdc42, Cdk5r1, Chchd10, Col18a1, Ctrb1, Ctsc, Ctsd, Cyld, Dab2ip, Dapk1, Ddit3, Dnaja3, Egln3, Eif2a, Fbxo32, Fbxw7, Fgfr3, Flcn, Fndc1, Foxo3, Fxyd1, Fzd9, G0s2, Gadd45a, Grn, Hdac4, Hif1a, Igf2r, Igfb…
GO:0006638	neutral lipid metabolic process	GO_BiologicalProcess-EBI-UniProt-GOA_21.02.2020_00h00	3.01246e-07	0.000617253	4.66668e-10	1.30667e-08	[4, 5]	Group37	25.5172	37	[Acsl1, Acsl4, Acsl6, Apobec1, Apobr, Cav1, Cav3, Cd36, Cpt1b, Dbi, Dgat1, Dgat2, Dgkd, Dgkz, Esr1, Fgf21, Fitm2, Gpam, Gpat3, Il6st, Lpin1, Lpin3, Lpl, Mgll, Mttp, Nr1h2, Pck2, Pla2g16, Plpp1, Scd1, Sel1l, Sik1, Slc26a6, Srebf1, Tbl1xr1, Tcf4, Tom1l2]
GO:0019216	regulation of lipid metabolic process	GO_BiologicalProcess-EBI-UniProt-GOA_21.02.2020_00h00	2.36964e-08	5.02126e-05	4.66668e-10	1.30667e-08	[4, 5]	Group37	19.3925	83	[Abca2, Acadvl, Acsl3, Acsl4, Adora1, Agt, Akt2, Apobec1, Appl2, Asah1, Atg7, Cav1, Cd36, Cd74, Cd81, Cdc42, Cpt1b, Dab2ip, Dbi, Dgat1, Dgat2, Dgkz, Dhcr7, Elovl5, Enho, Esr1, F2, Fabp3, Fdps, Fgf21, Fgfr3, Fitm2, Gpam, Gps2, Htr2b, Igf2, Kcnma1, Klf4, Lonp2, Mapk9, Mid1ip1, Mlycd, Mtmr3, Ncor1, Nfe2l1, Nprl3, Nr1d1, Nr1h2, Pdk1, Pdk2, Pex2, Pik3ip1, Pla2g6, Ppargc1a, Prkaa2, Prkg1, Psap, Rara, R…
GO:0046486	glycerolipid metabolic process	GO_BiologicalProcess-EBI-UniProt-GOA_21.02.2020_00h00	2.90233e-08	6.13843e-05	4.66668e-10	1.30667e-08	[4, 5]	Group37	19.4313	82	[Abcb1a, Abhd4, Acp6, Acsl1, Acsl3, Acsl4, Acsl6, Agpat3, Apobec1, Apobr, Cav1, Cav3, Cd36, Cd81, Cdc42, Cds2, Chpt1, Cpt1b, Dab2ip, Dbi, Dgat1, Dgat2, Dgkd, Dgkz, Enpp2, Esr1, Fabp3, Fgf21, Fgfr3, Fitm2, Gpam, Gpat3, Gpd1, Htr2b, Il6st, Inpp4b, Inpp5j, Inpp5k, Inppl1, Ip6k3, Klf4, Lpin1, Lpin3, Lpl, Mapk8ip1, Mgll, Mtm1, Mtmr3, Mttp, Nr1h2, Pck2, Pcyt2, Pigq, Pik3c2b, Pik3ip1, Pla2g16, Pla2g6, P…
GO:0045017	glycerolipid biosynthetic process	GO_BiologicalProcess-EBI-UniProt-GOA_21.02.2020_00h00	9.19961e-06	0.0176908	4.66668e-10	1.30667e-08	[4, 5, 6]	Group37	21.5054	40	[Acsl1, Acsl3, Acsl4, Acsl6, Agpat3, Cds2, Chpt1, Cpt1b, Dgat1, Dgat2, Dgkz, Fabp3, Fitm2, Gpam, Gpat3, Htr2b, Inpp4b, Inppl1, Lpin1, Lpin3, Lpl, Nr1h2, Pck2, Pcyt2, Pigq, Pik3c2b, Pla2g6, Pld1, Plpp1, Ptdss2, Sh3glb1, Sik1, Slc26a6, Socs3, Socs7, Srebf1, Taz, Tcf4, Tom1l2, Wwtr1]
GO:0046460	neutral lipid biosynthetic process	GO_BiologicalProcess-EBI-UniProt-GOA_21.02.2020_00h00	5.44032e-08	0.000114029	4.66668e-10	1.30667e-08	[4, 5, 6]	Group37	41.3043	19	[Acsl1, Acsl4, Acsl6, Dgat1, Dgat2, Fitm2, Gpam, Gpat3, Lpin1, Lpin3, Lpl, Nr1h2, Pck2, Plpp1, Sik1, Slc26a6, Srebf1, Tcf4, Tom1l2]
GO:0006639	acylglycerol metabolic process	GO_BiologicalProcess-EBI-UniProt-GOA_21.02.2020_00h00	8.96881e-08	0.000186641	4.66668e-10	1.30667e-08	[5, 6]	Group37	26.2411	37	[Acsl1, Acsl4, Acsl6, Apobec1, Apobr, Cav1, Cav3, Cd36, Cpt1b, Dbi, Dgat1, Dgat2, Dgkd, Dgkz, Esr1, Fgf21, Fitm2, Gpam, Gpat3, Il6st, Lpin1, Lpin3, Lpl, Mgll, Mttp, Nr1h2, Pck2, Pla2g16, Plpp1, Scd1, Sel1l, Sik1, Slc26a6, Srebf1, Tbl1xr1, Tcf4, Tom1l2]
GO:0046463	acylglycerol biosynthetic process	GO_BiologicalProcess-EBI-UniProt-GOA_21.02.2020_00h00	5.44032e-08	0.000114029	4.66668e-10	1.30667e-08	[5, 6, 7]	Group37	41.3043	19	[Acsl1, Acsl4, Acsl6, Dgat1, Dgat2, Fitm2, Gpam, Gpat3, Lpin1, Lpin3, Lpl, Nr1h2, Pck2, Plpp1, Sik1, Slc26a6, Srebf1, Tcf4, Tom1l2]
GO:0006641	triglyceride metabolic process	GO_BiologicalProcess-EBI-UniProt-GOA_21.02.2020_00h00	9.32006e-09	1.99077e-05	4.66668e-10	1.30667e-08	[6, 7]	Group37	29.8246	34	[Acsl1, Acsl4, Acsl6, Apobec1, Apobr, Cav1, Cav3, Cd36, Cpt1b, Dbi, Dgat1, Dgat2, Esr1, Fgf21, Fitm2, Gpam, Gpat3, Il6st, Lpin1, Lpin3, Lpl, Mgll, Mttp, Nr1h2, Pck2, Pla2g16, Scd1, Sel1l, Sik1, Slc26a6, Srebf1, Tbl1xr1, Tcf4, Tom1l2]
GO:0019432	triglyceride biosynthetic process	GO_BiologicalProcess-EBI-UniProt-GOA_21.02.2020_00h00	6.12738e-08	0.000128062	4.66668e-10	1.30667e-08	[6, 7, 8]	Group37	42.8571	18	[Acsl1, Acsl4, Acsl6, Dgat1, Dgat2, Fitm2, Gpam, Gpat3, Lpin1, Lpin3, Lpl, Nr1h2, Pck2, Sik1, Slc26a6, Srebf1, Tcf4, Tom1l2]
GO:0051050	positive regulation of transport	GO_BiologicalProcess-EBI-UniProt-GOA_21.02.2020_00h00	5.21484e-09	1.11754e-05	3.05116e-17	1.18995e-15	[2, 3, 4, 5]	Group38	15.6783	193	[1500015O10Rik, Abca1, Abca7, Abcb1a, Abr, Acsl3, Acsl4, Acsl6, Actn2, Add1, Adora1, Adrb2, Agt, Ak1, Akap6, Akt2, Alox5, Ank2, Ank3, Ap2a1, Apbb1, Apobec3, Apopt1, Appl2, Arid5a, Asph, Atf4, Atg7, Atp1b1, Atp1b2, Atp2a1, Atp6ap1, Bbc3, Bcas3, Bin1, C1qtnf1, C1qtnf3, Cacna2d1, Camk2a, Capn3, Car2, Casp4, Casq1, Cav1, Cav3, Ccl5, Cd276, Cd34, Cd36, Cd81, Cdc42, Cdk5r1, Cdkn1a, Cebpb, Cemip, Chchd1…
GO:0034762	regulation of transmembrane transport	GO_BiologicalProcess-EBI-UniProt-GOA_21.02.2020_00h00	7.76696e-15	1.7499e-11	3.05116e-17	1.18995e-15	[4, 5]	Group38	20.6472	134	[Abcb1a, Acsl6, Actb, Actn2, Adrb2, Agfg1, Agt, Ahnak, Ak1, Akap6, Akt2, Alox5, Ank2, Ank3, Apopt1, Appl2, Arl6ip5, Asph, Aspscr1, Atp1a2, Atp1b1, Atp1b2, Atp2a1, Atp2b4, Bin1, Cacna1s, Cacna2d1, Cacnb1, Cacng1, Cacng6, Camk2d, Capn3, Car2, Casq1, Casq2, Cav1, Cav3, Cbarp, Cemip, Chd3, Clic3, Clic5, Dapk1, Dbi, Dhrs7c, Dnm2, Dysf, Ednra, Enpp1, Erbb3, Esr1, F2, Fgf21, Fhl1, Fkbp1a, Fxyd1, Fyn, Gj…
GO:0034764	positive regulation of transmembrane transport	GO_BiologicalProcess-EBI-UniProt-GOA_21.02.2020_00h00	7.70757e-07	0.00155539	3.05116e-17	1.18995e-15	[3, 4, 5, 6]	Group38	20.438	56	[Abcb1a, Acsl6, Actn2, Adrb2, Agt, Ak1, Akap6, Akt2, Alox5, Ank2, Ank3, Apopt1, Asph, Atp1b1, Atp1b2, Atp2a1, Cacna2d1, Capn3, Car2, Casq1, Cemip, Dbi, Dnm2, Ednra, Erbb3, F2, Fgf21, Fxyd1, Hspa2, Ikbkb, Jph2, Kcnh2, Kcnj2, Kif5b, Klf15, Lrrc26, Mef2a, Oga, Pdk1, Pink1, Plcb1, Prkg1, Repin1, Rhoq, S100a1, Slc26a6, Sorbs1, Stac, Stac3, Stim1, Stim2, Tcaf1, Tesc, Tmsb4x, Trdn, Wnk1]
GO:0043269	regulation of ion transport	GO_BiologicalProcess-EBI-UniProt-GOA_21.02.2020_00h00	7.10224e-13	1.58522e-09	3.05116e-17	1.18995e-15	[4, 5]	Group38	18.6881	151	[Abca7, Abcb1a, Acsl4, Acsl6, Actn2, Adora1, Adrb2, Agfg1, Agt, Ahnak, Akap6, Akt2, Alox5, Ank2, Ank3, Apopt1, Arl6ip5, Asph, Atf4, Atp1a2, Atp1b1, Atp1b2, Atp2a1, Atp2b4, Best1, Best3, Bin1, Cacna1s, Cacna2d1, Cacnb1, Cacng1, Cacng6, Camk2a, Camk2d, Capn3, Car2, Casq1, Casq2, Cav1, Cav3, Cbarp, Ccl5, Cebpb, Cemip, Chd3, Clic3, Clic5, Dapk1, Dbi, Dhrs7c, Dmpk, Dnm2, Dysf, Ednra, Eprs, F2, Fabp3, …
GO:0043270	positive regulation of ion transport	GO_BiologicalProcess-EBI-UniProt-GOA_21.02.2020_00h00	9.4421e-07	0.00189881	3.05116e-17	1.18995e-15	[3, 4, 5, 6]	Group38	18.956	69	[Abca7, Abcb1a, Acsl6, Actn2, Adora1, Adrb2, Agt, Akap6, Akt2, Alox5, Ank2, Ank3, Apopt1, Asph, Atf4, Atp1b1, Atp1b2, Atp2a1, Cacna2d1, Camk2a, Capn3, Casq1, Cav1, Ccl5, Cebpb, Cemip, Dbi, Dnm2, Ednra, F2, Fabp3, Fhl1, Fxyd1, Gabbr1, Gnas, Hbp1, Hspa2, Ikbkb, Jph2, Kcnh2, Kcnj2, Kif5b, Lrrc26, Mapk9, Mylk, Oga, Orai1, P2rx4, P2ry2, Pdk1, Pink1, Pla2g6, Plcb1, Prkg1, Rtn4, S100a1, Scn5a, Stac, Sta…
GO:0070201	regulation of establishment of protein localization	GO_BiologicalProcess-EBI-UniProt-GOA_21.02.2020_00h00	1.55729e-07	0.000321891	3.05116e-17	1.18995e-15	[4, 5]	Group38	16.129	140	[Acsl3, Acsl4, Agt, Akap8l, Akt2, Ank3, Apbb1, Apobec3, Arfip1, Arid5a, Arntl, Asph, Atg7, Bbc3, Bcas3, Bnip3l, C1qtnf3, Cabp1, Casp4, Ccl5, Cd200, Cd276, Cd34, Cd36, Cd81, Cdc42, Cdk5r1, Cdkn1a, Cemip, Cpt1b, Ctsd, Dctn1, Enho, Erbb2, Ergic2, Exoc4, Fbxw7, Fitm1, Fn1, Fndc1, Frmd4a, Fxyd1, Fyn, Gbp4, Gja5, Golph3l, Gpam, Gpi1, Hif1a, Hras, Htr2b, Idua, Ifi27, Il17rc, Il33, Inpp5k, Iqsec1, Itgam,…
GO:0090087	regulation of peptide transport	GO_BiologicalProcess-EBI-UniProt-GOA_21.02.2020_00h00	3.08351e-08	6.51237e-05	3.05116e-17	1.18995e-15	[4, 5, 6, 7]	Group38	16.3842	145	[1500015O10Rik, Acsl3, Acsl4, Adora1, Agt, Akap8l, Akt2, Ank3, Apbb1, Apobec3, Arfip1, Arid5a, Arntl, Asph, Atg7, Bcas3, Bnip3l, C1qtnf3, Cabp1, Car2, Casp4, Ccl5, Cd200, Cd276, Cd34, Cd36, Cd74, Cd81, Cdc42, Cdk5r1, Cdkn1a, Cemip, Chd3, Cpt1b, Dctn1, Enho, Erbb2, Ergic2, Exoc4, Fbxw7, Fitm1, Fn1, Fndc1, Frmd4a, Fxyd1, Fyn, Gabbr1, Gbp4, Gja5, Golph3l, Gpam, Gpi1, Hfe, Hif1a, Hras, Htr2b, Idua, I…
GO:0010959	regulation of metal ion transport	GO_BiologicalProcess-EBI-UniProt-GOA_21.02.2020_00h00	8.05693e-13	1.79669e-09	3.05116e-17	1.18995e-15	[5, 6, 7]	Group38	21.4583	103	[Actn2, Adora1, Adrb2, Agt, Ahnak, Akap6, Akt2, Ank2, Ank3, Asph, Atf4, Atp1a2, Atp1b1, Atp1b2, Atp2a1, Atp2b4, Best1, Bin1, Cacna2d1, Cacnb1, Cacng1, Camk2a, Camk2d, Capn3, Casq1, Casq2, Cav1, Cav3, Cbarp, Ccl5, Cemip, Chd3, Dbi, Dhrs7c, Dmpk, Dnm2, Dysf, Ednra, F2, Fhl1, Fkbp1a, Fxyd1, Fyn, Gnai2, Gnao1, Gnas, Gnb5, Gpr35, Hbp1, Hecw2, Hfe, Hrc, Hspa2, Ikbkb, Inpp5k, Jph2, Jsrp1, Kcnh2, Kcnj2, …
GO:0051223	regulation of protein transport	GO_BiologicalProcess-EBI-UniProt-GOA_21.02.2020_00h00	4.50331e-07	0.000917324	3.05116e-17	1.18995e-15	[5, 6, 7, 8]	Group38	16.0096	134	[Acsl3, Acsl4, Agt, Akap8l, Akt2, Ank3, Apbb1, Apobec3, Arfip1, Arid5a, Arntl, Asph, Atg7, Bcas3, Bnip3l, C1qtnf3, Cabp1, Casp4, Ccl5, Cd200, Cd276, Cd34, Cd36, Cd81, Cdc42, Cdk5r1, Cdkn1a, Cemip, Cpt1b, Dctn1, Enho, Erbb2, Ergic2, Exoc4, Fbxw7, Fitm1, Fn1, Fndc1, Frmd4a, Fxyd1, Fyn, Gbp4, Gja5, Golph3l, Gpam, Gpi1, Hif1a, Hras, Htr2b, Idua, Ifi27, Il17rc, Il33, Inpp5k, Iqsec1, Itgam, Kcnb1, Kif3…
GO:0030239	myofibril assembly	GO_BiologicalProcess-EBI-UniProt-GOA_21.02.2020_00h00	3.28659e-24	7.53286e-21	1.07088e-21	4.81896e-20	[4, 5, 6, 7]	Group39	56.962	45	[Acta1, Actc1, Actg1, Actn2, Akap13, Ankrd23, Capn3, Casq1, Casq2, Cav3, Cavin4, Cfl2, Csrp3, Itgb1, Jag1, Klhl41, Ldb3, Lmod1, Lmod2, Lmod3, Mef2a, Mef2c, Myh6, Myl2, Mylk3, Myom1, Myom2, Myom3, Myoz1, Myoz2, Mypn, Neb, Nprl3, Nrap, Pgm5, Prkar1a, Synpo2l, Tcap, Tmod1, Tnnt1, Tnnt2, Tnnt3, Tpm1, Ttn, Xirp1]
GO:0055006	cardiac cell development	GO_BiologicalProcess-EBI-UniProt-GOA_21.02.2020_00h00	6.96994e-13	1.55639e-09	1.07088e-21	4.81896e-20	[4, 5, 6, 7, 8]	Group39	34.127	43	[Actc1, Actn2, Agt, Akap13, Akap6, Alpk3, Apobec2, Atg7, Camk2d, Cav3, Cavin4, Cdkn1a, Cnot7, Csrp3, Cxadr, Fdps, Herpud1, Jag1, Mef2a, Myh6, Myl2, Mylk3, Myo18b, Myom1, Myom2, Myom3, Neb, Notch1, Nprl3, Nrap, Pdcd4, Pdlim5, Pi16, Popdc2, Prkg1, Sgcb, Sorbs2, Speg, Spry1, Tcap, Ttn, Vegfa, Xirp1]
GO:0014866	skeletal myofibril assembly	GO_BiologicalProcess-EBI-UniProt-GOA_21.02.2020_00h00	7.03371e-07	0.00142222	1.07088e-21	4.81896e-20	[5, 6, 7, 8]	Group39	69.2308	9	[Acta1, Actc1, Lmod3, Myom1, Myom2, Myom3, Nprl3, Tcap, Ttn]
GO:0055007	cardiac muscle cell differentiation	GO_BiologicalProcess-EBI-UniProt-GOA_21.02.2020_00h00	5.40021e-11	1.18967e-07	1.07088e-21	4.81896e-20	[5, 6, 7, 8]	Group39	28.8344	47	[Actc1, Actn2, Agt, Akap13, Akap6, Alpk3, Apobec2, Atg7, Camk2d, Cav3, Cavin4, Cdkn1a, Cnot7, Csrp3, Cxadr, Dll1, Fdps, Herpud1, Itgb1, Kdm6b, Mef2a, Mef2c, Myh6, Myl2, Mylk3, Myo18b, Myom1, Myom2, Myom3, Neb, Nox4, Nprl3, Nrap, Pdlim5, Pi16, Popdc2, Prkg1, Rara, Sgcb, Sik1, Sorbs2, Speg, Tcap, Tsc1, Ttn, Vegfa, Xirp1]
GO:0030240	skeletal muscle thin filament assembly	GO_BiologicalProcess-EBI-UniProt-GOA_21.02.2020_00h00	6.583e-08	0.000137453	1.07088e-21	4.81896e-20	[5, 6, 7, 8, 9]	Group39	81.8182	9	[Acta1, Actc1, Lmod3, Myom1, Myom2, Myom3, Nprl3, Tcap, Ttn]
GO:0055008	cardiac muscle tissue morphogenesis	GO_BiologicalProcess-EBI-UniProt-GOA_21.02.2020_00h00	2.23023e-06	0.00439802	1.07088e-21	4.81896e-20	[5, 6, 7, 8, 9]	Group39	28.4091	25	[Actc1, Apobec2, Chd3, Fkbp1a, Heg1, Herpud1, Med1, Myh6, Myh7, Myl2, Myom1, Myom2, Myom3, Notch1, Nprl3, Tcap, Tgfb2, Tnnc1, Tnni1, Tnni3, Tnnt2, Tpm1, Ttn, Wnt5a, Xirp2]
GO:0055013	cardiac muscle cell development	GO_BiologicalProcess-EBI-UniProt-GOA_21.02.2020_00h00	1.37137e-11	3.03621e-08	1.07088e-21	4.81896e-20	[5, 6, 7, 8, 9]	Group39	33.6207	39	[Actc1, Actn2, Agt, Akap13, Akap6, Alpk3, Apobec2, Atg7, Camk2d, Cav3, Cavin4, Cdkn1a, Cnot7, Csrp3, Cxadr, Fdps, Herpud1, Mef2a, Myh6, Myl2, Mylk3, Myo18b, Myom1, Myom2, Myom3, Neb, Nprl3, Nrap, Pdlim5, Pi16, Popdc2, Prkg1, Sgcb, Sorbs2, Speg, Tcap, Ttn, Vegfa, Xirp1]
GO:0055003	cardiac myofibril assembly	GO_BiologicalProcess-EBI-UniProt-GOA_21.02.2020_00h00	5.04678e-08	0.000105932	1.07088e-21	4.81896e-20	[5, 6, 7, 8, 9, 10]	Group39	53.8462	14	[Actc1, Cavin4, Csrp3, Mef2a, Myl2, Mylk3, Myom1, Myom2, Myom3, Neb, Nprl3, Nrap, Tcap, Ttn]
GO:0048739	cardiac muscle fiber development	GO_BiologicalProcess-EBI-UniProt-GOA_21.02.2020_00h00	1.78575e-06	0.00354472	1.07088e-21	4.81896e-20	[6, 7, 8, 9, 10]	Group39	64.2857	9	[Cxadr, Myh6, Myo18b, Myom1, Myom2, Myom3, Tcap, Ttn, Vegfa]
GO:0032870	cellular response to hormone stimulus	GO_BiologicalProcess-EBI-UniProt-GOA_21.02.2020_00h00	8.11675e-11	1.78487e-07	1.93968e-21	8.53461e-20	[4, 5]	Group40	18.0077	141	[Acsl1, Actn2, Agt, Akap13, Akt2, Apobec1, Apobec2, Appl2, Arntl, Asns, Atp1a2, Atp1a3, Atp2b4, Baiap2l1, Brwd1, Calcoco1, Camk2a, Car2, Cav1, Ccnd3, Cdk2, Cdk5r1, Cpeb2, Cry2, Csrp3, Ddit4, Eif4ebp1, Enho, Enpp1, Eprs, Esr1, Esrrb, Esrrg, Fam107a, Fbn1, Fbxo32, Fgf21, Fkbp4, Foxo3, Foxo4, Foxo6, Fyn, Gdf15, Ghr, Gnai2, Gnas, Got1, Gpam, Gpt, Grb2, Hdac4, Heyl, Igf2, Inpp5k, Inppl1, Kank1, Kdm3a,…
GO:0071417	cellular response to organonitrogen compound	GO_BiologicalProcess-EBI-UniProt-GOA_21.02.2020_00h00	2.24995e-17	5.12538e-14	1.93968e-21	8.53461e-20	[4, 5]	Group40	20.839	154	[Acta1, Actb, Actn2, Adrb2, Agt, Akap6, Akr1b3, Akt2, Apobec1, Appl2, Aqp9, Arhgef2, Atf4, Atg7, Atp1a3, Atp2b4, Atp5h, Baiap2l1, Brwd1, Cacna1s, Cacna2d1, Cacnb1, Camk2a, Car2, Casp4, Casq2, Castor2, Cav1, Cav3, Ccnd3, Cd36, Cdk2, Cdkn1c, Cebpb, Col16a1, Col1a1, Col1a2, Col3a1, Col6a1, Cpeb2, Csrp3, Ddc, Dnm2, Eif4ebp1, Enho, Enpp1, Eprs, Fbn1, Fgf21, Foxo3, Foxo4, Foxo6, Fyn, Gdf15, Ghr, Gnai2,…
GO:1901652	response to peptide	GO_BiologicalProcess-EBI-UniProt-GOA_21.02.2020_00h00	8.10421e-12	1.79833e-08	1.93968e-21	8.53461e-20	[4, 5]	Group40	19.5477	121	[Actn2, Adrb2, Agt, Akr1b3, Akt2, Apobec1, Appl2, Arhgef2, Atp1a3, Atp2a1, Atp2a2, Atp5h, Baiap2l1, Brwd1, Bsg, Cacna2d1, Cacnb1, Cad, Camk2a, Capn1, Car2, Casp4, Cav1, Ccnd3, Cd36, Cdk2, Col1a1, Cpeb2, Cry2, Csrp3, Dag1, Dnm1, Egr2, Eif4ebp1, Enho, Enpp1, Epm2aip1, Eprs, Fabp3, Fbn1, Fgf21, Foxo3, Foxo4, Foxo6, Fyn, Gatm, Gdf15, Ghr, Gnai2, Got1, Gpam, Gpt, Grb2, Igf2, Igfbp5, Ikbkb, Inpp5k, Inp…
GO:0043434	response to peptide hormone	GO_BiologicalProcess-EBI-UniProt-GOA_21.02.2020_00h00	3.57652e-09	7.69667e-06	1.93968e-21	8.53461e-20	[4, 5, 6]	Group40	18.9036	100	[Actn2, Agt, Akt2, Apobec1, Appl2, Atp2a1, Atp2a2, Baiap2l1, Brwd1, Bsg, Cad, Camk2a, Capn1, Car2, Cav1, Ccnd3, Cdk2, Col1a1, Cpeb2, Cry2, Csrp3, Dag1, Egr2, Eif4ebp1, Enho, Enpp1, Epm2aip1, Eprs, Fabp3, Fbn1, Fgf21, Foxo3, Foxo4, Foxo6, Fyn, Gatm, Gdf15, Ghr, Gnai2, Got1, Gpam, Gpt, Grb2, Igf2, Igfbp5, Ikbkb, Inpp5k, Inppl1, Kank1, Klf15, Lpin1, Lpin3, Lpl, Mapk8ip1, Mars, Mbd5, Ogt, Pard3, Pck2…
GO:1901653	cellular response to peptide	GO_BiologicalProcess-EBI-UniProt-GOA_21.02.2020_00h00	7.96706e-13	1.77745e-09	1.93968e-21	8.53461e-20	[5, 6]	Group40	22.1709	96	[Actn2, Adrb2, Agt, Akr1b3, Akt2, Apobec1, Appl2, Arhgef2, Atp1a3, Atp5h, Baiap2l1, Brwd1, Cacna2d1, Cacnb1, Camk2a, Car2, Casp4, Cav1, Ccnd3, Cd36, Cdk2, Cpeb2, Csrp3, Eif4ebp1, Enho, Enpp1, Eprs, Fbn1, Fgf21, Foxo3, Foxo4, Foxo6, Fyn, Gdf15, Ghr, Gnai2, Got1, Gpam, Gpt, Grb2, Igf2, Inpp5k, Inppl1, Itga4, Kank1, Klf15, Klf3, Klf4, Klf5, Lpin1, Lpin3, Lpl, Mapk8ip1, Mars, Mbd5, Ogt, Pard3, Pck2, …
GO:0007169	transmembrane receptor protein tyrosine kinase signaling pathway	GO_BiologicalProcess-EBI-UniProt-GOA_21.02.2020_00h00	4.2042e-13	9.4048e-10	1.93968e-21	8.53461e-20	[5, 6, 7]	Group40	19.7605	132	[Adam17, Adgra2, Adora1, Afap1l2, Agt, Akt2, Atxn1, Baiap2l1, Bex1, Brwd1, Ccnd3, Cd59a, Cdh13, Cdk5r1, Col1a1, Col4a5, Csrp3, Cyfip2, Dab2ip, Dcn, Ddit4, Ddr2, Dll1, Dusp3, Eif4ebp1, Emilin1, Enho, Enpp1, Ephb1, Ephb3, Ephb6, Erbb2, Erbb3, Esr1, Fbxw7, Fgf21, Fgf9, Fgfbp1, Fgfr1, Fgfr3, Fgfrl1, Flrt1, Foxo3, Foxo4, Foxo6, Fyn, Fzd4, Gab2, Gdf15, Ghr, Gigyf2, Gnai2, Gpc1, Grb2, Grina, Hif1a, Igf2…
GO:0032868	response to insulin	GO_BiologicalProcess-EBI-UniProt-GOA_21.02.2020_00h00	1.95152e-10	4.27772e-07	1.93968e-21	8.53461e-20	[5, 6, 7]	Group40	22.3214	75	[Agt, Akt2, Apobec1, Appl2, Baiap2l1, Brwd1, Cad, Ccnd3, Cdk2, Cpeb2, Cry2, Csrp3, Egr2, Eif4ebp1, Enho, Enpp1, Epm2aip1, Eprs, Fabp3, Foxo3, Foxo4, Foxo6, Ghr, Gnai2, Got1, Gpam, Gpt, Grb2, Igf2, Inpp5k, Inppl1, Kank1, Klf15, Lpin1, Lpin3, Lpl, Mapk8ip1, Mars, Ogt, Pard3, Pck2, Pdk1, Pdk2, Pkm, Plcb1, Ptpa, Ptpra, Ptprf, Rhoq, Rps6kb1, Scly, Sesn2, Slc25a33, Slc2a4, Slc2a8, Socs3, Socs7, Sorbs1,…
GO:0071375	cellular response to peptide hormone stimulus	GO_BiologicalProcess-EBI-UniProt-GOA_21.02.2020_00h00	3.08645e-10	6.74697e-07	1.93968e-21	8.53461e-20	[5, 6, 7]	Group40	21.6667	78	[Actn2, Agt, Akt2, Apobec1, Appl2, Baiap2l1, Brwd1, Camk2a, Car2, Cav1, Ccnd3, Cdk2, Cpeb2, Csrp3, Eif4ebp1, Enho, Enpp1, Eprs, Fbn1, Fgf21, Foxo3, Foxo4, Foxo6, Fyn, Gdf15, Ghr, Gnai2, Got1, Gpam, Gpt, Grb2, Igf2, Inpp5k, Inppl1, Kank1, Lpin1, Lpin3, Lpl, Mapk8ip1, Mars, Mbd5, Ogt, Pard3, Pck2, Pdk1, Pdk2, Pkm, Plcb1, Ptpa, Ptpra, Ptprf, Pxn, Rhoq, Rps6kb1, Slc25a33, Slc26a6, Slc2a4, Slc2a8, Soc…
GO:0032869	cellular response to insulin stimulus	GO_BiologicalProcess-EBI-UniProt-GOA_21.02.2020_00h00	5.8881e-11	1.29656e-07	1.93968e-21	8.53461e-20	[6, 7, 8]	Group40	24.5211	64	[Agt, Akt2, Apobec1, Appl2, Baiap2l1, Brwd1, Ccnd3, Cdk2, Cpeb2, Csrp3, Eif4ebp1, Enho, Enpp1, Eprs, Foxo3, Foxo4, Foxo6, Ghr, Gnai2, Got1, Gpam, Gpt, Grb2, Igf2, Inpp5k, Inppl1, Kank1, Lpin1, Lpin3, Lpl, Mapk8ip1, Mars, Ogt, Pard3, Pck2, Pdk1, Pdk2, Pkm, Plcb1, Ptpa, Ptpra, Ptprf, Rhoq, Rps6kb1, Slc25a33, Slc2a4, Slc2a8, Socs3, Socs7, Sorbs1, Srebf1, Srsf5, Syap1, Tom1l2, Trib3, Trim72, Tsc1, Uc…
GO:0008286	insulin receptor signaling pathway	GO_BiologicalProcess-EBI-UniProt-GOA_21.02.2020_00h00	7.96872e-07	0.00160649	1.93968e-21	8.53461e-20	[6, 7, 8, 9]	Group40	24.0741	39	[Agt, Akt2, Baiap2l1, Brwd1, Ccnd3, Csrp3, Eif4ebp1, Enho, Enpp1, Foxo3, Foxo4, Foxo6, Gnai2, Grb2, Igf2, Inpp5k, Inppl1, Kank1, Mapk8ip1, Ogt, Pard3, Pdk2, Plcb1, Ptpa, Ptpra, Ptprf, Rhoq, Rps6kb1, Slc2a8, Socs3, Socs7, Sorbs1, Srebf1, Tom1l2, Trim72, Tsc1, Ybx1, Zbtb7b, Zfp106]
GO:0009896	positive regulation of catabolic process	GO_BiologicalProcess-EBI-UniProt-GOA_21.02.2020_00h00	5.16604e-09	1.1076e-05	2.8789e-13	1.00761e-11	[3, 4, 5]	Group41	19.3277	92	[Abca2, Actn3, Adora1, Adrb2, Akt2, Arih1, Asb11, Atg16l1, Atg7, Becn1, Bid, Bnip3, Bnip3l, Cav1, Cbfa2t3, Cd81, Cnot6l, Cnot7, Cpt1b, Csnk1a1, Ctsc, Dab2ip, Dapk1, Dcn, Ddit3, Dnajb2, Dvl1, Esrrb, Fbxl5, Fbxw7, Fgf21, Flcn, Foxo3, Fyco1, Gigyf2, Gpd1, Hecw2, Herpud1, Hif1a, Hk2, Hspb8, Idua, Igfbp3, Ikbkg, Il33, Irgm2, Klhl40, Mapk9, Mfn2, Mid2, Mtdh, Ndufa13, Nos2, Nupr1, Oaz2, Optn, Pacsin3, P…
GO:0016236	macroautophagy	GO_BiologicalProcess-EBI-UniProt-GOA_21.02.2020_00h00	1.02363e-08	2.18442e-05	2.8789e-13	1.00761e-11	[4, 5]	Group41	24.5098	50	[Adrb2, Atg13, Atg16l1, Atg7, Atg9a, Atg9b, Atp6v0a1, Becn1, Bnip3, Bnip3l, Ctsd, Dcn, Epg5, Fez2, Fyco1, Hif1a, Hspb8, Ikbkg, Irgm2, Lgals8, Lzts1, Map1lc3a, Map1lc3b, Mfn2, Mtm1, Mtmr3, Nbr1, Nprl3, Nupr1, Optn, Pik3c2b, Pink1, Prkaa2, Rb1cc1, Rubcn, Sesn1, Sesn2, Sh3glb1, Snx14, Stbd1, Synpo2, Tbc1d14, Tlr2, Trp53inp2, Tsc1, Vps13d, Wac, Wdfy3, Wdr45, Wipi1]
GO:0031329	regulation of cellular catabolic process	GO_BiologicalProcess-EBI-UniProt-GOA_21.02.2020_00h00	2.77759e-10	6.08015e-07	2.8789e-13	1.00761e-11	[4, 5]	Group41	17.8385	137	[Abca2, Adrb2, Akt2, Apobec1, Arih1, Atg16l1, Atg7, Atp2b4, Atp6v0a1, Atraid, Axin2, Becn1, Bid, Bmf, Bnip3, Bnip3l, Cav1, Cbfa2t3, Cd81, Cnot6l, Cnot7, Cpt1b, Csdc2, Csnk1a1, Ctsa, Ctsc, Dab2ip, Dapk1, Dbi, Dcn, Ddit3, Depp1, Dlgap1, Dnajb2, Dram2, Dvl1, Esrrb, Fbxl2, Fbxl5, Fbxw7, Fez2, Fgf21, Flcn, Foxo3, Fxr1, Fxyd1, Fyco1, Gigyf2, Gpd1, Herpud1, Hfe, Hif1a, Hk2, Hsd11b1, Hspb8, Htr2b, Igfbp3…
GO:0000422	autophagy of mitochondrion	GO_BiologicalProcess-EBI-UniProt-GOA_21.02.2020_00h00	6.36975e-06	0.0123127	2.8789e-13	1.00761e-11	[4, 5, 6]	Group41	28.9474	22	[Atg13, Atg7, Atg9a, Atg9b, Becn1, Bnip3, Bnip3l, Fbxw7, Hif1a, Hk2, Map1lc3a, Map1lc3b, Mfn2, Optn, Pink1, Ppargc1a, Rb1cc1, Srebf1, Tom1l2, Vps13d, Wdr45, Wipi1]
GO:0010506	regulation of autophagy	GO_BiologicalProcess-EBI-UniProt-GOA_21.02.2020_00h00	4.40125e-11	9.71357e-08	2.8789e-13	1.00761e-11	[4, 5, 6]	Group41	24.2647	66	[Adrb2, Atg16l1, Atg7, Atp6v0a1, Becn1, Bid, Bmf, Bnip3, Bnip3l, Ctsa, Dapk1, Dcn, Ddit3, Depp1, Dram2, Fbxl2, Fbxw7, Fez2, Flcn, Foxo3, Fyco1, Hif1a, Hk2, Hspb8, Htr2b, Ikbkg, Irgm2, Kdm4a, Keap1, Klhl22, Lars, Lzts1, Mapt, Mfn2, Mid2, Mtdh, Mtm1, Mtmr3, Nprl3, Nupr1, Optn, Pink1, Plk2, Prkaa2, Ptpn22, Pycard, Rragd, Rubcn, Sesn1, Sesn2, Sh3glb1, Srebf1, Stat3, Stk11, Tbc1d14, Tfeb, Tlr2, Tom1l2…
GO:0031331	positive regulation of cellular catabolic process	GO_BiologicalProcess-EBI-UniProt-GOA_21.02.2020_00h00	3.26452e-08	6.88813e-05	2.8789e-13	1.00761e-11	[4, 5, 6]	Group41	19.7007	79	[Abca2, Adrb2, Akt2, Arih1, Atg16l1, Atg7, Becn1, Bid, Bnip3, Bnip3l, Cav1, Cbfa2t3, Cd81, Cnot6l, Cnot7, Cpt1b, Csnk1a1, Ctsc, Dab2ip, Dapk1, Dcn, Ddit3, Dnajb2, Dvl1, Esrrb, Fbxl5, Fbxw7, Fgf21, Flcn, Foxo3, Fyco1, Gigyf2, Gpd1, Herpud1, Hif1a, Hk2, Hspb8, Igfbp3, Ikbkg, Il33, Irgm2, Klhl40, Mapk9, Mfn2, Mid2, Mtdh, Nos2, Nupr1, Optn, Pacsin3, Pink1, Plk2, Prkaa2, Psen2, Pttg1ip, Rad23a, Rbm24,…
GO:0061726	mitochondrion disassembly	GO_BiologicalProcess-EBI-UniProt-GOA_21.02.2020_00h00	6.36975e-06	0.0123127	2.8789e-13	1.00761e-11	[5]	Group41	28.9474	22	[Atg13, Atg7, Atg9a, Atg9b, Becn1, Bnip3, Bnip3l, Fbxw7, Hif1a, Hk2, Map1lc3a, Map1lc3b, Mfn2, Optn, Pink1, Ppargc1a, Rb1cc1, Srebf1, Tom1l2, Vps13d, Wdr45, Wipi1]
GO:0010508	positive regulation of autophagy	GO_BiologicalProcess-EBI-UniProt-GOA_21.02.2020_00h00	5.67244e-08	0.000118781	2.8789e-13	1.00761e-11	[4, 5, 6, 7]	Group41	27.0677	36	[Adrb2, Atg16l1, Atg7, Becn1, Bid, Bnip3, Bnip3l, Dapk1, Dcn, Ddit3, Flcn, Foxo3, Fyco1, Hif1a, Hk2, Hspb8, Ikbkg, Irgm2, Mfn2, Mid2, Mtdh, Optn, Pink1, Plk2, Prkaa2, Sesn1, Sesn2, Sh3glb1, Stk11, Tfeb, Tlr2, Tpcn1, Trp53inp2, Tsc1, Vps13d, Wac]
GO:0016241	regulation of macroautophagy	GO_BiologicalProcess-EBI-UniProt-GOA_21.02.2020_00h00	7.29575e-07	0.00147447	2.8789e-13	1.00761e-11	[5, 6, 7]	Group41	27.027	30	[Adrb2, Atp6v0a1, Becn1, Bnip3, Bnip3l, Dcn, Fez2, Fyco1, Hif1a, Hspb8, Ikbkg, Irgm2, Lzts1, Mfn2, Mtm1, Mtmr3, Nprl3, Nupr1, Optn, Pink1, Prkaa2, Rubcn, Sesn1, Sesn2, Sh3glb1, Tbc1d14, Tlr2, Tsc1, Vps13d, Wac]
GO:0016239	positive regulation of macroautophagy	GO_BiologicalProcess-EBI-UniProt-GOA_21.02.2020_00h00	2.57624e-05	0.0483303	2.8789e-13	1.00761e-11	[5, 6, 7, 8]	Group41	28.169	20	[Adrb2, Becn1, Bnip3, Bnip3l, Dcn, Fyco1, Hif1a, Hspb8, Ikbkg, Irgm2, Mfn2, Optn, Pink1, Sesn1, Sesn2, Sh3glb1, Tlr2, Tsc1, Vps13d, Wac]
GO:0019722	calcium-mediated signaling	GO_BiologicalProcess-EBI-UniProt-GOA_21.02.2020_00h00	3.11631e-06	0.00609239	1.57281e-09	4.24658e-08	[5, 6, 7]	Group42	20.4	51	[Actn3, Akap6, Ank2, Asph, Atp1b1, Atp2a2, Atp2b4, Calml4, Casq1, Casq2, Cdh13, Cmklr1, Dmpk, Dyrk2, Erbb3, Exoc4, Fkbp1a, Hdac4, Hrc, Htr2b, Irgm2, Itpr2, Jph1, Jph2, Jsrp1, L1cam, Mapk7, Mapt, Mcu, Myoz1, Myoz2, Ncam1, Nfatc4, P2rx4, Pdk1, Pdk2, Ppp3ca, Ppp3cb, Prnp, Ryr1, Ryr3, Syk, Tmbim1, Tmbim4, Tmem38a, Tmem38b, Tnni3, Tpcn1, Trdn, Trpm4, Zap70]
GO:0051208	sequestering of calcium ion	GO_BiologicalProcess-EBI-UniProt-GOA_21.02.2020_00h00	1.64744e-05	0.0311695	1.57281e-09	4.24658e-08	[3, 4, 8, 10]	Group42	21.8182	36	[Akap6, Ank2, Asph, Bbc3, Camk2d, Capn3, Casq1, Casq2, Cemip, Chd3, Dbi, Ddit3, Dhrs7c, Ednra, Ero1l, F2, Fkbp1a, Hrc, Htr2b, Itpr2, Jph1, Jph2, Jsrp1, Nol3, Pdk1, Plcb1, Plcb4, Plcl2, Ryr1, Ryr3, Slc8b1, Tgfb2, Tmem38a, Tmem38b, Tpcn1, Trdn]
GO:0051282	regulation of sequestering of calcium ion	GO_BiologicalProcess-EBI-UniProt-GOA_21.02.2020_00h00	1.48655e-05	0.028185	1.57281e-09	4.24658e-08	[3, 4, 5, 9, 11]	Group42	21.9512	36	[Akap6, Ank2, Asph, Bbc3, Camk2d, Capn3, Casq1, Casq2, Cemip, Chd3, Dbi, Ddit3, Dhrs7c, Ednra, Ero1l, F2, Fkbp1a, Hrc, Htr2b, Itpr2, Jph1, Jph2, Jsrp1, Nol3, Pdk1, Plcb1, Plcb4, Plcl2, Ryr1, Ryr3, Slc8b1, Tgfb2, Tmem38a, Tmem38b, Tpcn1, Trdn]
GO:0050848	regulation of calcium-mediated signaling	GO_BiologicalProcess-EBI-UniProt-GOA_21.02.2020_00h00	4.10714e-06	0.0079966	1.57281e-09	4.24658e-08	[5, 6, 7, 8]	Group42	25.9259	28	[Actn3, Akap6, Asph, Atp2b4, Casq2, Cdh13, Cmklr1, Dyrk2, Erbb3, Exoc4, Fkbp1a, Hrc, Jph2, Jsrp1, L1cam, Mapk7, Mapt, Myoz1, Myoz2, Ncam1, P2rx4, Pdk2, Prnp, Syk, Tmbim1, Tmbim4, Trdn, Zap70]
GO:0051283	negative regulation of sequestering of calcium ion	GO_BiologicalProcess-EBI-UniProt-GOA_21.02.2020_00h00	1.23872e-05	0.0235605	1.57281e-09	4.24658e-08	[3, 4, 5, 6, 9, 10, 11, 12]	Group42	22.2222	36	[Akap6, Ank2, Asph, Bbc3, Camk2d, Capn3, Casq1, Casq2, Cemip, Chd3, Dbi, Ddit3, Dhrs7c, Ednra, Ero1l, F2, Fkbp1a, Hrc, Htr2b, Itpr2, Jph1, Jph2, Jsrp1, Nol3, Pdk1, Plcb1, Plcb4, Plcl2, Ryr1, Ryr3, Slc8b1, Tgfb2, Tmem38a, Tmem38b, Tpcn1, Trdn]
GO:0060402	calcium ion transport into cytosol	GO_BiologicalProcess-EBI-UniProt-GOA_21.02.2020_00h00	1.31274e-06	0.00262941	1.57281e-09	4.24658e-08	[4, 10, 12]	Group42	22.0588	45	[Adrb2, Akap6, Ank2, Asph, Bbc3, Cacna2d1, Camk2d, Capn3, Casq1, Casq2, Cav1, Cemip, Chd3, Dbi, Ddit3, Dhrs7c, Ednra, Ero1l, F2, Fkbp1a, Fxyd1, Fyn, Hrc, Htr2b, Itpr2, Jph1, Jph2, Jsrp1, Nol3, Oga, P2rx4, Pdk1, Plcb1, Plcb4, Plcl2, Prnp, Ryr1, Ryr3, Slc8b1, Tgfb2, Tmbim6, Tmem38a, Tmem38b, Tpcn1, Trdn]
GO:0015085	calcium ion transmembrane transporter activity	GO_BiologicalProcess-EBI-UniProt-GOA_21.02.2020_00h00	1.77931e-06	0.0035337	1.57281e-09	4.24658e-08	[8, 9, 10]	Group42	20.9205	50	[Ahnak, Akap6, Ank2, Asph, Atp1a2, Atp1b1, Atp2a1, Atp2a2, Atp2a3, Atp2b4, Cacna1s, Cacna2d1, Cacnb1, Cacng1, Cacng6, Casq1, Casq2, Cav3, Cbarp, Dysf, Fkbp1a, Gnb5, Gpr35, Hrc, Hspa2, Itpr2, Jph1, Jph2, Jsrp1, Mcu, Mrln, Orai1, P2rx4, Pacsin3, Pla2g6, Ryr1, Ryr3, S100a1, Slc24a3, Slc8b1, Smim6, Stac, Stac3, Stim1, Stim2, Tmem37, Tnni3, Tpcn1, Trdn, Trpm4]
GO:0060401	cytosolic calcium ion transport	GO_BiologicalProcess-EBI-UniProt-GOA_21.02.2020_00h00	2.34604e-07	0.00048258	1.57281e-09	4.24658e-08	[9]	Group42	22.2222	50	[Adrb2, Akap6, Ank2, Asph, Atp2a2, Atp2a3, Bbc3, Cacna2d1, Camk2d, Capn3, Casq1, Casq2, Cav1, Cemip, Chd3, Dbi, Ddit3, Dhrs7c, Ednra, Ero1l, F2, Fkbp1a, Fxyd1, Fyn, Hrc, Htr2b, Itpr2, Jph1, Jph2, Jsrp1, Mcu, Micu1, Nol3, Oga, P2rx4, Pdk1, Plcb1, Plcb4, Plcl2, Prnp, Psen2, Ryr1, Ryr3, Slc8b1, Tgfb2, Tmbim6, Tmem38a, Tmem38b, Tpcn1, Trdn]
GO:0051209	release of sequestered calcium ion into cytosol	GO_BiologicalProcess-EBI-UniProt-GOA_21.02.2020_00h00	1.07562e-05	0.020609	1.57281e-09	4.24658e-08	[4, 5, 6, 7, 10, 11, 12, 13, 14]	Group42	22.5	36	[Akap6, Ank2, Asph, Bbc3, Camk2d, Capn3, Casq1, Casq2, Cemip, Chd3, Dbi, Ddit3, Dhrs7c, Ednra, Ero1l, F2, Fkbp1a, Hrc, Htr2b, Itpr2, Jph1, Jph2, Jsrp1, Nol3, Pdk1, Plcb1, Plcb4, Plcl2, Ryr1, Ryr3, Slc8b1, Tgfb2, Tmem38a, Tmem38b, Tpcn1, Trdn]
GO:0097553	calcium ion transmembrane import into cytosol	GO_BiologicalProcess-EBI-UniProt-GOA_21.02.2020_00h00	1.21912e-05	0.023212	1.57281e-09	4.24658e-08	[5, 9, 10, 11, 13]	Group42	21.547	39	[Adrb2, Akap6, Ank2, Asph, Bbc3, Camk2d, Capn3, Casq1, Casq2, Cemip, Chd3, Dbi, Ddit3, Dhrs7c, Ednra, Ero1l, F2, Fkbp1a, Fyn, Hrc, Htr2b, Itpr2, Jph1, Jph2, Jsrp1, Nol3, Pdk1, Plcb1, Plcb4, Plcl2, Prnp, Ryr1, Ryr3, Slc8b1, Tgfb2, Tmem38a, Tmem38b, Tpcn1, Trdn]
GO:0001558	regulation of cell growth	GO_BiologicalProcess-EBI-UniProt-GOA_21.02.2020_00h00	6.05838e-07	0.00122682	2.80017e-17	1.12007e-15	[3, 4, 5]	Group43	18.0828	83	[Acsl4, Adam17, Agt, Akap6, Apbb1, Apobec3, Atad3a, Bbc3, Bcl6, Carf, Cav3, Cd81, Cdc42, Cdk5r1, Cdkn1a, Cgref1, Crabp2, Cryab, Cth, Dab2ip, Dbn1, Dcn, Dnajb2, Dnm2, Enpp1, Erbb2, F2, Fam107a, Fbln5, Fdps, Fhl1, Fitm1, Flcn, Fn1, Fxyd1, Gdf9, Hsd3b7, Hyal1, Igfbp3, Igfbp5, Kazald1, Kdm2b, Klhl22, L1cam, Macf1, Map2, Mapt, Mgll, Myl2, Ndufa13, Ndufs3, Neu1, Ostn, Pi16, Plxna4, Rb1, Rerg, Rgma, Rtn…
GO:0048588	developmental cell growth	GO_BiologicalProcess-EBI-UniProt-GOA_21.02.2020_00h00	1.03148e-05	0.019794	2.80017e-17	1.12007e-15	[3, 4, 5]	Group43	19.0311	55	[Agt, Akap13, Akap6, Apobec3, Camk2d, Cav3, Cdk5r1, Cobl, Crabp2, Cyfip2, Dbn1, Dclk1, Dcn, Dnm2, Dvl1, Fdps, Fitm1, Flrt1, Fn1, Gdf9, Itga4, Itgb1, L1cam, Macf1, Map2, Mapt, Mgll, Nrp2, Ostn, Pdlim5, Pi16, Plxna1, Plxna4, Postn, Prkg1, Rgma, Rtn4, Sema3b, Sema3c, Sema3d, Sema3g, Sema4d, Sema6a, Sema6c, Sh3glb1, Sin3a, Slit1, Sorbs2, Spg20, Stk11, Tgfbr2, Twf2, Unc13b, Vegfa, Wnt5a]
GO:0032990	cell part morphogenesis	GO_BiologicalProcess-EBI-UniProt-GOA_21.02.2020_00h00	5.16743e-13	1.15492e-09	2.80017e-17	1.12007e-15	[4, 5]	Group43	18.6441	154	[Abi1, Ablim1, Ache, Actb, Adarb1, Ank3, Apbb1, Apobec3, Artn, Arx, Atg7, B4galt6, Boc, Bsg, Camk2a, Camk2b, Camk2d, Caprin1, Ccdc141, Cdc42, Cdh11, Cdk5r1, Celsr3, Cobl, Col25a1, Crabp2, Cyfip2, Dab2ip, Dag1, Dbn1, Dclk1, Dcn, Dnm2, Dst, Dvl1, Dvl3, Egr2, Enah, Enpp2, Ephb1, Ephb3, Erbb2, Fbn1, Fbxo31, Fgfr3, Fitm1, Flot1, Flrt1, Fn1, Fyn, Fzd4, Gbx1, Grina, Hecw2, Immt, Itga4, Itgb1, Kank1, Kid…
GO:0022604	regulation of cell morphogenesis	GO_BiologicalProcess-EBI-UniProt-GOA_21.02.2020_00h00	5.23486e-08	0.000109827	2.80017e-17	1.12007e-15	[4, 5, 6]	Group43	17.6568	107	[Ache, Aldoa, Apobec3, Brwd1, Camk2b, Camk2d, Caprin1, Capzb, Cdc42, Cdc42ep2, Cdc42se2, Cdk5r1, Crabp2, Dbn1, Dcn, Dnm2, Dvl1, Dvl3, Enpp2, Ephb3, F11r, F2, Fbxo31, Fitm1, Fitm2, Fmnl1, Fn1, Fyn, Fzd4, Gas2, Gm14137, Hecw2, Ighm, Itga7, Kank1, Kif13b, Kif3a, L1cam, Lrp4, Lzts1, Lzts3, Macf1, Map2, Map2k2, Mapk9, Mapt, Mark2, Mgll, Mkln1, Myh7b, Myl12b, Nfatc4, Numbl, Obsl1, Ostn, Pard3, Parp6, P…
GO:0048858	cell projection morphogenesis	GO_BiologicalProcess-EBI-UniProt-GOA_21.02.2020_00h00	2.9489e-13	6.60554e-10	2.80017e-17	1.12007e-15	[4, 5, 6]	Group43	19.0051	149	[Abi1, Ablim1, Ache, Actb, Adarb1, Ank3, Apbb1, Apobec3, Artn, Arx, Atg7, B4galt6, Boc, Bsg, Camk2a, Camk2b, Camk2d, Caprin1, Ccdc141, Cdc42, Cdh11, Cdk5r1, Celsr3, Cobl, Col25a1, Crabp2, Cyfip2, Dab2ip, Dag1, Dbn1, Dclk1, Dcn, Dnm2, Dst, Dvl1, Dvl3, Egr2, Enah, Enpp2, Ephb1, Ephb3, Erbb2, Fbn1, Fbxo31, Fgfr3, Fitm1, Flot1, Flrt1, Fn1, Fyn, Fzd4, Gbx1, Grina, Hecw2, Itga4, Itgb1, Kank1, Kidins220…
GO:0010769	regulation of cell morphogenesis involved in differentiation	GO_BiologicalProcess-EBI-UniProt-GOA_21.02.2020_00h00	1.34143e-06	0.00268421	2.80017e-17	1.12007e-15	[5, 6, 7]	Group43	18.5567	72	[Ache, Apobec3, Camk2b, Camk2d, Caprin1, Cdc42, Cdk5r1, Crabp2, Dbn1, Dcn, Dnm2, Enpp2, Ephb3, Fbxo31, Fitm1, Fn1, Hecw2, Kank1, Kif13b, L1cam, Lrp4, Lzts1, Lzts3, Macf1, Map2, Map2k2, Mapk9, Mapt, Mark2, Mgll, Nfatc4, Numbl, Obsl1, Parp6, Pdlim5, Plxna1, Plxna4, Plxnb3, Plxnd1, Postn, Ppp3ca, Pqbp1, Ptprd, Ptprf, Ret, Rgma, Robo2, Rtn4, Sdc2, Sema3b, Sema3c, Sema3d, Sema3g, Sema4d, Sema6a, Sema6…
GO:0120039	plasma membrane bounded cell projection morphogenesis	GO_BiologicalProcess-EBI-UniProt-GOA_21.02.2020_00h00	3.88993e-13	8.70955e-10	2.80017e-17	1.12007e-15	[5, 6, 7]	Group43	18.9987	148	[Abi1, Ablim1, Ache, Actb, Adarb1, Ank3, Apbb1, Apobec3, Artn, Arx, Atg7, B4galt6, Boc, Bsg, Camk2a, Camk2b, Camk2d, Caprin1, Ccdc141, Cdc42, Cdh11, Cdk5r1, Celsr3, Cobl, Col25a1, Crabp2, Cyfip2, Dab2ip, Dag1, Dbn1, Dclk1, Dcn, Dnm2, Dst, Dvl1, Dvl3, Egr2, Enah, Enpp2, Ephb1, Ephb3, Erbb2, Fbn1, Fbxo31, Fgfr3, Fitm1, Flot1, Flrt1, Fn1, Fyn, Fzd4, Gbx1, Grina, Hecw2, Itga4, Itgb1, Kank1, Kidins220…
GO:0010975	regulation of neuron projection development	GO_BiologicalProcess-EBI-UniProt-GOA_21.02.2020_00h00	5.02461e-08	0.000105517	2.80017e-17	1.12007e-15	[6, 7, 8, 9, 10, 11]	Group43	17.1429	120	[Ache, Acsl6, Adam17, Adamts1, Agt, Ap2a1, Apbb1, Apobec3, Atp1b2, Avil, Camk2b, Camk2d, Camk2g, Caprin1, Cdk5r1, Cobl, Crabp2, Dab2ip, Dbn1, Dcn, Dnm2, Dvl1, Dvl3, Ephb3, Erbb2, Ergic2, Fbxo31, Fgfr1, Fitm1, Fkbp4, Fn1, Foxo6, Fyn, Fzd4, Grn, H2-K1, Hecw2, Ikbkb, Inpp5j, Inppl1, Itgb1, Itsn1, Kank1, Kidins220, Kif13b, Klf4, L1cam, Lif, Lrp4, Lzts1, Lzts3, Macf1, Map2, Map2k2, Mapt, Mark2, Mef2c,…
GO:0048812	neuron projection morphogenesis	GO_BiologicalProcess-EBI-UniProt-GOA_21.02.2020_00h00	6.149e-13	1.37369e-09	2.80017e-17	1.12007e-15	[6, 7, 8, 9, 10, 11]	Group43	18.9791	145	[Abi1, Ablim1, Ache, Actb, Adarb1, Ank3, Apbb1, Apobec3, Artn, Arx, Atg7, B4galt6, Boc, Bsg, Camk2a, Camk2b, Camk2d, Caprin1, Ccdc141, Cdc42, Cdh11, Cdk5r1, Celsr3, Cobl, Col25a1, Crabp2, Cyfip2, Dab2ip, Dag1, Dbn1, Dclk1, Dcn, Dnm2, Dst, Dvl1, Dvl3, Egr2, Enah, Ephb1, Ephb3, Erbb2, Fbn1, Fbxo31, Fgfr3, Fitm1, Flot1, Flrt1, Fn1, Fyn, Fzd4, Gbx1, Grina, Hecw2, Itga4, Itgb1, Kidins220, Kif13b, Kif3…
GO:0061564	axon development	GO_BiologicalProcess-EBI-UniProt-GOA_21.02.2020_00h00	5.16643e-11	1.13868e-07	2.80017e-17	1.12007e-15	[6, 7, 9, 10, 11]	Group43	19.4828	113	[Ablim1, Ache, Actb, Adam17, Adarb1, Ank3, Apbb1, Apobec3, Artn, Arx, Atg7, B4galt6, Bex1, Boc, Bsg, Ccdc141, Cdh11, Cdk5r1, Celsr3, Cobl, Col25a1, Crabp2, Cyfip2, Dag1, Dbn1, Dclk1, Dcn, Dnm2, Dst, Dvl1, Egr2, Enah, Ephb1, Ephb3, Erbb2, Fbn1, Fgfr3, Fitm1, Flot1, Fn1, Gbx1, Grina, Grn, Itga4, Itgb1, Kif13b, Kif3a, Kif5b, Klf4, L1cam, Lama1, Lama2, Lrp4, Lrtm1, Macf1, Map1a, Map2, Map2k2, Mapk8ip…
GO:0007409	axonogenesis	GO_BiologicalProcess-EBI-UniProt-GOA_21.02.2020_00h00	1.01153e-10	2.22232e-07	2.80017e-17	1.12007e-15	[6, 7, 8, 9, 10, 11, 12]	Group43	19.8473	104	[Ablim1, Ache, Actb, Adarb1, Ank3, Apbb1, Apobec3, Artn, Arx, Atg7, B4galt6, Boc, Bsg, Ccdc141, Cdh11, Cdk5r1, Celsr3, Cobl, Col25a1, Crabp2, Cyfip2, Dag1, Dbn1, Dclk1, Dcn, Dnm2, Dst, Dvl1, Egr2, Enah, Ephb1, Ephb3, Erbb2, Fbn1, Fgfr3, Fitm1, Flot1, Fn1, Gbx1, Grina, Itga4, Itgb1, Kif13b, Kif3a, Kif5b, L1cam, Lama1, Lama2, Lrp4, Lrtm1, Macf1, Map1a, Map2, Map2k2, Mapk8ip3, Mapt, Mark2, Matn2, Mg…
GO:0035239	tube morphogenesis	GO_BiologicalProcess-EBI-UniProt-GOA_21.02.2020_00h00	2.91285e-08	6.15777e-05	3.24157e-34	1.84769e-32	[3, 4, 5]	Group44	15.896	165	[Actg1, Adamts1, Adamts16, Add1, Adgra2, Adgrg1, Adm2, Adrb2, Agt, Amotl1, Angptl6, Apobec2, Arhgap24, Atf2, Atp2b4, Bcas3, Becn1, Calcrl, Cav1, Cav3, Ccl5, Cd200, Cd34, Cd36, Cd59a, Cdc42, Cdh13, Chd3, Chil1, Cobl, Col18a1, Col3a1, Dab2ip, Dag1, Dcn, Dll1, Dvl1, Dvl3, Dysf, E2f2, Ednra, Emilin1, Emp2, Enah, Enpp2, Ephb1, Ephb3, Esr1, Fbln5, Fbxw7, Fgf9, Fgfbp1, Fgfr1, Fgfr3, Flcn, Fn1, Foxo4, Fx…
GO:0072359	circulatory system development	GO_BiologicalProcess-EBI-UniProt-GOA_21.02.2020_00h00	9.14754e-24	2.0957e-20	3.24157e-34	1.84769e-32	[4, 5]	Group44	19.4636	254	[Actc1, Actg1, Actn2, Adam19, Adamts1, Add1, Adgra2, Adgrg1, Adgrg6, Adm2, Adrb2, Agfg1, Agt, Akap13, Akap6, Alpk3, Amotl1, Angptl6, Ank2, Ap1b1, Apobec2, Arhgap24, Atf2, Atg7, Atp2b4, Axin2, Bcas3, Becn1, Cad, Calcrl, Camk2d, Cav1, Cav3, Cavin4, Ccl5, Cd200, Cd34, Cd36, Cd59a, Cdc42, Cdh13, Cdkn1a, Chd3, Chil1, Cnot7, Col18a1, Col1a1, Col1a2, Col3a1, Col5a1, Csrp3, Cth, Cxadr, Dab2ip, Dag1, Dand…
GO:0007507	heart development	GO_BiologicalProcess-EBI-UniProt-GOA_21.02.2020_00h00	1.19945e-19	2.73595e-16	3.24157e-34	1.84769e-32	[4, 5, 6]	Group44	21.751	159	[Actc1, Actn2, Adam19, Adamts1, Adgrg6, Agfg1, Agt, Akap13, Akap6, Alpk3, Ank2, Ap1b1, Apobec2, Atf2, Atg7, Axin2, Cad, Calcrl, Camk2d, Cav3, Cavin4, Cdc42, Cdkn1a, Chd3, Cnot7, Col3a1, Col5a1, Csrp3, Cxadr, Dand5, Dll1, Dnm2, Dvl3, Ednra, Emilin1, Erbb2, Erbb3, Fbn1, Fdps, Fgf9, Fgfr1, Fgfrl1, Fkbp1a, Frem2, Gaa, Galnt11, Gja5, Gys1, Heg1, Herpud1, Heyl, Hif1a, Hspb7, Hspg2, Htr2b, Ift172, Itga4…
GO:0014706	striated muscle tissue development	GO_BiologicalProcess-EBI-UniProt-GOA_21.02.2020_00h00	3.19729e-32	7.35697e-29	3.24157e-34	1.84769e-32	[5]	Group44	29.668	143	[Acta1, Actc1, Actn2, Actn3, Adrb2, Agfg1, Agt, Akap13, Akap6, Alpk3, Ankrd2, Apobec2, Arntl, Asb2, Atf3, Atg7, Boc, Cacna1s, Camk2d, Casq1, Cav1, Cav3, Cavin4, Ccnt2, Cd200, Cdc42, Cdkn1a, Cfl2, Chd3, Chrna1, Chrnd, Cnot7, Csrp3, Cxadr, Dcn, Dll1, Egr2, Ephb1, Erbb3, Ergic2, Fdps, Fgf9, Fgfr1, Fkbp1a, Flot1, Gja5, Gpc1, Hdac4, Heg1, Herpud1, Heyl, Hspg2, Itgb1, Jph2, Kcnk2, Kdm6b, Klf5, Klhl40, …
GO:0072358	cardiovascular system development	GO_BiologicalProcess-EBI-UniProt-GOA_21.02.2020_00h00	1.71063e-08	3.6368e-05	3.24157e-34	1.84769e-32	[4, 5, 6]	Group44	16.5517	144	[Actg1, Adamts1, Add1, Adgra2, Adgrg1, Adm2, Adrb2, Agt, Amotl1, Angptl6, Apobec2, Arhgap24, Atf2, Atp2b4, Bcas3, Becn1, Calcrl, Cav1, Ccl5, Cd200, Cd34, Cd36, Cd59a, Cdc42, Cdh13, Chd3, Chil1, Col18a1, Col1a1, Col1a2, Col3a1, Col5a1, Cth, Dab2ip, Dag1, Dcn, Ddit3, Dhcr7, Dll1, Dnm2, Dysf, E2f2, Ednra, Emilin1, Emp2, Enpp2, Ephb1, Ephb3, Fbln5, Fbxw7, Fgf9, Fgfbp1, Fgfr1, Flcn, Fn1, Foxo4, Fxyd1,…
GO:0001944	vasculature development	GO_BiologicalProcess-EBI-UniProt-GOA_21.02.2020_00h00	9.31074e-09	1.98971e-05	3.24157e-34	1.84769e-32	[4, 5, 6, 7]	Group44	16.7251	143	[Actg1, Adamts1, Add1, Adgra2, Adgrg1, Adm2, Adrb2, Agt, Amotl1, Angptl6, Apobec2, Arhgap24, Atf2, Atp2b4, Bcas3, Becn1, Calcrl, Cav1, Ccl5, Cd200, Cd34, Cd36, Cd59a, Cdc42, Cdh13, Chd3, Chil1, Col18a1, Col1a1, Col1a2, Col3a1, Col5a1, Cth, Dab2ip, Dag1, Dcn, Ddit3, Dhcr7, Dll1, Dnm2, Dysf, E2f2, Ednra, Emilin1, Emp2, Enpp2, Ephb1, Ephb3, Fbln5, Fbxw7, Fgf9, Fgfbp1, Fgfr1, Flcn, Fn1, Foxo4, Fxyd1,…
GO:0001568	blood vessel development	GO_BiologicalProcess-EBI-UniProt-GOA_21.02.2020_00h00	4.90266e-08	0.000103005	3.24157e-34	1.84769e-32	[3, 5, 6, 7, 8]	Group44	16.5854	136	[Actg1, Adamts1, Add1, Adgra2, Adgrg1, Adm2, Adrb2, Agt, Amotl1, Angptl6, Apobec2, Arhgap24, Atf2, Atp2b4, Bcas3, Becn1, Calcrl, Cav1, Ccl5, Cd200, Cd34, Cd36, Cd59a, Cdc42, Cdh13, Chd3, Chil1, Col18a1, Col1a1, Col1a2, Col3a1, Col5a1, Dab2ip, Dag1, Dcn, Ddit3, Dhcr7, Dll1, Dnm2, Dysf, E2f2, Ednra, Emilin1, Emp2, Enpp2, Ephb1, Ephb3, Fbln5, Fbxw7, Fgf9, Fgfbp1, Fgfr1, Flcn, Fn1, Foxo4, Fxyd1, Fzd4…
GO:0048738	cardiac muscle tissue development	GO_BiologicalProcess-EBI-UniProt-GOA_21.02.2020_00h00	1.32146e-15	2.99574e-12	3.24157e-34	1.84769e-32	[5, 6, 7]	Group44	26.8707	79	[Actc1, Actn2, Agfg1, Agt, Akap13, Akap6, Alpk3, Apobec2, Atg7, Camk2d, Cav3, Cavin4, Cdc42, Cdkn1a, Chd3, Cnot7, Csrp3, Cxadr, Dll1, Erbb3, Fdps, Fgf9, Fgfr1, Fkbp1a, Gja5, Heg1, Herpud1, Hspg2, Itgb1, Jph2, Kcnk2, Kdm6b, Med1, Mef2a, Mef2c, Myh6, Myh7, Myl2, Mylk3, Myo18b, Myom1, Myom2, Myom3, Ncam1, Neb, Notch1, Nox4, Nprl3, Nrap, Pdlim5, Pi16, Pim1, Popdc2, Ppp1r13l, Prkar1a, Prkg1, Rara, Sgc…
GO:0001525	angiogenesis	GO_BiologicalProcess-EBI-UniProt-GOA_21.02.2020_00h00	2.52712e-08	5.3499e-05	3.24157e-34	1.84769e-32	[3, 4, 5, 6, 7, 8, 9, 10]	Group44	17.9054	106	[Actg1, Adamts1, Add1, Adgra2, Adgrg1, Adm2, Adrb2, Agt, Amotl1, Angptl6, Apobec2, Arhgap24, Atf2, Atp2b4, Bcas3, Becn1, Calcrl, Cav1, Ccl5, Cd200, Cd34, Cd36, Cd59a, Cdc42, Cdh13, Chil1, Col18a1, Dab2ip, Dag1, Dcn, Dll1, Dysf, E2f2, Ednra, Emilin1, Emp2, Enpp2, Ephb1, Ephb3, Fbln5, Fbxw7, Fgf9, Fgfbp1, Fgfr1, Flcn, Fn1, Foxo4, Fxyd1, Gadd45a, Gja5, Grn, Gtf2i, Hif1a, Hk2, Hspg2, Htatip2, Hyal1, …
GO:0048514	blood vessel morphogenesis	GO_BiologicalProcess-EBI-UniProt-GOA_21.02.2020_00h00	6.52269e-08	0.000136259	3.24157e-34	1.84769e-32	[4, 5, 6, 7, 8, 9]	Group44	16.9944	121	[Actg1, Adamts1, Add1, Adgra2, Adgrg1, Adm2, Adrb2, Agt, Amotl1, Angptl6, Apobec2, Arhgap24, Atf2, Atp2b4, Bcas3, Becn1, Calcrl, Cav1, Ccl5, Cd200, Cd34, Cd36, Cd59a, Cdc42, Cdh13, Chd3, Chil1, Col18a1, Col3a1, Dab2ip, Dag1, Dcn, Dll1, Dysf, E2f2, Ednra, Emilin1, Emp2, Enpp2, Ephb1, Ephb3, Fbln5, Fbxw7, Fgf9, Fgfbp1, Fgfr1, Flcn, Fn1, Foxo4, Fxyd1, Fzd4, Gadd45a, Gja5, Grn, Gtf2i, Heg1, Herpud1, …
GO:0045765	regulation of angiogenesis	GO_BiologicalProcess-EBI-UniProt-GOA_21.02.2020_00h00	2.47574e-05	0.0464943	3.24157e-34	1.84769e-32	[4, 5, 6, 7, 8, 9, 10, 11]	Group44	17.971	62	[Adamts1, Add1, Adgra2, Adm2, Adrb2, Agt, Atf2, Atp2b4, Ccl5, Cd200, Cd34, Cd36, Cd59a, Chil1, Dab2ip, Dcn, Dll1, E2f2, Emilin1, Emp2, Enpp2, Fbln5, Fbxw7, Fgfbp1, Flcn, Foxo4, Fxyd1, Gadd45a, Grn, Gtf2i, Hif1a, Hk2, Htatip2, Hyal1, Igf2, Itgb1, Klf4, Lif, Mapk7, Mtdh, Notch1, Pdk1, Pkm, Plk2, Plxnd1, Pxn, Rhob, Rras, S100a1, Sars, Sema6a, Sparc, Stard13, Stat3, Stim1, Tcf4, Tgfb2, Tgfbr2, Vamp5,…
GO:0007166	cell surface receptor signaling pathway	GO_BiologicalProcess-EBI-UniProt-GOA_21.02.2020_00h00	3.89845e-13	8.72473e-10	2.23009e-23	1.07044e-21	[3, 4, 5]	Group45	14.3624	428	[Abca1, Abca7, Acpp, Acsl1, Adam17, Adamts14, Adamtsl2, Adgra2, Adgrd1, Adgrg1, Adgrg6, Adgrl3, Adora1, Adrb2, Afap1l2, Agfg1, Agt, Akr1b3, Akt2, Amotl1, Ankrd6, Apobec2, Appl2, Arntl, Art1, Artn, Atf3, Atp1a3, Atp6v1c2, Atxn1, Axin2, Baiap2l1, Bcl3, Bcl6, Bex1, Bid, Boc, Brd7, Brwd1, Calcoco1, Calcrl, Camk2a, Card14, Casp4, Cav1, Cav3, Ccdc88c, Ccl5, Ccl9, Ccnd3, Cd27, Cd276, Cd36, Cd59a, Cd74, …
GO:0009966	regulation of signal transduction	GO_BiologicalProcess-EBI-UniProt-GOA_21.02.2020_00h00	3.15529e-19	7.19091e-16	2.23009e-23	1.07044e-21	[3, 4, 5]	Group45	15.2041	473	[Abca1, Abca7, Abra, Acpp, Actn3, Adam17, Adamtsl2, Adgra2, Adgrg1, Adora1, Adrb2, Afap1l2, Agfg1, Agt, Akap13, Akap6, Akr1b3, Akt2, Ankrd2, Ankrd6, Apip, Apopt1, Appl2, Arhgap12, Arhgap24, Arhgap28, Arhgef2, Arhgef3, Arid5a, Arl6ip5, Arntl, Arrdc3, Asph, Atf3, Atf6, Atp2b4, Atp6ap1, Atp6v1c2, Atxn1, Axin2, Baiap2l1, Bbc3, Bcl3, Bcl6, Becn1, Bid, Bmf, Bnip3, C1qtnf1, C1qtnf3, Camk2b, Camk2d, Capn…
GO:0010647	positive regulation of cell communication	GO_BiologicalProcess-EBI-UniProt-GOA_21.02.2020_00h00	8.48044e-06	0.0163333	2.23009e-23	1.07044e-21	[3, 4, 5]	Group45	13.4262	270	[1500015O10Rik, Abca7, Abra, Acpp, Acsl4, Adam17, Adgra2, Adgrg1, Adora1, Adrb2, Afap1l2, Agfg1, Agt, Akap13, Akap6, Akr1b3, Akt2, Ank3, Ankrd6, Apopt1, Appl2, Arhgef3, Arl6ip5, Arntl, Atf3, Atf6, Atg7, Atp6ap1, Atp6v1c2, Bbc3, Becn1, Bid, Bmf, Bnip3, C1qtnf1, C1qtnf3, Camk2b, Camk2d, Car2, Carf, Casp4, Cav1, Ccl5, Ccl9, Cd27, Cd36, Cd74, Cd81, Cdc42, Cdc42se2, Cdh13, Chchd10, Chil1, Col1a1, Col3…
GO:0090287	regulation of cellular response to growth factor stimulus	GO_BiologicalProcess-EBI-UniProt-GOA_21.02.2020_00h00	1.06012e-05	0.0203224	2.23009e-23	1.07044e-21	[3, 4, 6]	Group45	18.8119	57	[Adam17, Adamtsl2, Adgra2, Agt, Atp2b4, Cav1, Cav3, Cd59a, Chrd, Cxcl13, Cyfip2, Dab2ip, Dand5, Dcn, Dll1, Dnm2, Emilin1, Fbn1, Fgf9, Fgfbp1, Fgfr1, Fgfrl1, Flcn, Fst, Fstl3, Fzd4, Gdf5, Got1, Gpc1, Hif1a, Hjv, Htra1, Ldlrad4, Notch1, Nptn, Nrep, Pdk1, Postn, Ppp2r5b, Ptprf, Rgma, Sema6a, Sh3glb1, Shisa2, Ski, Smad3, Spg20, Spry1, Stk11, Tcf4, Tgfb3, Tob1, Vegfa, Vsir, Wfikkn2, Wnt5a, Zeb1]
GO:0009967	positive regulation of signal transduction	GO_BiologicalProcess-EBI-UniProt-GOA_21.02.2020_00h00	3.86962e-06	0.0075419	2.23009e-23	1.07044e-21	[3, 4, 5, 6]	Group45	13.7661	246	[Abca7, Abra, Acpp, Adam17, Adgra2, Adgrg1, Adora1, Adrb2, Afap1l2, Agfg1, Agt, Akap13, Akap6, Akr1b3, Akt2, Ankrd6, Apopt1, Appl2, Arhgef3, Arl6ip5, Arntl, Atf3, Atf6, Atp6ap1, Atp6v1c2, Bbc3, Becn1, Bid, Bmf, Bnip3, C1qtnf1, C1qtnf3, Camk2b, Camk2d, Carf, Casp4, Cav1, Ccl5, Ccl9, Cd27, Cd36, Cd74, Cd81, Cdc42, Cdc42se2, Cdh13, Chchd10, Chil1, Col1a1, Col3a1, Csnk1g1, Cth, Ctsc, Cyfip2, Cyld, Da…
GO:0007167	enzyme linked receptor protein signaling pathway	GO_BiologicalProcess-EBI-UniProt-GOA_21.02.2020_00h00	1.51905e-13	3.41027e-10	2.23009e-23	1.07044e-21	[4, 5, 6]	Group45	17.931	182	[Adam17, Adamtsl2, Adgra2, Adora1, Afap1l2, Agt, Akt2, Appl2, Atxn1, Baiap2l1, Bex1, Brwd1, Cav1, Cav3, Ccnd3, Cd59a, Cdh13, Cdk5r1, Chrd, Col1a1, Col1a2, Col3a1, Col4a5, Csrp3, Cyfip2, Dab2ip, Dand5, Dcn, Ddit4, Ddr2, Dll1, Dnm2, Dusp3, Eif4ebp1, Emilin1, Enho, Enpp1, Ephb1, Ephb3, Ephb6, Erbb2, Erbb3, Esr1, Fbn1, Fbxw7, Fgf21, Fgf9, Fgfbp1, Fgfr1, Fgfr3, Fgfrl1, Fkbp1a, Flcn, Flrt1, Foxo3, Foxo…
GO:0043434	response to peptide hormone	GO_BiologicalProcess-EBI-UniProt-GOA_21.02.2020_00h00	3.57652e-09	7.69667e-06	2.23009e-23	1.07044e-21	[4, 5, 6]	Group45	18.9036	100	[Actn2, Agt, Akt2, Apobec1, Appl2, Atp2a1, Atp2a2, Baiap2l1, Brwd1, Bsg, Cad, Camk2a, Capn1, Car2, Cav1, Ccnd3, Cdk2, Col1a1, Cpeb2, Cry2, Csrp3, Dag1, Egr2, Eif4ebp1, Enho, Enpp1, Epm2aip1, Eprs, Fabp3, Fbn1, Fgf21, Foxo3, Foxo4, Foxo6, Fyn, Gatm, Gdf15, Ghr, Gnai2, Got1, Gpam, Gpt, Grb2, Igf2, Igfbp5, Ikbkb, Inpp5k, Inppl1, Kank1, Klf15, Lpin1, Lpin3, Lpl, Mapk8ip1, Mars, Mbd5, Ogt, Pard3, Pck2…
GO:0071363	cellular response to growth factor stimulus	GO_BiologicalProcess-EBI-UniProt-GOA_21.02.2020_00h00	7.69267e-09	1.64546e-05	2.23009e-23	1.07044e-21	[5]	Group45	17.3735	127	[Adam17, Adamts7, Adamtsl2, Adgra2, Agfg1, Agt, Apobec3, Appl2, Atp2b4, Becn1, Bex1, Cad, Cav1, Cav3, Ccl5, Cd59a, Chrd, Col1a1, Col1a2, Col3a1, Cxcl13, Cyfip2, Dab2ip, Dand5, Dbn1, Dcn, Ddc, Ddit4, Dll1, Dnm2, Dusp3, Ehd4, Emilin1, Erbb2, Ern1, Fbn1, Fgf21, Fgf9, Fgfbp1, Fgfr1, Fgfr3, Fgfrl1, Flcn, Flrt1, Foxo3, Fst, Fstl3, Fxyd1, Fyn, Fzd4, Gdf15, Gdf5, Gdf9, Got1, Gpc1, Gpi1, Heyl, Hfe, Hif1a,…
GO:0007169	transmembrane receptor protein tyrosine kinase signaling pathway	GO_BiologicalProcess-EBI-UniProt-GOA_21.02.2020_00h00	4.2042e-13	9.4048e-10	2.23009e-23	1.07044e-21	[5, 6, 7]	Group45	19.7605	132	[Adam17, Adgra2, Adora1, Afap1l2, Agt, Akt2, Atxn1, Baiap2l1, Bex1, Brwd1, Ccnd3, Cd59a, Cdh13, Cdk5r1, Col1a1, Col4a5, Csrp3, Cyfip2, Dab2ip, Dcn, Ddit4, Ddr2, Dll1, Dusp3, Eif4ebp1, Emilin1, Enho, Enpp1, Ephb1, Ephb3, Ephb6, Erbb2, Erbb3, Esr1, Fbxw7, Fgf21, Fgf9, Fgfbp1, Fgfr1, Fgfr3, Fgfrl1, Flrt1, Foxo3, Foxo4, Foxo6, Fyn, Fzd4, Gab2, Gdf15, Ghr, Gigyf2, Gnai2, Gpc1, Grb2, Grina, Hif1a, Igf2…
GO:0071375	cellular response to peptide hormone stimulus	GO_BiologicalProcess-EBI-UniProt-GOA_21.02.2020_00h00	3.08645e-10	6.74697e-07	2.23009e-23	1.07044e-21	[5, 6, 7]	Group45	21.6667	78	[Actn2, Agt, Akt2, Apobec1, Appl2, Baiap2l1, Brwd1, Camk2a, Car2, Cav1, Ccnd3, Cdk2, Cpeb2, Csrp3, Eif4ebp1, Enho, Enpp1, Eprs, Fbn1, Fgf21, Foxo3, Foxo4, Foxo6, Fyn, Gdf15, Ghr, Gnai2, Got1, Gpam, Gpt, Grb2, Igf2, Inpp5k, Inppl1, Kank1, Lpin1, Lpin3, Lpl, Mapk8ip1, Mars, Mbd5, Ogt, Pard3, Pck2, Pdk1, Pdk2, Pkm, Plcb1, Ptpa, Ptpra, Ptprf, Pxn, Rhoq, Rps6kb1, Slc25a33, Slc26a6, Slc2a4, Slc2a8, Soc…
GO:0008286	insulin receptor signaling pathway	GO_BiologicalProcess-EBI-UniProt-GOA_21.02.2020_00h00	7.96872e-07	0.00160649	2.23009e-23	1.07044e-21	[6, 7, 8, 9]	Group45	24.0741	39	[Agt, Akt2, Baiap2l1, Brwd1, Ccnd3, Csrp3, Eif4ebp1, Enho, Enpp1, Foxo3, Foxo4, Foxo6, Gnai2, Grb2, Igf2, Inpp5k, Inppl1, Kank1, Mapk8ip1, Ogt, Pard3, Pdk2, Plcb1, Ptpa, Ptpra, Ptprf, Rhoq, Rps6kb1, Slc2a8, Socs3, Socs7, Sorbs1, Srebf1, Tom1l2, Trim72, Tsc1, Ybx1, Zbtb7b, Zfp106]
GO:0010565	regulation of cellular ketone metabolic process	GO_BiologicalProcess-EBI-UniProt-GOA_21.02.2020_00h00	6.19872e-06	0.0119945	6.82219e-14	2.45599e-12	[4, 5]	Group46	23.0263	35	[Acadvl, Acsl4, Agt, Akt2, Appl2, Atp2b4, Cav1, Cd74, Cpt1b, Dbi, Dgat1, Dgat2, Elovl5, Fabp3, Kcnma1, Lonp2, Mapk9, Mid1ip1, Mlycd, Ncor1, Ncor2, Nfe2l1, Nprl3, Nr1d1, Nr1h2, Pdk1, Pdk2, Ppargc1a, Prkg1, Slc26a6, Slc7a7, Srebf1, Tom1l2, Trib3, Wdtc1]
GO:0019693	ribose phosphate metabolic process	GO_BiologicalProcess-EBI-UniProt-GOA_21.02.2020_00h00	2.95351e-06	0.00578002	6.82219e-14	2.45599e-12	[4, 5]	Group46	17.9612	74	[Acadsb, Acot11, Acot2, Acot6, Acsl1, Acsl4, Acsl6, Acss2, Actn3, Adssl1, Ak1, Ak3, Ak4, Aldoa, Aldoart1, Aldoart2, Ampd1, Ampd3, Atp5a1, Atp5h, Cad, Cbfa2t3, Ddit4, Dgat1, Dgat2, Elovl5, Eno2, Eno3, Enpp1, Esrrb, Flcn, Gmpr, Gpam, Gpd1, Gpi1, Hdac4, Hif1a, Hk2, Itpa, Mlycd, Mpi, Mvd, Myog, Ncor1, Nos2, Nudt18, Nudt3, Nupr1, Ogt, Pde2a, Pdhx, Pdk1, Pdk2, Pfkl, Pfkm, Pgam2, Pigq, Pkm, Pnpla6, Ppar…
GO:0019752	carboxylic acid metabolic process	GO_BiologicalProcess-EBI-UniProt-GOA_21.02.2020_00h00	4.99124e-15	1.12802e-11	6.82219e-14	2.45599e-12	[5]	Group46	18.5598	183	[4930438A08Rik, Aars, Aasdh, Acad11, Acadsb, Acadvl, Acot11, Acot2, Acot6, Acox1, Acox2, Acox3, Acsl1, Acsl3, Acsl4, Acsl6, Acss2, Actn3, Adssl1, Agfg1, Agt, Aig1, Akt2, Aldh18a1, Aldh1l1, Aldh1l2, Aldh6a1, Aldoa, Aldoart1, Aldoart2, Alkbh7, Alox5, Alox5ap, Amacr, Ankrd23, Ap2a1, Apip, Appl2, Asns, Aspa, Atp2b4, Bckdha, Blmh, Cad, Carns1, Cav1, Cbfa2t3, Ccnd3, Cd36, Cd74, Cemip, Cpt1b, Crabp2, Ct…
GO:0006631	fatty acid metabolic process	GO_BiologicalProcess-EBI-UniProt-GOA_21.02.2020_00h00	1.83848e-08	3.90493e-05	6.82219e-14	2.45599e-12	[4, 5, 7]	Group46	19.3995	84	[Aasdh, Acad11, Acadsb, Acadvl, Acot11, Acot2, Acot6, Acox1, Acox2, Acox3, Acsl1, Acsl3, Acsl4, Acsl6, Acss2, Agfg1, Agt, Aig1, Akt2, Alkbh7, Alox5ap, Amacr, Ankrd23, Appl2, Cav1, Cd36, Cd74, Cpt1b, Cyp2d22, Cyp4f40, Dbi, Decr2, Dgat1, Dgat2, Elovl5, Fa2h, Fabp3, Fads2, Fads3, Gbf1, Gpam, H2-Ke6, Hacd1, Hacl1, Hadhb, Ivd, Lipa, Lonp2, Lpin1, Lpin3, Lpl, Mapk9, Mgll, Mid1ip1, Mlycd, Ncor1, Nfe2l1,…
GO:0046394	carboxylic acid biosynthetic process	GO_BiologicalProcess-EBI-UniProt-GOA_21.02.2020_00h00	3.42497e-07	0.000700749	6.82219e-14	2.45599e-12	[5, 6]	Group46	20.0637	63	[Acadvl, Acsl3, Acss2, Agt, Aldh18a1, Alox5, Alox5ap, Amacr, Ap2a1, Apip, Asns, Atp2b4, Cad, Carns1, Ccnd3, Cd74, Crabp2, Cth, Decr2, Dhrs9, Dpyd, Elovl5, Fa2h, Fads2, Fads3, Gamt, Gatm, Gbf1, Got1, H2-Ke6, Hacd1, Hyal1, Ldhb, Lipa, Lpl, Mapk9, Mgll, Mid1ip1, Mlycd, Mthfd1l, Nprl3, Nr1d1, Nr1h2, Pccb, Pex2, Pkm, Pnpla8, Prkaa2, Prkag3, Psph, Ptgds, Pycr1, Qk, Scd1, Scd2, Srebf1, Srr, Syk, Tecr, T…
GO:0032787	monocarboxylic acid metabolic process	GO_BiologicalProcess-EBI-UniProt-GOA_21.02.2020_00h00	2.64023e-13	5.91675e-10	6.82219e-14	2.45599e-12	[6]	Group46	19.9391	131	[Aasdh, Acad11, Acadsb, Acadvl, Acot11, Acot2, Acot6, Acox1, Acox2, Acox3, Acsl1, Acsl3, Acsl4, Acsl6, Acss2, Actn3, Agfg1, Agt, Aig1, Akt2, Aldoa, Aldoart1, Aldoart2, Alkbh7, Alox5ap, Amacr, Ankrd23, Appl2, Asns, Aspa, Carns1, Cav1, Cbfa2t3, Cd36, Cd74, Cpt1b, Crabp2, Cyp2d22, Cyp4f40, Dbi, Ddit4, Decr2, Dgat1, Dgat2, Dhrs9, Elovl5, Eno2, Eno3, Esrrb, Fa2h, Fabp3, Fads2, Fads3, Gamt, Gatm, Gbf1,…
GO:0019217	regulation of fatty acid metabolic process	GO_BiologicalProcess-EBI-UniProt-GOA_21.02.2020_00h00	4.10714e-06	0.0079966	6.82219e-14	2.45599e-12	[5, 6, 8]	Group46	25.9259	28	[Acadvl, Acsl4, Agt, Akt2, Appl2, Cav1, Cd74, Cpt1b, Dbi, Dgat1, Dgat2, Elovl5, Fabp3, Lonp2, Mapk9, Mid1ip1, Mlycd, Ncor1, Nfe2l1, Nr1h2, Pdk1, Pdk2, Ppargc1a, Slc26a6, Srebf1, Tom1l2, Trib3, Wdtc1]
GO:0006163	purine nucleotide metabolic process	GO_BiologicalProcess-EBI-UniProt-GOA_21.02.2020_00h00	5.34589e-06	0.0103603	6.82219e-14	2.45599e-12	[5, 6, 7, 8]	Group46	17.8218	72	[Acadsb, Acot11, Acot2, Acot6, Acsl1, Acsl4, Acsl6, Acss2, Actn3, Adssl1, Ak1, Ak3, Ak4, Aldoa, Aldoart1, Aldoart2, Ampd1, Ampd3, Atp5a1, Atp5h, Cbfa2t3, Ddit4, Dgat1, Dgat2, Elovl5, Eno2, Eno3, Enpp1, Esrrb, Flcn, Gmpr, Gpam, Gpd1, Gpi1, Hdac4, Hif1a, Hk2, Itpa, Mlycd, Mpi, Mvd, Myog, Ncor1, Nos2, Nudt18, Nudt3, Nupr1, Oga, Ogt, Pde2a, Pdhx, Pdk1, Pdk2, Pfkl, Pfkm, Pgam2, Pigq, Pkm, Pnpla6, Ppar…
GO:0006633	fatty acid biosynthetic process	GO_BiologicalProcess-EBI-UniProt-GOA_21.02.2020_00h00	8.00471e-06	0.0154331	6.82219e-14	2.45599e-12	[5, 6, 7, 8]	Group46	23.1293	34	[Acadvl, Acsl3, Acss2, Agt, Cd74, Decr2, Elovl5, Fa2h, Fads2, Fads3, Gbf1, H2-Ke6, Hacd1, Lipa, Lpl, Mapk9, Mgll, Mid1ip1, Mlycd, Nr1h2, Pccb, Pnpla8, Prkaa2, Prkag3, Ptgds, Qk, Scd1, Scd2, Srebf1, Tecr, Tecrl, Tom1l2, Trib3, Wdtc1]
GO:0009259	ribonucleotide metabolic process	GO_BiologicalProcess-EBI-UniProt-GOA_21.02.2020_00h00	1.35035e-06	0.00270069	6.82219e-14	2.45599e-12	[5, 6, 7, 8]	Group46	18.408	74	[Acadsb, Acot11, Acot2, Acot6, Acsl1, Acsl4, Acsl6, Acss2, Actn3, Adssl1, Ak1, Ak3, Ak4, Aldoa, Aldoart1, Aldoart2, Ampd1, Ampd3, Atp5a1, Atp5h, Cad, Cbfa2t3, Ddit4, Dgat1, Dgat2, Elovl5, Eno2, Eno3, Enpp1, Esrrb, Flcn, Gmpr, Gpam, Gpd1, Gpi1, Hdac4, Hif1a, Hk2, Itpa, Mlycd, Mpi, Mvd, Myog, Ncor1, Nos2, Nudt18, Nudt3, Nupr1, Ogt, Pde2a, Pdhx, Pdk1, Pdk2, Pfkl, Pfkm, Pgam2, Pigq, Pkm, Pnpla6, Ppar…
GO:0072330	monocarboxylic acid biosynthetic process	GO_BiologicalProcess-EBI-UniProt-GOA_21.02.2020_00h00	1.32329e-06	0.00264923	6.82219e-14	2.45599e-12	[6, 7]	Group46	21.6981	46	[Acadvl, Acsl3, Acss2, Agt, Amacr, Asns, Cd74, Crabp2, Decr2, Dhrs9, Elovl5, Fa2h, Fads2, Fads3, Gamt, Gatm, Gbf1, H2-Ke6, Hacd1, Ldhb, Lipa, Lpl, Mapk9, Mgll, Mid1ip1, Mlycd, Nprl3, Nr1d1, Nr1h2, Pccb, Pex2, Pkm, Pnpla8, Prkaa2, Prkag3, Ptgds, Qk, Scd1, Scd2, Srebf1, Srr, Tecr, Tecrl, Tom1l2, Trib3, Wdtc1]
GO:0006090	pyruvate metabolic process	GO_BiologicalProcess-EBI-UniProt-GOA_21.02.2020_00h00	3.04258e-09	6.55372e-06	6.82219e-14	2.45599e-12	[7]	Group46	29.0076	38	[Actn3, Aldoa, Aldoart1, Aldoart2, Cbfa2t3, Ddit4, Eno2, Eno3, Esrrb, Gpd1, Gpi1, Hdac4, Hif1a, Hk2, Kyat1, Ldhb, Me3, Mpi, Myog, Ncor1, Nupr1, Ogt, Pck2, Pdhx, Pdk1, Pdk2, Pfkl, Pfkm, Pgam2, Pigq, Pkm, Ppargc1a, Prkaa2, Prkag3, Slc2a6, Srr, Stat3, Tpi1]
GO:0009150	purine ribonucleotide metabolic process	GO_BiologicalProcess-EBI-UniProt-GOA_21.02.2020_00h00	2.01289e-06	0.00397747	6.82219e-14	2.45599e-12	[6, 7, 8, 9]	Group46	18.3938	71	[Acadsb, Acot11, Acot2, Acot6, Acsl1, Acsl4, Acsl6, Acss2, Actn3, Adssl1, Ak1, Ak3, Ak4, Aldoa, Aldoart1, Aldoart2, Ampd1, Ampd3, Atp5a1, Atp5h, Cbfa2t3, Ddit4, Dgat1, Dgat2, Elovl5, Eno2, Eno3, Enpp1, Esrrb, Flcn, Gmpr, Gpam, Gpd1, Gpi1, Hdac4, Hif1a, Hk2, Itpa, Mlycd, Mpi, Mvd, Myog, Ncor1, Nos2, Nudt18, Nudt3, Nupr1, Ogt, Pde2a, Pdhx, Pdk1, Pdk2, Pfkl, Pfkm, Pgam2, Pigq, Pkm, Pnpla6, Ppargc1a,…
GO:0009887	animal organ morphogenesis	GO_BiologicalProcess-EBI-UniProt-GOA_21.02.2020_00h00	1.04067e-11	2.30717e-08	4.74957e-22	2.1848e-20	[3, 4, 5, 6]	Group47	16.6393	203	[Abr, Acta1, Actc1, Actn3, Adamts1, Adamts16, Adamts5, Adarb1, Adgrg6, Agt, Ankrd11, Ankrd6, Apobec2, Atf2, Axin2, Bsg, Capn1, Car2, Casz1, Cav1, Cav3, Cd34, Cdc42, Cdh23, Cdsn, Cebpb, Celsr3, Chd3, Clic5, Cnnm4, Col1a1, Col1a2, Col3a1, Col5a1, Col6a1, Col6a2, Col6a3, Dag1, Dll1, Dmtf1, Dvl1, Dvl3, Ednra, Ephb1, Esr1, Exoc4, Fam20a, Fbn1, Fgf9, Fgfr1, Fgfr3, Fgfrl1, Fkbp1a, Foxo3, Fras1, Fst, Fxy…
GO:0007507	heart development	GO_BiologicalProcess-EBI-UniProt-GOA_21.02.2020_00h00	1.19945e-19	2.73595e-16	4.74957e-22	2.1848e-20	[4, 5, 6]	Group47	21.751	159	[Actc1, Actn2, Adam19, Adamts1, Adgrg6, Agfg1, Agt, Akap13, Akap6, Alpk3, Ank2, Ap1b1, Apobec2, Atf2, Atg7, Axin2, Cad, Calcrl, Camk2d, Cav3, Cavin4, Cdc42, Cdkn1a, Chd3, Cnot7, Col3a1, Col5a1, Csrp3, Cxadr, Dand5, Dll1, Dnm2, Dvl3, Ednra, Emilin1, Erbb2, Erbb3, Fbn1, Fdps, Fgf9, Fgfr1, Fgfrl1, Fkbp1a, Frem2, Gaa, Galnt11, Gja5, Gys1, Heg1, Herpud1, Heyl, Hif1a, Hspb7, Hspg2, Htr2b, Ift172, Itga4…
GO:0003205	cardiac chamber development	GO_BiologicalProcess-EBI-UniProt-GOA_21.02.2020_00h00	1.76127e-07	0.00036335	4.74957e-22	2.1848e-20	[3, 5, 6, 7]	Group47	22.7488	48	[Adamts1, Adgrg6, Ank2, Apobec2, Cav3, Chd3, Dand5, Dnm2, Dvl3, Fgf9, Fgfrl1, Fkbp1a, Gja5, Heg1, Herpud1, Heyl, Hif1a, Jag1, Kcnk2, Matr3, Med1, Mef2c, Myh6, Myh7, Myl2, Naca, Notch1, Nprl3, Nrp2, Nsd2, Pde2a, Plxnd1, Ppp1r13l, Rara, Robo2, Scn5a, Sema3c, Snx17, Tgfb2, Tgfbr2, Tnnc1, Tnni1, Tnni3, Tnnt2, Tpm1, Wnt11, Wnt5a, Xirp2]
GO:0003007	heart morphogenesis	GO_BiologicalProcess-EBI-UniProt-GOA_21.02.2020_00h00	2.63704e-09	5.68547e-06	4.74957e-22	2.1848e-20	[4, 5, 6, 7]	Group47	22.0065	68	[Actc1, Adamts1, Adgrg6, Apobec2, Atf2, Axin2, Cav3, Chd3, Col5a1, Dll1, Dvl3, Fgf9, Fgfrl1, Fkbp1a, Gaa, Gja5, Heg1, Herpud1, Heyl, Hif1a, Htr2b, Ift172, Jag1, Kdm2a, Kif3a, Med1, Mef2c, Mical2, Myh6, Myh7, Myl2, Myom1, Myom2, Myom3, Naca, Ncor2, Notch1, Nprl3, Nrp2, Nsd2, Pdcd4, Pim1, Plxnd1, Ppp1r13l, Rara, Robo2, Rtn4, Ryr1, Sema3c, Smad3, Smim6, Spry1, Synpo2l, Tcap, Tead1, Tgfb2, Tgfbr2, Tn…
GO:0003206	cardiac chamber morphogenesis	GO_BiologicalProcess-EBI-UniProt-GOA_21.02.2020_00h00	3.38012e-06	0.00659799	4.74957e-22	2.1848e-20	[3, 4, 5, 6, 7, 8]	Group47	22.9814	37	[Adamts1, Adgrg6, Apobec2, Cav3, Chd3, Dvl3, Fgf9, Fgfrl1, Fkbp1a, Gja5, Heg1, Herpud1, Heyl, Hif1a, Jag1, Med1, Mef2c, Myh6, Myh7, Myl2, Notch1, Nprl3, Nrp2, Nsd2, Ppp1r13l, Rara, Robo2, Sema3c, Tgfb2, Tgfbr2, Tnnc1, Tnni1, Tnni3, Tnnt2, Tpm1, Wnt11, Wnt5a]
GO:0048644	muscle organ morphogenesis	GO_BiologicalProcess-EBI-UniProt-GOA_21.02.2020_00h00	1.73088e-07	0.000357255	4.74957e-22	2.1848e-20	[4, 5, 6, 7]	Group47	28.1818	31	[Actc1, Adarb1, Apobec2, Chd3, Col3a1, Fkbp1a, Heg1, Herpud1, Lif, Med1, Myf6, Myh6, Myh7, Myl2, Mylk, Myom1, Myom2, Myom3, Notch1, Nprl3, Smtnl1, Tcap, Tgfb2, Tnnc1, Tnni1, Tnni3, Tnnt2, Tpm1, Ttn, Wnt5a, Xirp2]
GO:0048738	cardiac muscle tissue development	GO_BiologicalProcess-EBI-UniProt-GOA_21.02.2020_00h00	1.32146e-15	2.99574e-12	4.74957e-22	2.1848e-20	[5, 6, 7]	Group47	26.8707	79	[Actc1, Actn2, Agfg1, Agt, Akap13, Akap6, Alpk3, Apobec2, Atg7, Camk2d, Cav3, Cavin4, Cdc42, Cdkn1a, Chd3, Cnot7, Csrp3, Cxadr, Dll1, Erbb3, Fdps, Fgf9, Fgfr1, Fkbp1a, Gja5, Heg1, Herpud1, Hspg2, Itgb1, Jph2, Kcnk2, Kdm6b, Med1, Mef2a, Mef2c, Myh6, Myh7, Myl2, Mylk3, Myo18b, Myom1, Myom2, Myom3, Ncam1, Neb, Notch1, Nox4, Nprl3, Nrap, Pdlim5, Pi16, Pim1, Popdc2, Ppp1r13l, Prkar1a, Prkg1, Rara, Sgc…
GO:0060415	muscle tissue morphogenesis	GO_BiologicalProcess-EBI-UniProt-GOA_21.02.2020_00h00	2.76697e-07	0.000567783	4.74957e-22	2.1848e-20	[4, 5, 6, 7, 8]	Group47	28.7129	29	[Actc1, Adarb1, Apobec2, Chd3, Col3a1, Fkbp1a, Heg1, Herpud1, Med1, Myf6, Myh6, Myh7, Myl2, Mylk, Myom1, Myom2, Myom3, Notch1, Nprl3, Tcap, Tgfb2, Tnnc1, Tnni1, Tnni3, Tnnt2, Tpm1, Ttn, Wnt5a, Xirp2]
GO:0003231	cardiac ventricle development	GO_BiologicalProcess-EBI-UniProt-GOA_21.02.2020_00h00	3.55837e-07	0.000726974	4.74957e-22	2.1848e-20	[4, 6, 7, 8]	Group47	24.375	39	[Apobec2, Chd3, Dand5, Dnm2, Fgf9, Fgfrl1, Fkbp1a, Gja5, Heg1, Herpud1, Heyl, Hif1a, Jag1, Kcnk2, Matr3, Med1, Mef2c, Myh6, Myh7, Myl2, Naca, Notch1, Nprl3, Nsd2, Pde2a, Ppp1r13l, Robo2, Scn5a, Sema3c, Tgfb2, Tgfbr2, Tnnc1, Tnni1, Tnni3, Tnnt2, Tpm1, Wnt11, Wnt5a, Xirp2]
GO:0003208	cardiac ventricle morphogenesis	GO_BiologicalProcess-EBI-UniProt-GOA_21.02.2020_00h00	1.16766e-05	0.0222557	4.74957e-22	2.1848e-20	[4, 5, 6, 7, 8, 9]	Group47	26.6667	24	[Chd3, Fgf9, Fkbp1a, Heg1, Herpud1, Heyl, Hif1a, Jag1, Med1, Mef2c, Myh6, Myh7, Myl2, Notch1, Nprl3, Ppp1r13l, Sema3c, Tgfb2, Tgfbr2, Tnnc1, Tnni1, Tnni3, Tnnt2, Tpm1]
GO:0014866	skeletal myofibril assembly	GO_BiologicalProcess-EBI-UniProt-GOA_21.02.2020_00h00	7.03371e-07	0.00142222	4.74957e-22	2.1848e-20	[5, 6, 7, 8]	Group47	69.2308	9	[Acta1, Actc1, Lmod3, Myom1, Myom2, Myom3, Nprl3, Tcap, Ttn]
GO:0030240	skeletal muscle thin filament assembly	GO_BiologicalProcess-EBI-UniProt-GOA_21.02.2020_00h00	6.583e-08	0.000137453	4.74957e-22	2.1848e-20	[5, 6, 7, 8, 9]	Group47	81.8182	9	[Acta1, Actc1, Lmod3, Myom1, Myom2, Myom3, Nprl3, Tcap, Ttn]
GO:0055008	cardiac muscle tissue morphogenesis	GO_BiologicalProcess-EBI-UniProt-GOA_21.02.2020_00h00	2.23023e-06	0.00439802	4.74957e-22	2.1848e-20	[5, 6, 7, 8, 9]	Group47	28.4091	25	[Actc1, Apobec2, Chd3, Fkbp1a, Heg1, Herpud1, Med1, Myh6, Myh7, Myl2, Myom1, Myom2, Myom3, Notch1, Nprl3, Tcap, Tgfb2, Tnnc1, Tnni1, Tnni3, Tnnt2, Tpm1, Ttn, Wnt5a, Xirp2]
GO:0055003	cardiac myofibril assembly	GO_BiologicalProcess-EBI-UniProt-GOA_21.02.2020_00h00	5.04678e-08	0.000105932	4.74957e-22	2.1848e-20	[5, 6, 7, 8, 9, 10]	Group47	53.8462	14	[Actc1, Cavin4, Csrp3, Mef2a, Myl2, Mylk3, Myom1, Myom2, Myom3, Neb, Nprl3, Nrap, Tcap, Ttn]
GO:0045597	positive regulation of cell differentiation	GO_BiologicalProcess-EBI-UniProt-GOA_21.02.2020_00h00	4.8337e-13	1.08082e-09	1.13656e-26	5.68278e-25	[3, 4, 5]	Group48	16.9182	213	[Aamdc, Abcb1a, Ache, Acsl6, Actn3, Adam17, Adamts1, Add1, Agfg1, Agt, Akap6, Ap2a1, Apbb1, Apobec3, Arhgef2, Arntl, Aspa, Atp1b2, Atp6ap1, Atraid, Atxn1, Avil, Axin2, Bcl6, Bex1, Bin1, Boc, Camk2b, Camk2d, Caprin1, Car2, Cav3, Ccl5, Cd27, Cd276, Cd34, Cd36, Cd74, Cdc42, Cebpb, Cmklr1, Cobl, Col1a1, Cr1l, Crabp2, Csrp3, Cth, Cyb5d2, Cyld, Dab2ip, Dag1, Dbn1, Dcn, Ddr2, Dnm2, Dvl1, Dvl3, Enpp2, Er…
GO:0051130	positive regulation of cellular component organization	GO_BiologicalProcess-EBI-UniProt-GOA_21.02.2020_00h00	5.64282e-12	1.2544e-08	1.13656e-26	5.68278e-25	[3, 4, 5]	Group48	16.1538	231	[Abca1, Abca7, Abcb1a, Ache, Acsl6, Actn2, Adam17, Adamts1, Add1, Adgrl3, Adrb2, Agt, Akap8l, Akt2, Ank1, Ap2a1, Apbb1, Apobec3, Apopt1, Appl2, Arfip1, Arid5a, Arpc5l, Atat1, Atp1b2, Avil, Baiap2l1, Bbc3, Bcas3, Bcl6, Becn1, Bid, Bin1, Bmf, Bnip3, Brd7, Camk2b, Camk2d, Caprin1, Cav1, Cav3, Cd36, Cdc42, Cdc42ep2, Cfl2, Chchd10, Chtop, Clasp1, Clip2, Cnot6l, Cobl, Col16a1, Crabp2, Cxcl13, Dab2ip, D…
GO:0031344	regulation of cell projection organization	GO_BiologicalProcess-EBI-UniProt-GOA_21.02.2020_00h00	2.60101e-08	5.50373e-05	1.13656e-26	5.68278e-25	[4, 5]	Group48	16.3198	149	[Ache, Acsl6, Adam17, Adamts1, Adamts16, Agt, Ap2a1, Apbb1, Apobec3, Arhgap24, Atp1b2, Avil, Bcas3, Camk2b, Camk2d, Camk2g, Caprin1, Capzb, Cav1, Cdc42, Cdc42ep2, Cdk5r1, Cobl, Crabp2, Cyld, Dab2ip, Dbn1, Dcn, Dnm2, Dock11, Dvl1, Dvl3, Enpp2, Ephb3, Erbb2, Ergic2, Evi5l, Fbxo31, Fgfr1, Fitm1, Fkbp4, Fn1, Foxo6, Fxr1, Fyn, Fzd4, Gm14137, Grn, H2-K1, Hdac4, Hecw2, Hras, Ikbkb, Inpp5j, Inppl1, Itgb1…
GO:0033043	regulation of organelle organization	GO_BiologicalProcess-EBI-UniProt-GOA_21.02.2020_00h00	7.54604e-15	1.70088e-11	1.13656e-26	5.68278e-25	[4, 5]	Group48	16.9705	242	[Actg1, Actn2, Adamts16, Add1, Add3, Adrb2, Akap13, Akap8l, Akt2, Ank1, Ankrd23, Apobec1, Apobec3, Apopt1, Arfip1, Arhgap28, Arhgef2, Arid5a, Arpc5l, Atat1, Atf5, Atg7, Atxn2l, Avil, Axin2, Baiap2l1, Bbc3, Bcas3, Bcl6, Becn1, Bicd2, Bid, Bin1, Blmh, Bmf, Bnip3, Bnip3l, Brd7, Camk2b, Camk2d, Capn1, Capn6, Capzb, Cav1, Cav3, Ccdc8, Cdc42, Cdc42ep2, Cdk5r1, Cdkn1c, Cfl2, Cgnl1, Chchd10, Chmp3, Chtop…
GO:0060284	regulation of cell development	GO_BiologicalProcess-EBI-UniProt-GOA_21.02.2020_00h00	7.20747e-14	1.62024e-10	1.13656e-26	5.68278e-25	[4, 5]	Group48	17.2191	213	[Abcb1a, Ache, Acsl6, Actn3, Adam17, Adamts1, Add1, Adgra2, Adgrg1, Agt, Akap13, Akap6, Ankrd23, Ap2a1, Apbb1, Apobec3, Appl2, Arhgef2, Arntl, Aspa, Atf5, Atg7, Atp1b2, Atp6ap1, Atxn1, Avil, Axin2, Bcl6, Bex1, Bhlhe40, Bhlhe41, Bin1, Camk2a, Camk2b, Camk2d, Camk2g, Caprin1, Casz1, Cav1, Cav3, Ccl5, Cdc42, Cdk5r1, Chd3, Cobl, Col3a1, Crabp2, Cyb5d2, Daam2, Dab2ip, Dag1, Dbn1, Dcn, Dll1, Dnm2, Dvl1…
GO:0010638	positive regulation of organelle organization	GO_BiologicalProcess-EBI-UniProt-GOA_21.02.2020_00h00	5.14374e-06	0.00997885	1.13656e-26	5.68278e-25	[4, 5, 6]	Group48	15.9483	111	[Actn2, Adrb2, Akap8l, Akt2, Ank1, Apobec3, Apopt1, Arfip1, Arid5a, Arpc5l, Baiap2l1, Bbc3, Bcas3, Bcl6, Becn1, Bid, Bin1, Bmf, Bnip3, Brd7, Camk2b, Camk2d, Cav1, Cav3, Cdc42, Cdc42ep2, Cfl2, Chchd10, Chtop, Clip2, Cnot6l, Dab2ip, Dcn, Dctn1, Fbxw7, Fchsd2, Fxyd1, Fyco1, Gm14137, Grb2, Grn, Hif1a, Hk2, Hras, Igf2, Irgm2, Jdp2, Kdm2a, Kif5b, Lif, Limch1, Lmod1, Lmod2, Lmod3, Lpin1, Map2k7, Mapk9, …
GO:0010720	positive regulation of cell development	GO_BiologicalProcess-EBI-UniProt-GOA_21.02.2020_00h00	2.61237e-09	5.6375e-06	1.13656e-26	5.68278e-25	[4, 5, 6]	Group48	17.4084	133	[Abcb1a, Ache, Acsl6, Actn3, Adam17, Adamts1, Add1, Agt, Akap6, Ap2a1, Apbb1, Apobec3, Arhgef2, Aspa, Atp1b2, Atp6ap1, Atxn1, Avil, Bcl6, Bex1, Bin1, Camk2b, Camk2d, Caprin1, Ccl5, Cdc42, Cobl, Crabp2, Cyb5d2, Dab2ip, Dag1, Dbn1, Dcn, Dnm2, Dvl1, Dvl3, Enpp2, Erbb2, Ergic2, F11r, Fbxo31, Fdps, Fgfr1, Fitm1, Fn1, Foxo6, Fyn, Fzd4, Gdf5, Gdpd5, Grip2, Grn, Heyl, Hif1a, Ikbkb, Il6st, Irx3, Itgb1, It…
GO:0051960	regulation of nervous system development	GO_BiologicalProcess-EBI-UniProt-GOA_21.02.2020_00h00	5.13797e-11	1.13292e-07	1.13656e-26	5.68278e-25	[4, 5, 6]	Group48	16.4056	199	[Ache, Acsl6, Adam17, Adamts1, Adgrg1, Adgrl3, Agt, Ap2a1, Apbb1, Apobec3, Appl2, Arhgef2, Arntl, Aspa, Atf5, Atp1b2, Atxn1, Avil, Bcl6, Bex1, Bhlhe40, Bhlhe41, Bin1, Camk2a, Camk2b, Camk2d, Camk2g, Caprin1, Casz1, Cav1, Ccl5, Cdk5r1, Chd3, Cobl, Col3a1, Colq, Crabp2, Ctsc, Cyb5d2, Daam2, Dab2ip, Dag1, Dbn1, Dcn, Dll1, Dnm2, Dvl1, Dvl3, Enpp2, Ephb1, Ephb3, Erbb2, Ergic2, F2, Fbxo31, Fgfr1, Fgfr3…
GO:0051962	positive regulation of nervous system development	GO_BiologicalProcess-EBI-UniProt-GOA_21.02.2020_00h00	1.52799e-07	0.000315989	1.13656e-26	5.68278e-25	[3, 4, 5, 6, 7]	Group48	16.5782	125	[Ache, Acsl6, Adam17, Adamts1, Adgrl3, Agt, Ap2a1, Apbb1, Apobec3, Arhgef2, Aspa, Atp1b2, Atxn1, Avil, Bcl6, Bex1, Bin1, Camk2b, Camk2d, Caprin1, Ccl5, Cobl, Crabp2, Cyb5d2, Dab2ip, Dag1, Dbn1, Dcn, Dvl1, Dvl3, Enpp2, Ephb1, Ephb3, Erbb2, Ergic2, Fbxo31, Fgfr1, Fitm1, Flrt1, Fn1, Foxo6, Fyn, Fzd4, Gdf5, Gdpd5, Grip2, Grn, Heyl, Hif1a, Ikbkb, Il6st, Irx3, Itgb1, Itsn1, Kdm4a, Kidins220, L1cam, Lif…
GO:0120035	regulation of plasma membrane bounded cell projection organization	GO_BiologicalProcess-EBI-UniProt-GOA_21.02.2020_00h00	1.58059e-08	3.36191e-05	1.13656e-26	5.68278e-25	[5, 6]	Group48	16.4823	149	[Ache, Acsl6, Adam17, Adamts1, Adamts16, Agt, Ap2a1, Apbb1, Apobec3, Arhgap24, Atp1b2, Avil, Bcas3, Camk2b, Camk2d, Camk2g, Caprin1, Capzb, Cav1, Cdc42, Cdc42ep2, Cdk5r1, Cobl, Crabp2, Cyld, Dab2ip, Dbn1, Dcn, Dnm2, Dock11, Dvl1, Dvl3, Enpp2, Ephb3, Erbb2, Ergic2, Evi5l, Fbxo31, Fgfr1, Fitm1, Fkbp4, Fn1, Foxo6, Fxr1, Fyn, Fzd4, Gm14137, Grn, H2-K1, Hdac4, Hecw2, Hras, Ikbkb, Inpp5j, Inppl1, Itgb1…
GO:0050769	positive regulation of neurogenesis	GO_BiologicalProcess-EBI-UniProt-GOA_21.02.2020_00h00	4.46441e-08	9.39313e-05	1.13656e-26	5.68278e-25	[4, 5, 6, 7, 8, 9]	Group48	17.2566	117	[Ache, Acsl6, Adam17, Adamts1, Agt, Ap2a1, Apbb1, Apobec3, Arhgef2, Aspa, Atp1b2, Atxn1, Avil, Bcl6, Bex1, Bin1, Camk2b, Camk2d, Caprin1, Ccl5, Cobl, Crabp2, Cyb5d2, Dab2ip, Dag1, Dbn1, Dcn, Dvl1, Dvl3, Enpp2, Erbb2, Ergic2, Fbxo31, Fgfr1, Fitm1, Fn1, Foxo6, Fyn, Fzd4, Gdf5, Gdpd5, Grip2, Grn, Heyl, Hif1a, Ikbkb, Il6st, Irx3, Itgb1, Itsn1, Kdm4a, Kidins220, L1cam, Lif, Ly6a, Macf1, Map2k2, Mapk8i…
GO:0045664	regulation of neuron differentiation	GO_BiologicalProcess-EBI-UniProt-GOA_21.02.2020_00h00	2.55953e-10	5.60793e-07	1.13656e-26	5.68278e-25	[5, 6, 7, 8, 9]	Group48	17.284	154	[Ache, Acsl6, Adam17, Adamts1, Agt, Ap2a1, Apbb1, Apobec3, Arhgef2, Atp1b2, Avil, Bcl6, Bex1, Bin1, Camk2b, Camk2d, Camk2g, Caprin1, Casz1, Cav1, Ccl5, Cdk5r1, Cobl, Crabp2, Cyb5d2, Dab2ip, Dbn1, Dcn, Dll1, Dnm2, Dvl1, Dvl3, Ephb3, Erbb2, Ergic2, Fbxo31, Fgfr1, Fitm1, Fkbp4, Fn1, Foxo3, Foxo6, Fyn, Fzd4, Gdf5, Gdpd5, Grip2, Grn, H2-K1, Hecw2, Herpud1, Heyl, Ikbkb, Inpp5j, Inppl1, Irx3, Itgb1, Its…
GO:0045666	positive regulation of neuron differentiation	GO_BiologicalProcess-EBI-UniProt-GOA_21.02.2020_00h00	7.94053e-08	0.00016556	1.13656e-26	5.68278e-25	[5, 6, 7, 8, 9, 10]	Group48	17.9487	98	[Ache, Acsl6, Adam17, Adamts1, Agt, Ap2a1, Apbb1, Apobec3, Arhgef2, Atp1b2, Avil, Bcl6, Camk2b, Camk2d, Caprin1, Ccl5, Cobl, Crabp2, Cyb5d2, Dab2ip, Dbn1, Dcn, Dvl1, Dvl3, Erbb2, Ergic2, Fbxo31, Fgfr1, Fitm1, Fn1, Foxo6, Fyn, Fzd4, Gdf5, Gdpd5, Grip2, Grn, Heyl, Ikbkb, Irx3, Itgb1, Itsn1, Kdm4a, Kidins220, L1cam, Lif, Macf1, Map2k2, Mapk8ip3, Mapt, Mark2, Mef2c, Ncoa1, Ndrg4, Neu1, Neurl1a, Nprl3…
GO:0010975	regulation of neuron projection development	GO_BiologicalProcess-EBI-UniProt-GOA_21.02.2020_00h00	5.02461e-08	0.000105517	1.13656e-26	5.68278e-25	[6, 7, 8, 9, 10, 11]	Group48	17.1429	120	[Ache, Acsl6, Adam17, Adamts1, Agt, Ap2a1, Apbb1, Apobec3, Atp1b2, Avil, Camk2b, Camk2d, Camk2g, Caprin1, Cdk5r1, Cobl, Crabp2, Dab2ip, Dbn1, Dcn, Dnm2, Dvl1, Dvl3, Ephb3, Erbb2, Ergic2, Fbxo31, Fgfr1, Fitm1, Fkbp4, Fn1, Foxo6, Fyn, Fzd4, Grn, H2-K1, Hecw2, Ikbkb, Inpp5j, Inppl1, Itgb1, Itsn1, Kank1, Kidins220, Kif13b, Klf4, L1cam, Lif, Lrp4, Lzts1, Lzts3, Macf1, Map2, Map2k2, Mapt, Mark2, Mef2c,…
GO:0010976	positive regulation of neuron projection development	GO_BiologicalProcess-EBI-UniProt-GOA_21.02.2020_00h00	7.16977e-06	0.0138376	1.13656e-26	5.68278e-25	[5, 6, 7, 8, 9, 10, 11, 12]	Group48	17.552	76	[Ache, Acsl6, Adam17, Adamts1, Agt, Ap2a1, Apbb1, Apobec3, Atp1b2, Avil, Camk2b, Camk2d, Caprin1, Cobl, Crabp2, Dab2ip, Dbn1, Dcn, Dvl1, Dvl3, Erbb2, Ergic2, Fbxo31, Fgfr1, Fitm1, Fn1, Foxo6, Fyn, Fzd4, Grn, Ikbkb, Itgb1, Itsn1, Kidins220, L1cam, Lif, Macf1, Map2k2, Mapt, Mark2, Ndrg4, Neu1, Neurl1a, Nptn, Numbl, Obsl1, P2ry2, Pacsin1, Parp6, Plxna1, Plxna4, Plxnb3, Plxnd1, Ppp2r5b, Ptprd, Ptprf,…
GO:0043502	regulation of muscle adaptation	GO_BiologicalProcess-EBI-UniProt-GOA_21.02.2020_00h00	1.58524e-12	3.53034e-09	1.5018e-27	7.80935e-26	[3, 4, 5, 6]	Group49	35.0877	40	[Actn3, Agt, Akap6, Atp2a2, Atp2b4, Becn1, Camk2d, Casq1, Cav3, Dag1, Fbxo32, Fdps, Foxo3, Hdac4, Igfbp5, Klf4, Mef2a, Mef2c, Mlip, Myh7, Mymk, Myog, Nol3, Notch1, Oga, P2rx4, Pi16, Ppargc1a, Ppp3ca, Prkag3, Rps6kb1, Scn5a, Sgca, Smad3, Srl, Tead1, Tnnc1, Tnni1, Tnnt1, Trim63]
GO:0090257	regulation of muscle system process	GO_BiologicalProcess-EBI-UniProt-GOA_21.02.2020_00h00	2.03921e-16	4.63716e-13	1.5018e-27	7.80935e-26	[4, 5]	Group49	28.1022	77	[Actn3, Adora1, Adrb2, Agt, Akap6, Ank2, Atp1a2, Atp1b1, Atp2a1, Atp2a2, Atp2b4, Becn1, Bin1, Calcrl, Cald1, Camk2d, Camk2g, Casq1, Casq2, Cav1, Cav3, Dag1, Dbn1, Dmpk, Fbxo32, Fdps, Foxo3, Fxyd1, Gja5, Hdac4, Hrc, Igfbp5, Kcnj2, Kcnma1, Klf4, Mef2a, Mef2c, Micu1, Mlip, Mrvi1, Myh7, Mymk, Myog, Nol3, Notch1, Oga, P2rx4, Pi16, Ppargc1a, Ppp3ca, Prkag3, Prkg1, Rps6kb1, Ryr1, Scn10a, Scn4a, Scn5a, S…
GO:1903115	regulation of actin filament-based movement	GO_BiologicalProcess-EBI-UniProt-GOA_21.02.2020_00h00	5.39766e-07	0.00109411	1.5018e-27	7.80935e-26	[4, 5]	Group49	36.5385	19	[Adora1, Akap6, Ank2, Atp1a2, Atp2a1, Atp2a2, Bin1, Casq2, Cav1, Cav3, Dbn1, Fxyd1, Gja5, Kcnj2, Scn5a, Stc1, Tnnc1, Tnnt2, Trpm4]
GO:1903522	regulation of blood circulation	GO_BiologicalProcess-EBI-UniProt-GOA_21.02.2020_00h00	1.9883e-07	0.000409589	1.5018e-27	7.80935e-26	[4, 5]	Group49	20.922	59	[Add3, Adora1, Adrb2, Agt, Akap6, Alox5, Ank2, Atp1a2, Atp1b1, Atp2a1, Atp2a2, Atp2b4, Bin1, Cacna2d1, Casq2, Cav1, Cav3, Cnot7, Csrp3, Cxadr, Dbh, Dmpk, Fxyd1, Gaa, Gja5, Gnao1, Hdac4, Herpud1, Hif1a, Hrc, Kcnh2, Kcnj2, Mef2a, Micu1, Mmp2, Myh6, Myh7, Myl2, Myl4, P2rx4, Popdc2, Prkg1, S100a1, Scn10a, Scn5a, Slc4a3, Smtn, Smtnl1, Srebf1, Stc1, Tgfb2, Thra, Tmem38a, Tmem38b, Tnni3, Tnnt2, Tom1l2, …
GO:0003009	skeletal muscle contraction	GO_BiologicalProcess-EBI-UniProt-GOA_21.02.2020_00h00	7.6162e-22	1.74259e-18	1.5018e-27	7.80935e-26	[4, 6]	Group49	68.75	33	[Actn3, Adrb2, Atp2a1, Atp2a2, Casq1, Cav3, Chrna1, Chrnb1, Chrnd, Chrne, Chrng, Dmpk, Gaa, Jsrp1, Kcnj2, Mb, Myh3, Myh7, Myh7b, Myh8, Rps6kb1, Scn4a, Stac, Stac3, Tcap, Tnnc1, Tnnc2, Tnni1, Tnni2, Tnni3, Tnnt1, Tnnt2, Tnnt3]
GO:0006941	striated muscle contraction	GO_BiologicalProcess-EBI-UniProt-GOA_21.02.2020_00h00	3.40064e-26	7.80446e-23	1.5018e-27	7.80935e-26	[5]	Group49	39.3782	76	[Actc1, Actn3, Adora1, Adrb2, Akap6, Aldoa, Ank2, Atp1a2, Atp1a3, Atp1b1, Atp2a1, Atp2a2, Bin1, Cacna1s, Cacna2d1, Camk2d, Casq1, Casq2, Cav1, Cav3, Chrna1, Chrnb1, Chrnd, Chrne, Chrng, Csrp3, Dmpk, Fxyd1, Gaa, Gja5, Hdac4, Jsrp1, Kcnh2, Kcnj2, Lmod3, Mb, Myh3, Myh6, Myh7, Myh7b, Myh8, Myl1, Myl2, Myl4, Myom1, Myom2, Myom3, P2rx4, Pgam2, Ppp1r13l, Psen2, Rps6kb1, Ryr3, Scn10a, Scn4a, Scn5a, Smtn,…
GO:0014897	striated muscle hypertrophy	GO_BiologicalProcess-EBI-UniProt-GOA_21.02.2020_00h00	2.5017e-07	0.00051385	1.5018e-27	7.80935e-26	[5]	Group49	26.8293	33	[Agt, Akap13, Akap6, Atp2a2, Atp2b4, Becn1, Camk2d, Cav3, Csrp3, Fbxo32, Fdps, Herpud1, Htr2b, Igfbp5, Kdm4a, Klf15, Mef2a, Mef2c, Mlip, Myh6, Myh7, Mymk, Notch1, P2rx4, Pdlim5, Pi16, Ppp3ca, Prkg1, Smad3, Sorbs2, Tcap, Trim63, Ttn]
GO:0060047	heart contraction	GO_BiologicalProcess-EBI-UniProt-GOA_21.02.2020_00h00	1.84428e-15	4.17177e-12	1.5018e-27	7.80935e-26	[5]	Group49	28.125	72	[Actc1, Adora1, Adrb2, Agt, Akap6, Ank2, Atp1a2, Atp1a3, Atp1b1, Atp2a1, Atp2a2, Atp2b4, Bin1, Cacna2d1, Camk2d, Casq2, Cav1, Cav3, Cdc42, Cnot7, Csrp3, Cxadr, Dmpk, Fxyd1, Gaa, Gja5, Gnao1, Hdac4, Herpud1, Hrc, Kcnh2, Kcnj2, Mef2a, Micu1, Myh6, Myh7, Myl1, Myl2, Myl4, P2rx4, Popdc2, Ppp1r13l, Prkg1, Psen2, Rps6ka2, S100a1, Scn10a, Scn5a, Sgcg, Slc4a3, Smtn, Srebf1, Stc1, Taz, Tcap, Tgfb2, Thra, …
GO:0006937	regulation of muscle contraction	GO_BiologicalProcess-EBI-UniProt-GOA_21.02.2020_00h00	1.61614e-09	3.49894e-06	1.5018e-27	7.80935e-26	[5, 6]	Group49	26.5896	46	[Actn3, Adora1, Adrb2, Akap6, Ank2, Atp1a2, Atp1b1, Atp2a1, Atp2a2, Bin1, Calcrl, Cald1, Casq1, Casq2, Cav1, Cav3, Dbn1, Dmpk, Fxyd1, Gja5, Hdac4, Kcnj2, Kcnma1, Micu1, Mrvi1, Myh7, P2rx4, Prkg1, Ryr1, Scn10a, Scn4a, Scn5a, Smtn, Sstr2, Stc1, Tmem38a, Tmem38b, Tnnc1, Tnnc2, Tnni1, Tnni2, Tnni3, Tnnt1, Tnnt2, Tnnt3, Trpm4]
GO:0008016	regulation of heart contraction	GO_BiologicalProcess-EBI-UniProt-GOA_21.02.2020_00h00	1.14156e-09	2.47718e-06	1.5018e-27	7.80935e-26	[5, 6]	Group49	25	53	[Adora1, Adrb2, Agt, Akap6, Ank2, Atp1a2, Atp1b1, Atp2a1, Atp2a2, Atp2b4, Bin1, Cacna2d1, Casq2, Cav1, Cav3, Cnot7, Csrp3, Cxadr, Dmpk, Fxyd1, Gaa, Gja5, Gnao1, Hdac4, Herpud1, Hrc, Kcnh2, Kcnj2, Mef2a, Micu1, Myh6, Myh7, Myl2, Myl4, P2rx4, Popdc2, Prkg1, S100a1, Scn10a, Scn5a, Slc4a3, Smtn, Srebf1, Stc1, Tgfb2, Thra, Tmem38a, Tmem38b, Tnni3, Tnnt2, Tom1l2, Tpm1, Trpm4]
GO:0060048	cardiac muscle contraction	GO_BiologicalProcess-EBI-UniProt-GOA_21.02.2020_00h00	1.59764e-13	3.5851e-10	1.5018e-27	7.80935e-26	[6]	Group49	32.4503	49	[Actc1, Adora1, Akap6, Ank2, Atp1a2, Atp1a3, Atp1b1, Atp2a1, Atp2a2, Bin1, Cacna2d1, Camk2d, Casq2, Cav1, Cav3, Csrp3, Fxyd1, Gaa, Gja5, Hdac4, Kcnh2, Kcnj2, Myh6, Myh7, Myl1, Myl2, Myl4, P2rx4, Ppp1r13l, Psen2, Scn10a, Scn5a, Smtn, Stc1, Taz, Tcap, Tmem38a, Tmem38b, Tnnc1, Tnni1, Tnni2, Tnni3, Tnnt1, Tnnt2, Tnnt3, Tpm1, Trpm4, Ttn, Wwtr1]
GO:0006942	regulation of striated muscle contraction	GO_BiologicalProcess-EBI-UniProt-GOA_21.02.2020_00h00	2.09017e-08	4.43535e-05	1.5018e-27	7.80935e-26	[6, 7]	Group49	31.25	30	[Actn3, Adora1, Akap6, Ank2, Atp1a2, Atp1b1, Atp2a1, Atp2a2, Bin1, Casq1, Casq2, Cav1, Cav3, Dmpk, Fxyd1, Gja5, Hdac4, Kcnj2, Myh7, P2rx4, Scn10a, Scn4a, Scn5a, Smtn, Stc1, Tmem38a, Tmem38b, Tnni3, Tnnt3, Trpm4]
GO:0014819	regulation of skeletal muscle contraction	GO_BiologicalProcess-EBI-UniProt-GOA_21.02.2020_00h00	1.10983e-05	0.02122	1.5018e-27	7.80935e-26	[5, 7, 8]	Group49	61.5385	8	[Actn3, Atp2a1, Casq1, Cav3, Dmpk, Kcnj2, Myh7, Scn4a]
GO:0055117	regulation of cardiac muscle contraction	GO_BiologicalProcess-EBI-UniProt-GOA_21.02.2020_00h00	1.97717e-06	0.00391084	1.5018e-27	7.80935e-26	[6, 7, 8]	Group49	29.2683	24	[Adora1, Akap6, Ank2, Atp1a2, Atp1b1, Atp2a1, Atp2a2, Bin1, Casq2, Cav1, Cav3, Fxyd1, Gja5, Hdac4, Kcnj2, P2rx4, Scn10a, Scn5a, Smtn, Stc1, Tmem38a, Tmem38b, Tnni3, Trpm4]
GO:0086004	regulation of cardiac muscle cell contraction	GO_BiologicalProcess-EBI-UniProt-GOA_21.02.2020_00h00	4.5442e-06	0.00882937	1.5018e-27	7.80935e-26	[5, 6, 7, 8, 9]	Group49	36.3636	16	[Adora1, Akap6, Ank2, Atp1a2, Atp2a1, Atp2a2, Bin1, Casq2, Cav1, Cav3, Fxyd1, Gja5, Kcnj2, Scn5a, Stc1, Trpm4]
GO:0003299	muscle hypertrophy in response to stress	GO_BiologicalProcess-EBI-UniProt-GOA_21.02.2020_00h00	1.00132e-05	0.0192253	1.02348e-26	5.21976e-25	[3, 5]	Group50	42.8571	12	[Atp2a2, Atp2b4, Herpud1, Kdm4a, Klf15, Mef2c, Mlip, Myh6, Myh7, Ppp3ca, Smad3, Tcap]
GO:0014888	striated muscle adaptation	GO_BiologicalProcess-EBI-UniProt-GOA_21.02.2020_00h00	2.07813e-13	4.66125e-10	1.02348e-26	5.21976e-25	[3, 5]	Group50	49.1228	28	[Acta1, Actn3, Atp2a2, Atp2b4, Cacna1s, Herpud1, Igfbp5, Kdm4a, Klf15, Mef2c, Mlip, Myh6, Myh7, Mymk, Myog, Myoz1, Myoz2, Oga, Ppargc1a, Ppp3ca, Rps6kb1, Smad3, Tcap, Tead1, Tnnc1, Tnni1, Tnnt1, Trim63]
GO:0043502	regulation of muscle adaptation	GO_BiologicalProcess-EBI-UniProt-GOA_21.02.2020_00h00	1.58524e-12	3.53034e-09	1.02348e-26	5.21976e-25	[3, 4, 5, 6]	Group50	35.0877	40	[Actn3, Agt, Akap6, Atp2a2, Atp2b4, Becn1, Camk2d, Casq1, Cav3, Dag1, Fbxo32, Fdps, Foxo3, Hdac4, Igfbp5, Klf4, Mef2a, Mef2c, Mlip, Myh7, Mymk, Myog, Nol3, Notch1, Oga, P2rx4, Pi16, Ppargc1a, Ppp3ca, Prkag3, Rps6kb1, Scn5a, Sgca, Smad3, Srl, Tead1, Tnnc1, Tnni1, Tnnt1, Trim63]
GO:0090257	regulation of muscle system process	GO_BiologicalProcess-EBI-UniProt-GOA_21.02.2020_00h00	2.03921e-16	4.63716e-13	1.02348e-26	5.21976e-25	[4, 5]	Group50	28.1022	77	[Actn3, Adora1, Adrb2, Agt, Akap6, Ank2, Atp1a2, Atp1b1, Atp2a1, Atp2a2, Atp2b4, Becn1, Bin1, Calcrl, Cald1, Camk2d, Camk2g, Casq1, Casq2, Cav1, Cav3, Dag1, Dbn1, Dmpk, Fbxo32, Fdps, Foxo3, Fxyd1, Gja5, Hdac4, Hrc, Igfbp5, Kcnj2, Kcnma1, Klf4, Mef2a, Mef2c, Micu1, Mlip, Mrvi1, Myh7, Mymk, Myog, Nol3, Notch1, Oga, P2rx4, Pi16, Ppargc1a, Ppp3ca, Prkag3, Prkg1, Rps6kb1, Ryr1, Scn10a, Scn4a, Scn5a, S…
GO:0014874	response to stimulus involved in regulation of muscle adaptation	GO_BiologicalProcess-EBI-UniProt-GOA_21.02.2020_00h00	3.97841e-10	8.68088e-07	1.02348e-26	5.21976e-25	[2, 4, 5, 6, 7]	Group50	65.2174	15	[Actn3, Agt, Casq1, Dag1, Fbxo32, Hdac4, Myog, Nol3, Ppargc1a, Prkag3, Rps6kb1, Scn5a, Sgca, Srl, Trim63]
GO:0014887	cardiac muscle adaptation	GO_BiologicalProcess-EBI-UniProt-GOA_21.02.2020_00h00	2.29719e-06	0.00452777	1.02348e-26	5.21976e-25	[4, 6]	Group50	44.8276	13	[Atp2a2, Atp2b4, Herpud1, Kdm4a, Klf15, Mef2c, Mlip, Myh6, Myh7, Oga, Ppp3ca, Smad3, Tcap]
GO:0014897	striated muscle hypertrophy	GO_BiologicalProcess-EBI-UniProt-GOA_21.02.2020_00h00	2.5017e-07	0.00051385	1.02348e-26	5.21976e-25	[5]	Group50	26.8293	33	[Agt, Akap13, Akap6, Atp2a2, Atp2b4, Becn1, Camk2d, Cav3, Csrp3, Fbxo32, Fdps, Herpud1, Htr2b, Igfbp5, Kdm4a, Klf15, Mef2a, Mef2c, Mlip, Myh6, Myh7, Mymk, Notch1, P2rx4, Pdlim5, Pi16, Ppp3ca, Prkg1, Smad3, Sorbs2, Tcap, Trim63, Ttn]
GO:0043501	skeletal muscle adaptation	GO_BiologicalProcess-EBI-UniProt-GOA_21.02.2020_00h00	2.98883e-10	6.53657e-07	1.02348e-26	5.21976e-25	[4, 6]	Group50	58.6207	17	[Acta1, Actn3, Atp2a2, Cacna1s, Igfbp5, Myh7, Mymk, Myoz1, Myoz2, Ppargc1a, Ppp3ca, Rps6kb1, Tead1, Tnnc1, Tnni1, Tnnt1, Trim63]
GO:0014733	regulation of skeletal muscle adaptation	GO_BiologicalProcess-EBI-UniProt-GOA_21.02.2020_00h00	2.77293e-07	0.000568728	1.02348e-26	5.21976e-25	[4, 5, 6, 7]	Group50	66.6667	10	[Actn3, Atp2a2, Igfbp5, Myh7, Mymk, Ppp3ca, Tead1, Tnnc1, Tnni1, Tnnt1]
GO:0014898	cardiac muscle hypertrophy in response to stress	GO_BiologicalProcess-EBI-UniProt-GOA_21.02.2020_00h00	1.00132e-05	0.0192253	1.02348e-26	5.21976e-25	[4, 5, 6, 7]	Group50	42.8571	12	[Atp2a2, Atp2b4, Herpud1, Kdm4a, Klf15, Mef2c, Mlip, Myh6, Myh7, Ppp3ca, Smad3, Tcap]
GO:0035051	cardiocyte differentiation	GO_BiologicalProcess-EBI-UniProt-GOA_21.02.2020_00h00	7.94379e-11	1.74763e-07	1.02348e-26	5.21976e-25	[4, 5, 6, 7]	Group50	26.1905	55	[Actc1, Actn2, Agt, Akap13, Akap6, Alpk3, Apobec2, Atg7, Camk2d, Cav3, Cavin4, Cdkn1a, Cnot7, Csrp3, Cxadr, Dll1, Fdps, Herpud1, Itgb1, Jag1, Kdm6b, Klf5, Mef2a, Mef2c, Myh6, Myl2, Mylk3, Myo18b, Myom1, Myom2, Myom3, Neb, Notch1, Nox4, Nprl3, Nrap, Pdcd4, Pdlim5, Pi16, Popdc2, Prkg1, Rara, Sema3c, Sgcb, Sik1, Sorbs2, Speg, Spry1, Tcap, Tenm4, Tgfb2, Tsc1, Ttn, Vegfa, Xirp1]
GO:0003300	cardiac muscle hypertrophy	GO_BiologicalProcess-EBI-UniProt-GOA_21.02.2020_00h00	9.4047e-07	0.00189317	1.02348e-26	5.21976e-25	[6]	Group50	26.2712	31	[Agt, Akap13, Akap6, Atp2a2, Atp2b4, Becn1, Camk2d, Cav3, Csrp3, Fbxo32, Fdps, Herpud1, Htr2b, Kdm4a, Klf15, Mef2a, Mef2c, Mlip, Myh6, Myh7, Notch1, P2rx4, Pdlim5, Pi16, Ppp3ca, Prkg1, Smad3, Sorbs2, Tcap, Trim63, Ttn]
GO:0055006	cardiac cell development	GO_BiologicalProcess-EBI-UniProt-GOA_21.02.2020_00h00	6.96994e-13	1.55639e-09	1.02348e-26	5.21976e-25	[4, 5, 6, 7, 8]	Group50	34.127	43	[Actc1, Actn2, Agt, Akap13, Akap6, Alpk3, Apobec2, Atg7, Camk2d, Cav3, Cavin4, Cdkn1a, Cnot7, Csrp3, Cxadr, Fdps, Herpud1, Jag1, Mef2a, Myh6, Myl2, Mylk3, Myo18b, Myom1, Myom2, Myom3, Neb, Notch1, Nprl3, Nrap, Pdcd4, Pdlim5, Pi16, Popdc2, Prkg1, Sgcb, Sorbs2, Speg, Spry1, Tcap, Ttn, Vegfa, Xirp1]
GO:0014883	transition between fast and slow fiber	GO_BiologicalProcess-EBI-UniProt-GOA_21.02.2020_00h00	5.18682e-07	0.00105344	1.02348e-26	5.21976e-25	[5, 6, 7, 8]	Group50	80	8	[Actn3, Atp2a2, Myh7, Ppp3ca, Tead1, Tnnc1, Tnni1, Tnnt1]
GO:0055007	cardiac muscle cell differentiation	GO_BiologicalProcess-EBI-UniProt-GOA_21.02.2020_00h00	5.40021e-11	1.18967e-07	1.02348e-26	5.21976e-25	[5, 6, 7, 8]	Group50	28.8344	47	[Actc1, Actn2, Agt, Akap13, Akap6, Alpk3, Apobec2, Atg7, Camk2d, Cav3, Cavin4, Cdkn1a, Cnot7, Csrp3, Cxadr, Dll1, Fdps, Herpud1, Itgb1, Kdm6b, Mef2a, Mef2c, Myh6, Myl2, Mylk3, Myo18b, Myom1, Myom2, Myom3, Neb, Nox4, Nprl3, Nrap, Pdlim5, Pi16, Popdc2, Prkg1, Rara, Sgcb, Sik1, Sorbs2, Speg, Tcap, Tsc1, Ttn, Vegfa, Xirp1]
GO:0055013	cardiac muscle cell development	GO_BiologicalProcess-EBI-UniProt-GOA_21.02.2020_00h00	1.37137e-11	3.03621e-08	1.02348e-26	5.21976e-25	[5, 6, 7, 8, 9]	Group50	33.6207	39	[Actc1, Actn2, Agt, Akap13, Akap6, Alpk3, Apobec2, Atg7, Camk2d, Cav3, Cavin4, Cdkn1a, Cnot7, Csrp3, Cxadr, Fdps, Herpud1, Mef2a, Myh6, Myl2, Mylk3, Myo18b, Myom1, Myom2, Myom3, Neb, Nprl3, Nrap, Pdlim5, Pi16, Popdc2, Prkg1, Sgcb, Sorbs2, Speg, Tcap, Ttn, Vegfa, Xirp1]
GO:0055086	nucleobase-containing small molecule metabolic process	GO_BiologicalProcess-EBI-UniProt-GOA_21.02.2020_00h00	1.59473e-07	0.000329471	1.02766e-15	3.90513e-14	[3, 4, 5]	Group51	17.4873	103	[Acadsb, Acot11, Acot2, Acot6, Acpp, Acsl1, Acsl4, Acsl6, Acss2, Actn3, Adssl1, Agpat3, Ak1, Ak3, Ak4, Ak5, Ak8, Aldh6a1, Aldoa, Aldoart1, Aldoart2, Ampd1, Ampd3, Apobec1, Apobec2, Apobec3, Atp5a1, Atp5h, Cad, Cbfa2t3, Cds2, Ddit4, Dgat1, Dgat2, Dpyd, Elovl5, Eno2, Eno3, Enpp1, Enpp4, Entpd3, Esrrb, Flcn, Gamt, Gars, Gfpt2, Gmpr, Gnpnat1, Gpam, Gpat3, Gpd1, Gpi1, Hdac4, Hif1a, Hk2, Itpa, Macrod1,…
GO:0019318	hexose metabolic process	GO_BiologicalProcess-EBI-UniProt-GOA_21.02.2020_00h00	6.51175e-07	0.00131798	1.02766e-15	3.90513e-14	[4, 5]	Group51	20.4225	58	[Abcb1a, Actn3, Akt2, Aldoa, Atf3, Atf4, C1qtnf1, C1qtnf3, Cbr2, Cpt1b, Dgat2, Dyrk2, Enpp1, Epm2aip1, Esrrb, Fbn1, G6pc3, Ganc, Gpd1, Gpi1, Gpt, Gpt2, Hif1a, Hk2, Igf2, Igfbp3, Inpp5k, Inppl1, Mapk8ip1, Midn, Mlycd, Mpi, Nfe2l1, Nisch, Nr1d1, Ogt, Pck2, Pdhx, Pdk1, Pdk2, Pfkl, Pfkm, Pgam2, Pgm2, Pgm5, Pigq, Pik3ip1, Pkm, Ppargc1a, Rora, Sesn2, Sik1, Slc2a8, Sorbs1, Stk11, Tcf4, Tpi1, Wdtc1]
GO:0019693	ribose phosphate metabolic process	GO_BiologicalProcess-EBI-UniProt-GOA_21.02.2020_00h00	2.95351e-06	0.00578002	1.02766e-15	3.90513e-14	[4, 5]	Group51	17.9612	74	[Acadsb, Acot11, Acot2, Acot6, Acsl1, Acsl4, Acsl6, Acss2, Actn3, Adssl1, Ak1, Ak3, Ak4, Aldoa, Aldoart1, Aldoart2, Ampd1, Ampd3, Atp5a1, Atp5h, Cad, Cbfa2t3, Ddit4, Dgat1, Dgat2, Elovl5, Eno2, Eno3, Enpp1, Esrrb, Flcn, Gmpr, Gpam, Gpd1, Gpi1, Hdac4, Hif1a, Hk2, Itpa, Mlycd, Mpi, Mvd, Myog, Ncor1, Nos2, Nudt18, Nudt3, Nupr1, Ogt, Pde2a, Pdhx, Pdk1, Pdk2, Pfkl, Pfkm, Pgam2, Pigq, Pkm, Pnpla6, Ppar…
GO:0043467	regulation of generation of precursor metabolites and energy	GO_BiologicalProcess-EBI-UniProt-GOA_21.02.2020_00h00	1.06399e-06	0.0021365	1.02766e-15	3.90513e-14	[4, 5]	Group51	24.3243	36	[Actn3, Ak3, Ak4, Akt2, Alox5, Apopt1, Bnip3, Cbfa2t3, Cdkn1a, Cox7a1, Cox7a2l, Ddit4, Dyrk2, Enpp1, Epm2aip1, Esrrb, Flcn, Gpd1, Hdac4, Hif1a, Hsd11b1, Igf2, Inpp5k, Mapk8ip1, Myog, Ncor1, Nupr1, Ogt, Pink1, Ppargc1a, Prkaa2, Prkaca, Slc25a33, Slc2a6, Sorbs1, Stat3]
GO:0006753	nucleoside phosphate metabolic process	GO_BiologicalProcess-EBI-UniProt-GOA_21.02.2020_00h00	1.69712e-06	0.00337896	1.02766e-15	3.90513e-14	[4, 5, 6]	Group51	17.3152	89	[Acadsb, Acot11, Acot2, Acot6, Acpp, Acsl1, Acsl4, Acsl6, Acss2, Actn3, Adssl1, Agpat3, Ak1, Ak3, Ak4, Ak5, Ak8, Aldoa, Aldoart1, Aldoart2, Ampd1, Ampd3, Atp5a1, Atp5h, Cad, Cbfa2t3, Cds2, Ddit4, Dgat1, Dgat2, Elovl5, Eno2, Eno3, Enpp1, Entpd3, Esrrb, Flcn, Gars, Gmpr, Gpam, Gpat3, Gpd1, Gpi1, Hdac4, Hif1a, Hk2, Itpa, Mlycd, Mpi, Mvd, Myog, Ncf1, Ncor1, Nmnat3, Nmrk2, Nos2, Nudt18, Nudt3, Nupr1, …
GO:0009117	nucleotide metabolic process	GO_BiologicalProcess-EBI-UniProt-GOA_21.02.2020_00h00	1.45565e-06	0.00290547	1.02766e-15	3.90513e-14	[5, 6, 7]	Group51	17.3913	88	[Acadsb, Acot11, Acot2, Acot6, Acpp, Acsl1, Acsl4, Acsl6, Acss2, Actn3, Adssl1, Agpat3, Ak1, Ak3, Ak4, Ak5, Ak8, Aldoa, Aldoart1, Aldoart2, Ampd1, Ampd3, Atp5a1, Atp5h, Cad, Cbfa2t3, Cds2, Ddit4, Dgat1, Dgat2, Elovl5, Eno2, Eno3, Enpp1, Esrrb, Flcn, Gars, Gmpr, Gpam, Gpat3, Gpd1, Gpi1, Hdac4, Hif1a, Hk2, Itpa, Mlycd, Mpi, Mvd, Myog, Ncf1, Ncor1, Nmnat3, Nmrk2, Nos2, Nudt18, Nudt3, Nupr1, Oga, Ogt…
GO:0009132	nucleoside diphosphate metabolic process	GO_BiologicalProcess-EBI-UniProt-GOA_21.02.2020_00h00	6.71648e-09	1.43733e-05	1.02766e-15	3.90513e-14	[5, 6, 7]	Group51	27.8571	39	[Actn3, Ak1, Ak3, Ak4, Ak5, Ak8, Aldoa, Aldoart1, Aldoart2, Ampd3, Cbfa2t3, Ddit4, Eno2, Eno3, Entpd3, Esrrb, Gpd1, Gpi1, Hdac4, Hif1a, Hk2, Mpi, Myog, Ncor1, Nudt18, Nupr1, Ogt, Pfkl, Pfkm, Pgam2, Pigq, Pkm, Ppargc1a, Prkaa2, Prkag3, Slc2a6, Stat3, Tpi1, Uck2]
GO:0032787	monocarboxylic acid metabolic process	GO_BiologicalProcess-EBI-UniProt-GOA_21.02.2020_00h00	2.64023e-13	5.91675e-10	1.02766e-15	3.90513e-14	[6]	Group51	19.9391	131	[Aasdh, Acad11, Acadsb, Acadvl, Acot11, Acot2, Acot6, Acox1, Acox2, Acox3, Acsl1, Acsl3, Acsl4, Acsl6, Acss2, Actn3, Agfg1, Agt, Aig1, Akt2, Aldoa, Aldoart1, Aldoart2, Alkbh7, Alox5ap, Amacr, Ankrd23, Appl2, Asns, Aspa, Carns1, Cav1, Cbfa2t3, Cd36, Cd74, Cpt1b, Crabp2, Cyp2d22, Cyp4f40, Dbi, Ddit4, Decr2, Dgat1, Dgat2, Dhrs9, Elovl5, Eno2, Eno3, Esrrb, Fa2h, Fabp3, Fads2, Fads3, Gamt, Gatm, Gbf1,…
GO:0046939	nucleotide phosphorylation	GO_BiologicalProcess-EBI-UniProt-GOA_21.02.2020_00h00	1.61307e-09	3.4939e-06	1.02766e-15	3.90513e-14	[6]	Group51	30.0813	37	[Actn3, Ak1, Ak3, Ak4, Ak5, Ak8, Aldoa, Aldoart1, Aldoart2, Cbfa2t3, Ddit4, Eno2, Eno3, Esrrb, Gpd1, Gpi1, Hdac4, Hif1a, Hk2, Mpi, Myog, Ncor1, Nupr1, Ogt, Pfkl, Pfkm, Pgam2, Pigq, Pkm, Pnkp, Ppargc1a, Prkaa2, Prkag3, Slc2a6, Stat3, Tpi1, Uck2]
GO:0006163	purine nucleotide metabolic process	GO_BiologicalProcess-EBI-UniProt-GOA_21.02.2020_00h00	5.34589e-06	0.0103603	1.02766e-15	3.90513e-14	[5, 6, 7, 8]	Group51	17.8218	72	[Acadsb, Acot11, Acot2, Acot6, Acsl1, Acsl4, Acsl6, Acss2, Actn3, Adssl1, Ak1, Ak3, Ak4, Aldoa, Aldoart1, Aldoart2, Ampd1, Ampd3, Atp5a1, Atp5h, Cbfa2t3, Ddit4, Dgat1, Dgat2, Elovl5, Eno2, Eno3, Enpp1, Esrrb, Flcn, Gmpr, Gpam, Gpd1, Gpi1, Hdac4, Hif1a, Hk2, Itpa, Mlycd, Mpi, Mvd, Myog, Ncor1, Nos2, Nudt18, Nudt3, Nupr1, Oga, Ogt, Pde2a, Pdhx, Pdk1, Pdk2, Pfkl, Pfkm, Pgam2, Pigq, Pkm, Pnpla6, Ppar…
GO:0009259	ribonucleotide metabolic process	GO_BiologicalProcess-EBI-UniProt-GOA_21.02.2020_00h00	1.35035e-06	0.00270069	1.02766e-15	3.90513e-14	[5, 6, 7, 8]	Group51	18.408	74	[Acadsb, Acot11, Acot2, Acot6, Acsl1, Acsl4, Acsl6, Acss2, Actn3, Adssl1, Ak1, Ak3, Ak4, Aldoa, Aldoart1, Aldoart2, Ampd1, Ampd3, Atp5a1, Atp5h, Cad, Cbfa2t3, Ddit4, Dgat1, Dgat2, Elovl5, Eno2, Eno3, Enpp1, Esrrb, Flcn, Gmpr, Gpam, Gpd1, Gpi1, Hdac4, Hif1a, Hk2, Itpa, Mlycd, Mpi, Mvd, Myog, Ncor1, Nos2, Nudt18, Nudt3, Nupr1, Ogt, Pde2a, Pdhx, Pdk1, Pdk2, Pfkl, Pfkm, Pgam2, Pigq, Pkm, Pnpla6, Ppar…
GO:0006090	pyruvate metabolic process	GO_BiologicalProcess-EBI-UniProt-GOA_21.02.2020_00h00	3.04258e-09	6.55372e-06	1.02766e-15	3.90513e-14	[7]	Group51	29.0076	38	[Actn3, Aldoa, Aldoart1, Aldoart2, Cbfa2t3, Ddit4, Eno2, Eno3, Esrrb, Gpd1, Gpi1, Hdac4, Hif1a, Hk2, Kyat1, Ldhb, Me3, Mpi, Myog, Ncor1, Nupr1, Ogt, Pck2, Pdhx, Pdk1, Pdk2, Pfkl, Pfkm, Pgam2, Pigq, Pkm, Ppargc1a, Prkaa2, Prkag3, Slc2a6, Srr, Stat3, Tpi1]
GO:0006165	nucleoside diphosphate phosphorylation	GO_BiologicalProcess-EBI-UniProt-GOA_21.02.2020_00h00	3.71078e-09	7.9819e-06	1.02766e-15	3.90513e-14	[6, 7, 8]	Group51	29.7521	36	[Actn3, Ak1, Ak3, Ak4, Ak5, Ak8, Aldoa, Aldoart1, Aldoart2, Cbfa2t3, Ddit4, Eno2, Eno3, Esrrb, Gpd1, Gpi1, Hdac4, Hif1a, Hk2, Mpi, Myog, Ncor1, Nupr1, Ogt, Pfkl, Pfkm, Pgam2, Pigq, Pkm, Ppargc1a, Prkaa2, Prkag3, Slc2a6, Stat3, Tpi1, Uck2]
GO:0009135	purine nucleoside diphosphate metabolic process	GO_BiologicalProcess-EBI-UniProt-GOA_21.02.2020_00h00	4.04367e-09	8.68984e-06	1.02766e-15	3.90513e-14	[6, 7, 8]	Group51	30.1724	35	[Actn3, Ak1, Ak3, Ak4, Aldoa, Aldoart1, Aldoart2, Ampd3, Cbfa2t3, Ddit4, Eno2, Eno3, Esrrb, Gpd1, Gpi1, Hdac4, Hif1a, Hk2, Mpi, Myog, Ncor1, Nudt18, Nupr1, Ogt, Pfkl, Pfkm, Pgam2, Pigq, Pkm, Ppargc1a, Prkaa2, Prkag3, Slc2a6, Stat3, Tpi1]
GO:0009185	ribonucleoside diphosphate metabolic process	GO_BiologicalProcess-EBI-UniProt-GOA_21.02.2020_00h00	4.73973e-09	1.01667e-05	1.02766e-15	3.90513e-14	[6, 7, 8]	Group51	29.5082	36	[Actn3, Ak1, Ak3, Ak4, Aldoa, Aldoart1, Aldoart2, Ampd3, Cbfa2t3, Ddit4, Eno2, Eno3, Esrrb, Gpd1, Gpi1, Hdac4, Hif1a, Hk2, Mpi, Myog, Ncor1, Nudt18, Nupr1, Ogt, Pfkl, Pfkm, Pgam2, Pigq, Pkm, Ppargc1a, Prkaa2, Prkag3, Slc2a6, Stat3, Tpi1, Uck2]
GO:0006757	ATP generation from ADP	GO_BiologicalProcess-EBI-UniProt-GOA_21.02.2020_00h00	5.88692e-08	0.000123154	1.02766e-15	3.90513e-14	[3, 4, 7, 8, 9, 10, 11]	Group51	30	30	[Actn3, Aldoa, Aldoart1, Aldoart2, Cbfa2t3, Ddit4, Eno2, Eno3, Esrrb, Gpd1, Gpi1, Hdac4, Hif1a, Hk2, Mpi, Myog, Ncor1, Nupr1, Ogt, Pfkl, Pfkm, Pgam2, Pigq, Pkm, Ppargc1a, Prkaa2, Prkag3, Slc2a6, Stat3, Tpi1]
GO:0009150	purine ribonucleotide metabolic process	GO_BiologicalProcess-EBI-UniProt-GOA_21.02.2020_00h00	2.01289e-06	0.00397747	1.02766e-15	3.90513e-14	[6, 7, 8, 9]	Group51	18.3938	71	[Acadsb, Acot11, Acot2, Acot6, Acsl1, Acsl4, Acsl6, Acss2, Actn3, Adssl1, Ak1, Ak3, Ak4, Aldoa, Aldoart1, Aldoart2, Ampd1, Ampd3, Atp5a1, Atp5h, Cbfa2t3, Ddit4, Dgat1, Dgat2, Elovl5, Eno2, Eno3, Enpp1, Esrrb, Flcn, Gmpr, Gpam, Gpd1, Gpi1, Hdac4, Hif1a, Hk2, Itpa, Mlycd, Mpi, Mvd, Myog, Ncor1, Nos2, Nudt18, Nudt3, Nupr1, Ogt, Pde2a, Pdhx, Pdk1, Pdk2, Pfkl, Pfkm, Pgam2, Pigq, Pkm, Pnpla6, Ppargc1a,…
GO:0009179	purine ribonucleoside diphosphate metabolic process	GO_BiologicalProcess-EBI-UniProt-GOA_21.02.2020_00h00	4.04367e-09	8.68984e-06	1.02766e-15	3.90513e-14	[7, 8, 9]	Group51	30.1724	35	[Actn3, Ak1, Ak3, Ak4, Aldoa, Aldoart1, Aldoart2, Ampd3, Cbfa2t3, Ddit4, Eno2, Eno3, Esrrb, Gpd1, Gpi1, Hdac4, Hif1a, Hk2, Mpi, Myog, Ncor1, Nudt18, Nupr1, Ogt, Pfkl, Pfkm, Pgam2, Pigq, Pkm, Ppargc1a, Prkaa2, Prkag3, Slc2a6, Stat3, Tpi1]
GO:0006096	glycolytic process	GO_BiologicalProcess-EBI-UniProt-GOA_21.02.2020_00h00	4.5743e-08	9.61976e-05	1.02766e-15	3.90513e-14	[4, 5, 8, 9, 10, 11, 12]	Group51	30.303	30	[Actn3, Aldoa, Aldoart1, Aldoart2, Cbfa2t3, Ddit4, Eno2, Eno3, Esrrb, Gpd1, Gpi1, Hdac4, Hif1a, Hk2, Mpi, Myog, Ncor1, Nupr1, Ogt, Pfkl, Pfkm, Pgam2, Pigq, Pkm, Ppargc1a, Prkaa2, Prkag3, Slc2a6, Stat3, Tpi1]
GO:0046031	ADP metabolic process	GO_BiologicalProcess-EBI-UniProt-GOA_21.02.2020_00h00	1.49877e-09	3.24933e-06	1.02766e-15	3.90513e-14	[7, 8, 9, 10]	Group51	31.7757	34	[Actn3, Ak1, Ak3, Ak4, Aldoa, Aldoart1, Aldoart2, Ampd3, Cbfa2t3, Ddit4, Eno2, Eno3, Esrrb, Gpd1, Gpi1, Hdac4, Hif1a, Hk2, Mpi, Myog, Ncor1, Nupr1, Ogt, Pfkl, Pfkm, Pgam2, Pigq, Pkm, Ppargc1a, Prkaa2, Prkag3, Slc2a6, Stat3, Tpi1]
GO:1901861	regulation of muscle tissue development	GO_BiologicalProcess-EBI-UniProt-GOA_21.02.2020_00h00	8.31668e-08	0.000173236	8.01058e-46	4.64614e-44	[3, 4, 5]	Group52	24.4318	43	[Actn3, Adrb2, Agfg1, Akap6, Arntl, Boc, Cav3, Cdkn1a, Cxadr, Dll1, Ephb1, Erbb3, Fdps, Fgf9, Fgfr1, Flcn, Flot1, Gpc1, Hdac4, Herpud1, Igfbp5, Jph2, Kcnk2, Klhl41, Lmod3, Mef2c, Mtm1, Myf6, Myog, Naca, Ncam1, Notch1, Pi16, Pim1, Ppargc1a, Rbfox1, Rbm24, Rps6kb1, Smad3, Tcf4, Tgfbr2, Usp2, Ybx3]
GO:0051147	regulation of muscle cell differentiation	GO_BiologicalProcess-EBI-UniProt-GOA_21.02.2020_00h00	2.00302e-06	0.00395997	8.01058e-46	4.64614e-44	[4, 5]	Group52	22.5275	41	[Actn3, Akap13, Akap6, Ankrd2, Ankrd23, Bhlhe41, Cav3, Ccnt2, Csrp3, Cth, Dll1, Dmpk, Fdps, Fgf9, Flot1, Foxo4, Gdf15, Hdac4, Igf2, Klf5, Lmod3, Mamstr, Mef2c, Myf6, Mylk3, Myog, Naca, Neu2, Notch1, Nprl3, Pdcd4, Pi16, Plpp7, Rbm24, Rbm38, Sik1, Smyd1, Tmsb4x, Trim72, Ybx1, Zeb1]
GO:1901863	positive regulation of muscle tissue development	GO_BiologicalProcess-EBI-UniProt-GOA_21.02.2020_00h00	9.8988e-07	0.00198867	8.01058e-46	4.64614e-44	[3, 4, 5, 6]	Group52	28.8889	26	[Actn3, Adrb2, Akap6, Arntl, Cdkn1a, Dll1, Erbb3, Fdps, Fgf9, Fgfr1, Flot1, Gpc1, Herpud1, Lmod3, Mef2c, Mtm1, Myf6, Myog, Naca, Ncam1, Notch1, Pim1, Ppargc1a, Rbm24, Rps6kb1, Usp2]
GO:0007517	muscle organ development	GO_BiologicalProcess-EBI-UniProt-GOA_21.02.2020_00h00	3.28828e-30	7.55976e-27	8.01058e-46	4.64614e-44	[4, 5, 6]	Group52	29.646	134	[Acta1, Actc1, Actn3, Adarb1, Adrb2, Agfg1, Akap6, Ankrd2, Apobec2, Arntl, Asb2, Atf3, Boc, Btbd1, Cacna1s, Casq1, Cav1, Cav3, Cavin4, Ccnt2, Cd164, Cd200, Cdkn1a, Cfl2, Chd3, Chrna1, Chrnd, Cnot7, Col3a1, Cryab, Csrp3, Cxadr, Dcn, Des, Disp1, Dll1, Egr2, Ephb1, Erbb3, Ergic2, Fdps, Fgf9, Fgfr1, Fgfrl1, Fhl1, Fkbp1a, Flot1, Foxo4, Fxr1, Gpc1, Hdac4, Heg1, Herpud1, Heyl, Jph1, Jph2, Kcnk2, Klf5, K…
GO:0014706	striated muscle tissue development	GO_BiologicalProcess-EBI-UniProt-GOA_21.02.2020_00h00	3.19729e-32	7.35697e-29	8.01058e-46	4.64614e-44	[5]	Group52	29.668	143	[Acta1, Actc1, Actn2, Actn3, Adrb2, Agfg1, Agt, Akap13, Akap6, Alpk3, Ankrd2, Apobec2, Arntl, Asb2, Atf3, Atg7, Boc, Cacna1s, Camk2d, Casq1, Cav1, Cav3, Cavin4, Ccnt2, Cd200, Cdc42, Cdkn1a, Cfl2, Chd3, Chrna1, Chrnd, Cnot7, Csrp3, Cxadr, Dcn, Dll1, Egr2, Ephb1, Erbb3, Ergic2, Fdps, Fgf9, Fgfr1, Fkbp1a, Flot1, Gja5, Gpc1, Hdac4, Heg1, Herpud1, Heyl, Hspg2, Itgb1, Jph2, Kcnk2, Kdm6b, Klf5, Klhl40, …
GO:0051146	striated muscle cell differentiation	GO_BiologicalProcess-EBI-UniProt-GOA_21.02.2020_00h00	5.54474e-30	1.27418e-26	8.01058e-46	4.64614e-44	[5]	Group52	32.4859	115	[Acta1, Actc1, Actg1, Actn2, Actn3, Agt, Akap13, Akap6, Alpk3, Ankrd2, Ankrd23, Apobec2, Atg7, Bhlhe41, Cacna1s, Camk2d, Capn3, Casq1, Casq2, Cav3, Cavin4, Cd81, Cdkn1a, Cfl2, Chrnb1, Cnot7, Csrp3, Cxadr, Dll1, Dmpk, Dyrk1b, Dysf, Fdps, Flnc, Flot1, Gdf15, Hacd1, Hdac4, Herpud1, Hras, Igf2, Igfbp5, Itgb1, Jag1, Kdm6b, Klf5, Klhl40, Klhl41, Ldb3, Lmod1, Lmod2, Lmod3, Mamstr, Mef2a, Mef2c, Myf6, My…
GO:0048634	regulation of muscle organ development	GO_BiologicalProcess-EBI-UniProt-GOA_21.02.2020_00h00	2.64242e-06	0.00518972	8.01058e-46	4.64614e-44	[4, 5, 6, 7]	Group52	22.5989	40	[Actn3, Adrb2, Agfg1, Akap6, Arntl, Boc, Cav3, Cdkn1a, Cxadr, Dll1, Ephb1, Erbb3, Fdps, Fgf9, Fgfr1, Flot1, Gpc1, Hdac4, Herpud1, Jph2, Kcnk2, Klhl41, Lmod3, Mef2c, Mtm1, Myf6, Myog, Naca, Ncam1, Notch1, Pi16, Pim1, Rbfox1, Rbm24, Rps6kb1, Smad3, Tcf4, Tgfbr2, Usp2, Ybx3]
GO:0048636	positive regulation of muscle organ development	GO_BiologicalProcess-EBI-UniProt-GOA_21.02.2020_00h00	2.79639e-06	0.00547812	8.01058e-46	4.64614e-44	[3, 4, 5, 6, 7, 8]	Group52	28.0899	25	[Actn3, Adrb2, Akap6, Arntl, Cdkn1a, Dll1, Erbb3, Fdps, Fgf9, Fgfr1, Flot1, Gpc1, Herpud1, Lmod3, Mef2c, Mtm1, Myf6, Myog, Naca, Ncam1, Notch1, Pim1, Rbm24, Rps6kb1, Usp2]
GO:0051153	regulation of striated muscle cell differentiation	GO_BiologicalProcess-EBI-UniProt-GOA_21.02.2020_00h00	1.40298e-05	0.0266426	8.01058e-46	4.64614e-44	[5, 6]	Group52	23.3577	32	[Actn3, Akap13, Akap6, Ankrd2, Ankrd23, Bhlhe41, Cav3, Csrp3, Dll1, Dmpk, Fdps, Flot1, Gdf15, Hdac4, Lmod3, Mamstr, Mef2c, Myf6, Mylk3, Myog, Naca, Neu2, Notch1, Nprl3, Pi16, Plpp7, Rbm24, Rbm38, Sik1, Smyd1, Trim72, Ybx1]
GO:0014902	myotube differentiation	GO_BiologicalProcess-EBI-UniProt-GOA_21.02.2020_00h00	2.30481e-11	5.09594e-08	8.01058e-46	4.64614e-44	[6]	Group52	31.5789	42	[Acta1, Actn3, Ankrd2, Bhlhe41, Cacna1s, Cav3, Cd81, Csrp3, Dmpk, Dyrk1b, Flot1, Gdf15, Hacd1, Hdac4, Klf5, Klhl40, Klhl41, Lmod3, Mamstr, Mef2c, Myf6, Mymk, Mymx, Myog, Myorg, Naca, Neu2, Notch1, Pld3, Plpp7, Ppp3ca, Rbm24, Rbm38, Ryr1, Sik1, Ski, Smyd1, Smyd3, Sort1, Stac3, Stim1, Trim72]
GO:0016202	regulation of striated muscle tissue development	GO_BiologicalProcess-EBI-UniProt-GOA_21.02.2020_00h00	1.13867e-06	0.00228531	8.01058e-46	4.64614e-44	[4, 5, 6, 7, 8]	Group52	23.1214	40	[Actn3, Adrb2, Agfg1, Akap6, Arntl, Boc, Cav3, Cdkn1a, Cxadr, Dll1, Ephb1, Erbb3, Fdps, Fgf9, Fgfr1, Flot1, Gpc1, Hdac4, Herpud1, Jph2, Kcnk2, Klhl41, Lmod3, Mef2c, Mtm1, Myf6, Myog, Naca, Ncam1, Notch1, Pi16, Pim1, Rbfox1, Rbm24, Rps6kb1, Smad3, Tcf4, Tgfbr2, Usp2, Ybx3]
GO:0060538	skeletal muscle organ development	GO_BiologicalProcess-EBI-UniProt-GOA_21.02.2020_00h00	3.94204e-21	9.01545e-18	8.01058e-46	4.64614e-44	[5, 6, 7]	Group52	34.1014	74	[Acta1, Actn3, Adrb2, Ankrd2, Apobec2, Arntl, Asb2, Atf3, Cacna1s, Casq1, Cav1, Ccnt2, Cd200, Cfl2, Chrna1, Chrnd, Cnot7, Dcn, Disp1, Dll1, Egr2, Ephb1, Ergic2, Fgfrl1, Flot1, Gpc1, Hdac4, Heyl, Klf5, Klhl40, Klhl41, Large1, Lmod3, Mbnl1, Mef2c, Mef2d, Mtm1, Myf6, Myh7b, Myl6b, Mylpf, Mymx, Myog, Myom1, Myom2, Myorg, Myoz1, Myoz2, Naca, Neurl1a, Notch1, Nupr1, Popdc2, Ppp3ca, Rb1, Rbfox1, Rbm24, …
GO:0010830	regulation of myotube differentiation	GO_BiologicalProcess-EBI-UniProt-GOA_21.02.2020_00h00	1.82523e-06	0.00361944	8.01058e-46	4.64614e-44	[6, 7]	Group52	30.9859	22	[Actn3, Ankrd2, Bhlhe41, Cav3, Csrp3, Dmpk, Flot1, Gdf15, Hdac4, Lmod3, Mamstr, Myf6, Myog, Naca, Neu2, Notch1, Plpp7, Rbm24, Rbm38, Sik1, Smyd1, Trim72]
GO:0014904	myotube cell development	GO_BiologicalProcess-EBI-UniProt-GOA_21.02.2020_00h00	4.5442e-06	0.00882937	8.01058e-46	4.64614e-44	[6, 7]	Group52	36.3636	16	[Acta1, Actn3, Cacna1s, Hdac4, Klhl40, Klhl41, Lmod3, Myf6, Myog, Myorg, Naca, Ppp3ca, Ryr1, Ski, Smyd3, Stac3]
GO:0045844	positive regulation of striated muscle tissue development	GO_BiologicalProcess-EBI-UniProt-GOA_21.02.2020_00h00	2.79639e-06	0.00547812	8.01058e-46	4.64614e-44	[4, 5, 6, 7, 8, 9]	Group52	28.0899	25	[Actn3, Adrb2, Akap6, Arntl, Cdkn1a, Dll1, Erbb3, Fdps, Fgf9, Fgfr1, Flot1, Gpc1, Herpud1, Lmod3, Mef2c, Mtm1, Myf6, Myog, Naca, Ncam1, Notch1, Pim1, Rbm24, Rps6kb1, Usp2]
GO:0048630	skeletal muscle tissue growth	GO_BiologicalProcess-EBI-UniProt-GOA_21.02.2020_00h00	1.72629e-06	0.00343358	8.01058e-46	4.64614e-44	[3, 7, 8, 9]	Group52	72.7273	8	[Actn3, Adrb2, Chrna1, Chrnd, Dll1, Mtm1, Naca, Rps6kb1]
GO:0007519	skeletal muscle tissue development	GO_BiologicalProcess-EBI-UniProt-GOA_21.02.2020_00h00	4.24637e-20	9.69446e-17	8.01058e-46	4.64614e-44	[6, 7, 8]	Group52	34.1463	70	[Acta1, Actn3, Adrb2, Ankrd2, Apobec2, Arntl, Asb2, Atf3, Cacna1s, Casq1, Cav1, Ccnt2, Cd200, Cfl2, Chrna1, Chrnd, Cnot7, Dcn, Dll1, Egr2, Ephb1, Ergic2, Flot1, Gpc1, Hdac4, Heyl, Klf5, Klhl40, Klhl41, Lmod3, Mbnl1, Mef2c, Mef2d, Mtm1, Myf6, Myh7b, Myl6b, Mylpf, Myog, Myom1, Myom2, Myorg, Myoz1, Myoz2, Naca, Neurl1a, Notch1, Nupr1, Popdc2, Ppp3ca, Rb1, Rbfox1, Rbm24, Rps6kb1, Ryr1, Ski, Smim6, Sm…
GO:0048641	regulation of skeletal muscle tissue development	GO_BiologicalProcess-EBI-UniProt-GOA_21.02.2020_00h00	1.64964e-07	0.000340651	8.01058e-46	4.64614e-44	[5, 6, 7, 8, 9]	Group52	36.2069	21	[Actn3, Adrb2, Arntl, Dll1, Ephb1, Flot1, Gpc1, Hdac4, Klhl41, Lmod3, Mef2c, Mtm1, Myf6, Myog, Naca, Rbfox1, Rbm24, Rps6kb1, Tcf4, Usp2, Ybx3]
GO:0048633	positive regulation of skeletal muscle tissue growth	GO_BiologicalProcess-EBI-UniProt-GOA_21.02.2020_00h00	1.28984e-06	0.00258484	8.01058e-46	4.64614e-44	[4, 5, 6, 7, 8, 9, 10, 11]	Group52	100	6	[Actn3, Adrb2, Dll1, Mtm1, Naca, Rps6kb1]
GO:0048643	positive regulation of skeletal muscle tissue development	GO_BiologicalProcess-EBI-UniProt-GOA_21.02.2020_00h00	3.41402e-08	7.20017e-05	8.01058e-46	4.64614e-44	[5, 6, 7, 8, 9, 10]	Group52	51.7241	15	[Actn3, Adrb2, Arntl, Dll1, Flot1, Gpc1, Lmod3, Mef2c, Mtm1, Myf6, Myog, Naca, Rbm24, Rps6kb1, Usp2]
GO:0048741	skeletal muscle fiber development	GO_BiologicalProcess-EBI-UniProt-GOA_21.02.2020_00h00	5.79699e-06	0.0112288	8.01058e-46	4.64614e-44	[7, 8, 9]	Group52	37.5	15	[Acta1, Actn3, Cacna1s, Hdac4, Klhl40, Klhl41, Lmod3, Myf6, Myog, Myorg, Naca, Ppp3ca, Ryr1, Ski, Stac3]
GO:0030036	actin cytoskeleton organization	GO_BiologicalProcess-EBI-UniProt-GOA_21.02.2020_00h00	1.66779e-22	3.81756e-19	3.49331e-29	1.85146e-27	[3, 5]	Group53	22.3529	171	[2310002L09Rik, Abi1, Ablim2, Ablim3, Abr, Acta1, Actb, Actc1, Actg1, Actn2, Add1, Add3, Aif1l, Akap13, Amotl1, Ankrd23, Apobec3, Arfip1, Arhgap12, Arhgap28, Arhgef2, Arpc5l, Avil, Baiap2l1, Bcas3, Bcl6, Bin1, Cald1, Camk2b, Camk2d, Cap2, Capn1, Capn3, Capzb, Casp4, Casq1, Casq2, Cav3, Cavin4, Ccdc155, Cdc42, Cdc42ep2, Cdk5r1, Cfl2, Cgnl1, Clasp1, Cnn3, Cobl, Coro6, Coro7, Csrp3, Cxadr, Daam1, Da…
GO:0043254	regulation of protein-containing complex assembly	GO_BiologicalProcess-EBI-UniProt-GOA_21.02.2020_00h00	7.55436e-07	0.00152598	3.49331e-29	1.85146e-27	[3, 4, 5]	Group53	17.7062	88	[Abca1, Add1, Add3, Apobec3, Arfip1, Arhgap28, Arhgef2, Arpc5l, Atat1, Avil, Baiap2l1, Bbc3, Bid, Bin1, Bmf, Capn1, Capzb, Cav1, Cav3, Cd36, Cdc42, Cdc42ep2, Clip2, Cryab, Cxcl13, Dab2ip, Dbn1, Dctn1, Eif4ebp1, Eml2, Esr1, Fam49b, Fchsd2, Fkbp4, Gm14137, Grb2, Grina, Inpp5j, Irgm2, Kank1, Kank3, Ldlrad4, Lmod1, Lmod2, Lmod3, Map2, Mapk9, Mapre3, Mapt, Mief2, Napb, Ncam1, Nol3, Nr1h2, Palld, Pde4d…
GO:0051129	negative regulation of cellular component organization	GO_BiologicalProcess-EBI-UniProt-GOA_21.02.2020_00h00	6.11548e-10	1.3295e-06	3.49331e-29	1.85146e-27	[3, 4, 5]	Group53	17.2454	149	[Abca2, Abca7, Adam17, Add1, Add3, Apobec1, Apobec3, Arhgap24, Arhgap28, Arhgef2, Atg7, Avil, Bcas3, Becn1, Bnip3, Capn1, Capzb, Cav1, Cav3, Cdc42, Cdk5r1, Cgnl1, Clasp1, Cryab, Dbn1, Dnajb2, Dnm2, Eif4ebp1, Emilin1, Eml2, Esr1, Evi5l, F11r, Fam107a, Fam49b, Fez2, Fgfr3, Fitm1, Fkbp4, Flcn, Fxyd1, Fyn, Fzd9, Grina, H1f0, H2-K1, Higd1a, Hist1h1c, Hspa2, Hspg2, Ikbkb, Inpp5j, Inpp5k, Inppl1, Itgb1,…
GO:0033043	regulation of organelle organization	GO_BiologicalProcess-EBI-UniProt-GOA_21.02.2020_00h00	7.54604e-15	1.70088e-11	3.49331e-29	1.85146e-27	[4, 5]	Group53	16.9705	242	[Actg1, Actn2, Adamts16, Add1, Add3, Adrb2, Akap13, Akap8l, Akt2, Ank1, Ankrd23, Apobec1, Apobec3, Apopt1, Arfip1, Arhgap28, Arhgef2, Arid5a, Arpc5l, Atat1, Atf5, Atg7, Atxn2l, Avil, Axin2, Baiap2l1, Bbc3, Bcas3, Bcl6, Becn1, Bicd2, Bid, Bin1, Blmh, Bmf, Bnip3, Bnip3l, Brd7, Camk2b, Camk2d, Capn1, Capn6, Capzb, Cav1, Cav3, Ccdc8, Cdc42, Cdc42ep2, Cdk5r1, Cdkn1c, Cfl2, Cgnl1, Chchd10, Chmp3, Chtop…
GO:0043244	regulation of protein-containing complex disassembly	GO_BiologicalProcess-EBI-UniProt-GOA_21.02.2020_00h00	2.41353e-06	0.00475465	3.49331e-29	1.85146e-27	[4, 5]	Group53	24.6269	33	[Actn2, Add1, Add3, Adrb2, Arhgef2, Asph, Avil, Bnip3, Capzb, Cfl2, Clasp1, Fyco1, Irgm2, Jmjd4, Lmod1, Lmod2, Lmod3, Map1a, Map2, Mid1, Mid1ip1, Oga, Ogfod1, Rubcn, Setx, Shroom2, Sptan1, Sptbn1, Tmod1, Tpm1, Trim54, Ttbk2, Twf2]
GO:1902903	regulation of supramolecular fiber organization	GO_BiologicalProcess-EBI-UniProt-GOA_21.02.2020_00h00	1.08448e-10	2.38152e-07	3.49331e-29	1.85146e-27	[4, 5]	Group53	21.2048	88	[Actg1, Actn2, Add1, Add3, Akap13, Ankrd23, Apobec3, Arfip1, Arhgap28, Arhgef2, Arpc5l, Avil, Baiap2l1, Bin1, Capn1, Capzb, Cav1, Cav3, Cdc42, Cdc42ep2, Cfl2, Cgnl1, Clasp1, Clip2, Cryab, Dbn1, Dctn1, Emilin1, Eml2, F11r, Fam49b, Fchsd2, Fkbp4, Gm14137, Grb2, Grina, Hspg2, Hyal1, Inpp5j, Inpp5k, Kank1, Kank3, Limch1, Lmod1, Lmod2, Lmod3, Map1a, Map2, Mapk8ip1, Mapre3, Mapt, Mef2c, Mid1, Mid1ip1, …
GO:0007015	actin filament organization	GO_BiologicalProcess-EBI-UniProt-GOA_21.02.2020_00h00	5.64496e-15	1.2735e-11	3.49331e-29	1.85146e-27	[4, 6]	Group53	22.8448	106	[Abi1, Acta1, Actc1, Actg1, Actn2, Add1, Add3, Aif1l, Apobec3, Arfip1, Arhgap12, Arhgap28, Arhgef2, Arpc5l, Avil, Baiap2l1, Bin1, Cald1, Cap2, Capn1, Capzb, Casp4, Cav3, Ccdc155, Cdc42, Cdc42ep2, Cfl2, Cgnl1, Clasp1, Cobl, Coro6, Coro7, Dbn1, Emp2, Enah, F11r, Fam107a, Fam49b, Fchsd2, Gm14137, Grb2, Grina, Hyal1, Inpp5k, Inppl1, Itgb5, Kank1, Kank3, Limch1, Lmod1, Lmod2, Lmod3, Mapk8ip1, Mcu, Mic…
GO:0010639	negative regulation of organelle organization	GO_BiologicalProcess-EBI-UniProt-GOA_21.02.2020_00h00	9.03407e-08	0.000187909	3.49331e-29	1.85146e-27	[4, 5, 6]	Group53	18.6296	87	[Add1, Add3, Apobec1, Arhgap28, Arhgef2, Atg7, Avil, Becn1, Bnip3, Capn1, Capzb, Cav3, Cgnl1, Clasp1, Dbn1, Dnm2, Eml2, Esr1, Evi5l, F11r, Fam49b, Fez2, Fgfr3, Fkbp4, Flcn, Fxyd1, Fzd9, Grina, H1f0, Higd1a, Hist1h1c, Inpp5j, Inpp5k, Kank1, Kank3, Kdm3a, Kdm4a, Kdm4b, Klhl22, Lif, Lmod1, Lmod2, Lmod3, Map1a, Map2, Map4, Mapk8ip1, Mapt, Mid1, Mid1ip1, Mtm1, Naa10, Nol3, Nos2, Nupr1, Ociad1, Odf2l, …
GO:0031032	actomyosin structure organization	GO_BiologicalProcess-EBI-UniProt-GOA_21.02.2020_00h00	7.82239e-20	1.78507e-16	3.49331e-29	1.85146e-27	[4, 6]	Group53	32.5991	74	[2310002L09Rik, Acta1, Actc1, Actg1, Actn2, Akap13, Ankrd23, Arhgap28, Capn3, Casq1, Casq2, Cav3, Cavin4, Cdc42, Cfl2, Cgnl1, Clasp1, Cnn3, Csrp3, Dab2ip, F11r, Grina, Inpp5k, Itgb1, Itgb5, Jag1, Kank3, Klhl41, Ldb3, Limch1, Lmod1, Lmod2, Lmod3, Mapk8ip1, Mef2a, Mef2c, Myh6, Myh7b, Myl2, Mylk3, Myo18a, Myom1, Myom2, Myom3, Myoz1, Myoz2, Mypn, Neb, Nox4, Nprl3, Nrap, Pdlim4, Pfn2, Pgm5, Prkar1a, P…
GO:0031333	negative regulation of protein-containing complex assembly	GO_BiologicalProcess-EBI-UniProt-GOA_21.02.2020_00h00	3.38012e-06	0.00659799	3.49331e-29	1.85146e-27	[4, 5, 6]	Group53	22.9814	37	[Add1, Add3, Arhgef2, Avil, Capn1, Capzb, Cdc42, Cryab, Eif4ebp1, Eml2, Fam49b, Fkbp4, Grina, Inpp5j, Kank1, Kank3, Ldlrad4, Lmod1, Lmod2, Lmod3, Map2, Nol3, Pex5, Pfn2, Raf1, Riok3, Sptan1, Sptbn1, Ssh2, Stxbp1, Tbcd, Thra, Tlr2, Tmod1, Tmsb4x, Tpm1, Twf2]
GO:0043624	cellular protein complex disassembly	GO_BiologicalProcess-EBI-UniProt-GOA_21.02.2020_00h00	2.5671e-05	0.0481844	3.49331e-29	1.85146e-27	[5]	Group53	22.0779	34	[Actn2, Add1, Add3, Arhgef2, Asph, Avil, Capzb, Cfl2, Clasp1, Grina, Jmjd4, Kif19a, Kif24, Lmod1, Lmod2, Lmod3, Map1a, Map2, Mical1, Mical2, Mical3, Mid1, Mid1ip1, Napb, Nckap5l, Ogfod1, Shroom2, Sptan1, Sptbn1, Tmod1, Tpm1, Trim54, Ttbk2, Twf2]
GO:1902904	negative regulation of supramolecular fiber organization	GO_BiologicalProcess-EBI-UniProt-GOA_21.02.2020_00h00	3.2402e-10	7.07659e-07	3.49331e-29	1.85146e-27	[4, 5, 6]	Group53	27.4854	47	[Add1, Add3, Arhgap28, Arhgef2, Avil, Capn1, Capzb, Cav3, Cgnl1, Clasp1, Cryab, Dbn1, Emilin1, Eml2, F11r, Fam49b, Fkbp4, Grina, Hspg2, Inpp5j, Inpp5k, Kank1, Kank3, Lmod1, Lmod2, Lmod3, Map1a, Map2, Mapk8ip1, Mid1, Mid1ip1, Pfn2, Pick1, Shroom2, Sptan1, Sptbn1, Ssh2, Tbcd, Tlr2, Tmeff2, Tmod1, Tmsb4x, Tpm1, Trim54, Ttbk2, Twf2, Wasf2]
GO:0032956	regulation of actin cytoskeleton organization	GO_BiologicalProcess-EBI-UniProt-GOA_21.02.2020_00h00	3.87321e-07	0.000790521	3.49331e-29	1.85146e-27	[4, 5, 6, 7]	Group53	18.8119	76	[Actg1, Actn2, Add1, Add3, Akap13, Ankrd23, Apobec3, Arfip1, Arhgap28, Arpc5l, Avil, Baiap2l1, Bcas3, Bin1, Capn1, Capzb, Cav3, Cdc42, Cdc42ep2, Cdk5r1, Cfl2, Cgnl1, Clasp1, Dbn1, F11r, Fam107a, Fam49b, Fchsd2, Gm14137, Grb2, Grina, Hras, Hyal1, Inpp5k, Kank1, Kank3, Limch1, Lmod1, Lmod2, Lmod3, Mapk8ip1, Mef2c, Mylk3, Neb, Nox4, Nprl3, Pdlim4, Pfn2, Pick1, Pxn, Pycard, Rhob, Rhobtb1, Rhoq, Shroo…
GO:0051493	regulation of cytoskeleton organization	GO_BiologicalProcess-EBI-UniProt-GOA_21.02.2020_00h00	1.00836e-08	2.15284e-05	3.49331e-29	1.85146e-27	[5, 6]	Group53	17.9612	111	[Actg1, Actn2, Add1, Add3, Akap13, Ankrd23, Apobec3, Arfip1, Arhgap28, Arhgef2, Arpc5l, Atat1, Atf5, Avil, Baiap2l1, Bcas3, Bicd2, Bin1, Blmh, Capn1, Capn6, Capzb, Cav1, Cav3, Cdc42, Cdc42ep2, Cdk5r1, Cfl2, Cgnl1, Chmp3, Clasp1, Clip2, Cyld, Dab2ip, Dbn1, Dctn1, Dst, Eml2, F11r, Fam107a, Fam49b, Fchsd2, Fkbp4, Gm14137, Grb2, Grina, Hras, Hyal1, Inpp5j, Inpp5k, Kank1, Kank3, Limch1, Lmod1, Lmod2, …
GO:0008154	actin polymerization or depolymerization	GO_BiologicalProcess-EBI-UniProt-GOA_21.02.2020_00h00	9.76517e-06	0.0187589	3.49331e-29	1.85146e-27	[5, 7]	Group53	20	48	[Abi1, Actn2, Add1, Add3, Apobec3, Arfip1, Arhgap28, Arpc5l, Avil, Baiap2l1, Bin1, Cap2, Capn1, Capzb, Cdc42ep2, Cfl2, Cobl, Coro7, Dbn1, Enah, Fam107a, Fam49b, Fchsd2, Gm14137, Grb2, Hyal1, Kank1, Kank3, Lmod1, Lmod2, Lmod3, Mical1, Mical2, Mical3, Pfn2, Pick1, Pycard, Shroom2, Smim6, Sptan1, Sptbn1, Ssh2, Tlr2, Tmod1, Tmsb4x, Tpm1, Ttc17, Twf2]
GO:0051258	protein polymerization	GO_BiologicalProcess-EBI-UniProt-GOA_21.02.2020_00h00	2.46255e-06	0.00484383	3.49331e-29	1.85146e-27	[6]	Group53	19.0769	62	[Add1, Add3, Apobec3, Arfip1, Arhgap28, Arpc5l, Avil, Baiap2l1, Bin1, Capn1, Capzb, Casq1, Casq2, Cav1, Cav3, Cdc42ep2, Chmp3, Clasp1, Clip2, Cobl, Coro7, Dbn1, Dctn1, Eml2, Ergic2, Fam107a, Fam49b, Fchsd2, Fkbp4, Gm14137, Grb2, Grina, Inpp5j, Kank1, Kank3, Lmod1, Lmod2, Lmod3, Map2, Mapre3, Mapt, Mid1ip1, Mief2, Pde4dip, Pfn2, Pick1, Prune1, Pycard, Smim6, Sptan1, Sptbn1, Ssh2, Tbcd, Tlr2, Tmod1…
GO:0051261	protein depolymerization	GO_BiologicalProcess-EBI-UniProt-GOA_21.02.2020_00h00	2.43011e-05	0.0456618	3.49331e-29	1.85146e-27	[6]	Group53	22.963	31	[Actn2, Add1, Add3, Arhgef2, Asph, Avil, Capzb, Cfl2, Clasp1, Grina, Kif19a, Kif24, Lmod1, Lmod2, Lmod3, Map1a, Map2, Mical1, Mical2, Mical3, Mid1, Mid1ip1, Nckap5l, Shroom2, Sptan1, Sptbn1, Tmod1, Tpm1, Trim54, Ttbk2, Twf2]
GO:0051494	negative regulation of cytoskeleton organization	GO_BiologicalProcess-EBI-UniProt-GOA_21.02.2020_00h00	2.4824e-08	5.25772e-05	3.49331e-29	1.85146e-27	[5, 6, 7]	Group53	24.8619	45	[Add1, Add3, Arhgap28, Arhgef2, Avil, Capn1, Capzb, Cav3, Cgnl1, Clasp1, Dbn1, Eml2, F11r, Fam49b, Fkbp4, Grina, Inpp5j, Inpp5k, Kank1, Kank3, Lmod1, Lmod2, Lmod3, Map1a, Map2, Mapk8ip1, Mid1, Mid1ip1, Pfn2, Pick1, Schip1, Shroom2, Sptan1, Sptbn1, Ssh2, Tbcd, Tlr2, Tmeff2, Tmod1, Tmsb4x, Tpm1, Trim54, Ttbk2, Twf2, Wasf2]
GO:0032272	negative regulation of protein polymerization	GO_BiologicalProcess-EBI-UniProt-GOA_21.02.2020_00h00	4.79298e-07	0.000974413	3.49331e-29	1.85146e-27	[5, 6, 7, 8]	Group53	29.8851	26	[Add1, Add3, Avil, Capn1, Capzb, Eml2, Fam49b, Fkbp4, Grina, Inpp5j, Kank1, Kank3, Lmod1, Lmod2, Lmod3, Map2, Pfn2, Sptan1, Sptbn1, Ssh2, Tbcd, Tlr2, Tmod1, Tmsb4x, Tpm1, Twf2]
GO:0110020	regulation of actomyosin structure organization	GO_BiologicalProcess-EBI-UniProt-GOA_21.02.2020_00h00	2.41896e-06	0.00476293	3.49331e-29	1.85146e-27	[5, 6, 7, 8]	Group53	25.641	30	[Actg1, Akap13, Ankrd23, Arhgap28, Cav3, Cdc42, Cgnl1, Clasp1, F11r, Grina, Inpp5k, Kank3, Limch1, Mapk8ip1, Mef2c, Mylk3, Nox4, Nprl3, Pdlim4, Pfn2, Pxn, Smad3, Sorbs3, Synpo2l, Tgfb3, Tmeff2, Tpm1, Tsc1, Wasf2, Wnt11]
GO:0110053	regulation of actin filament organization	GO_BiologicalProcess-EBI-UniProt-GOA_21.02.2020_00h00	1.73342e-06	0.00344603	3.49331e-29	1.85146e-27	[5, 6, 7, 8]	Group53	19.6078	60	[Actg1, Actn2, Add1, Add3, Apobec3, Arfip1, Arhgap28, Arpc5l, Avil, Baiap2l1, Bin1, Capn1, Capzb, Cdc42, Cdc42ep2, Cfl2, Cgnl1, Clasp1, Dbn1, F11r, Fam49b, Fchsd2, Gm14137, Grb2, Grina, Hyal1, Inpp5k, Kank1, Kank3, Limch1, Lmod1, Lmod2, Lmod3, Mapk8ip1, Nox4, Pdlim4, Pfn2, Pick1, Pxn, Pycard, Shroom2, Smad3, Smim6, Sorbs3, Sptan1, Sptbn1, Ssh2, Synpo, Synpo2, Synpo2l, Tgfb3, Tlr2, Tmeff2, Tmod1, …
GO:0030837	negative regulation of actin filament polymerization	GO_BiologicalProcess-EBI-UniProt-GOA_21.02.2020_00h00	1.62222e-05	0.0307087	3.49331e-29	1.85146e-27	[5, 6, 7, 8, 9, 10, 11]	Group53	28.9855	20	[Add1, Add3, Avil, Capn1, Capzb, Fam49b, Kank1, Kank3, Lmod1, Lmod2, Lmod3, Pfn2, Sptan1, Sptbn1, Ssh2, Tlr2, Tmod1, Tmsb4x, Tpm1, Twf2]
GO:0051050	positive regulation of transport	GO_BiologicalProcess-EBI-UniProt-GOA_21.02.2020_00h00	5.21484e-09	1.11754e-05	2.8888e-26	1.41551e-24	[2, 3, 4, 5]	Group54	15.6783	193	[1500015O10Rik, Abca1, Abca7, Abcb1a, Abr, Acsl3, Acsl4, Acsl6, Actn2, Add1, Adora1, Adrb2, Agt, Ak1, Akap6, Akt2, Alox5, Ank2, Ank3, Ap2a1, Apbb1, Apobec3, Apopt1, Appl2, Arid5a, Asph, Atf4, Atg7, Atp1b1, Atp1b2, Atp2a1, Atp6ap1, Bbc3, Bcas3, Bin1, C1qtnf1, C1qtnf3, Cacna2d1, Camk2a, Capn3, Car2, Casp4, Casq1, Cav1, Cav3, Ccl5, Cd276, Cd34, Cd36, Cd81, Cdc42, Cdk5r1, Cdkn1a, Cebpb, Cemip, Chchd1…
GO:0032940	secretion by cell	GO_BiologicalProcess-EBI-UniProt-GOA_21.02.2020_00h00	3.37758e-06	0.00659641	2.8888e-26	1.41551e-24	[3, 5]	Group54	14.6218	174	[1500015O10Rik, Abca1, Abr, Acsl4, Adora1, Adrb2, Agt, Apbb1, Arfip1, Arid5a, Arntl, Atg7, Atp2a2, Atp6ap1, C1qtnf1, C1qtnf3, Camk2a, Casp4, Cbarp, Ccl5, Cd200, Cd27, Cd276, Cd34, Cd36, Chd3, Chil1, Clasp1, Copg2, Cpt1b, Cry2, Cyth1, Dab2ip, Dgat1, Dio2, Dvl1, Dysf, Enho, Ephb6, Ergic2, Exoc3l, Exoc4, Fbxl20, Fgfr1, Fn1, Frmd4a, Fxyd1, Fzd4, Gab2, Gabbr1, Gdf9, Gja5, Gnai2, Gnas, Golph3l, Gpam, G…
GO:0032386	regulation of intracellular transport	GO_BiologicalProcess-EBI-UniProt-GOA_21.02.2020_00h00	2.39223e-07	0.000491843	2.8888e-26	1.41551e-24	[4, 5]	Group54	18.9526	76	[Abca2, Actn2, Akap8l, Akt2, Ank3, Apobec3, Arfip1, Asph, Atp2a1, Bcas3, Bnip3l, Cabp1, Cd36, Cd81, Cdc42, Cdk5r1, Cdkn1a, Cemip, Chmp3, Cryab, Dbn1, Dctn1, Erbb2, Fbxw7, Fyn, Gab2, Gbp4, Hras, Hrc, Ifi27, Inpp4b, Inpp5k, Itgam, Kcnb1, Kif3a, Kif5b, Map2, Map2k2, Mapk8ip1, Mapt, Mff, Mief2, Mrln, Ndrg4, Neu1, Nol3, Oaz2, Ogt, Os9, Pdk1, Pink1, Pkia, Pkig, Prkaca, Prnp, Ptpn22, Reep1, Reep6, Sec16…
GO:0070201	regulation of establishment of protein localization	GO_BiologicalProcess-EBI-UniProt-GOA_21.02.2020_00h00	1.55729e-07	0.000321891	2.8888e-26	1.41551e-24	[4, 5]	Group54	16.129	140	[Acsl3, Acsl4, Agt, Akap8l, Akt2, Ank3, Apbb1, Apobec3, Arfip1, Arid5a, Arntl, Asph, Atg7, Bbc3, Bcas3, Bnip3l, C1qtnf3, Cabp1, Casp4, Ccl5, Cd200, Cd276, Cd34, Cd36, Cd81, Cdc42, Cdk5r1, Cdkn1a, Cemip, Cpt1b, Ctsd, Dctn1, Enho, Erbb2, Ergic2, Exoc4, Fbxw7, Fitm1, Fn1, Fndc1, Frmd4a, Fxyd1, Fyn, Gbp4, Gja5, Golph3l, Gpam, Gpi1, Hif1a, Hras, Htr2b, Idua, Ifi27, Il17rc, Il33, Inpp5k, Iqsec1, Itgam,…
GO:1903827	regulation of cellular protein localization	GO_BiologicalProcess-EBI-UniProt-GOA_21.02.2020_00h00	1.68133e-12	3.74263e-09	2.8888e-26	1.41551e-24	[4, 5]	Group54	19.7767	124	[Abca2, Abca7, Acsl3, Actb, Actn2, Akap8l, Akt2, Ank3, Apobec3, Asph, Atp2b4, Bbc3, Bcas3, Bnip3l, Cabp1, Camk2a, Camk2b, Camk2d, Camk2g, Cd36, Cd81, Cdc42, Cdc42ep2, Cdk5r1, Cdkn1a, Cemip, Csrp3, Cyld, Dab2ip, Dag1, Dbn1, Dclk1, Dctn1, Dvl1, Dvl3, Erbb2, F2, Fbxw7, Fitm1, Flcn, Fxyd1, Fyn, Fzd9, Gbf1, Gbp4, Gpc1, Gpc4, Grip2, Hfe, Hras, Ifi27, Inpp5k, Iqsec1, Itgam, Itgb1, Kcnb1, Kif3a, Kif5b, L…
GO:0042886	amide transport	GO_BiologicalProcess-EBI-UniProt-GOA_21.02.2020_00h00	1.28827e-15	2.9218e-12	2.8888e-26	1.41551e-24	[5]	Group54	15.8122	330	[1500015O10Rik, Abca1, Abca2, Abcb1a, Abra, Acsl3, Acsl4, Adora1, Adprh, Adprhl1, Agap1, Agfg1, Agt, Akap8l, Akt2, Aktip, Ank2, Ank3, Ap1b1, Ap1s2, Ap2a1, Ap4b1, Apbb1, Apobec1, Apobec3, Appl2, Aqp9, Arcn1, Arfip1, Arfrp1, Arid5a, Arl4d, Arntl, Asph, Aspscr1, Atg16l1, Atg7, Atg9a, Bbs5, Bbs9, Bcas3, Becn1, Bicd2, Bid, Blzf1, Bnip3l, Btf3, C1qtnf3, Cabp1, Cacnb1, Calcrl, Car2, Casp4, Ccl5, Cd200, …
GO:0072657	protein localization to membrane	GO_BiologicalProcess-EBI-UniProt-GOA_21.02.2020_00h00	8.9869e-11	1.97532e-07	2.8888e-26	1.41551e-24	[5]	Group54	19.0323	118	[Acsl3, Actb, Actn2, Adora1, Akt2, Ank1, Ank2, Ank3, Apobec3, Arfrp1, Arl4d, Atp1b1, Atp2b4, Bbc3, Bid, Blzf1, Bsg, Cacnb1, Camk2a, Camk2b, Camk2d, Camk2g, Capn3, Cav3, Cd81, Cdk5r1, Cemip, Clip2, Colq, Csrp3, Dab2ip, Dag1, Dbn1, Dlg2, Dok7, Dusp18, Dvl1, Emp2, Erbb2, Exoc4, F11r, Fitm1, Flot1, Frmpd1, Fyn, Fzd9, Glrb, Golph3l, Gpc1, Gpc4, Grip2, Hras, Ikbkb, Inpp5k, Itga4, Itgam, Itgb1, Jsrp1, K…
GO:0090150	establishment of protein localization to membrane	GO_BiologicalProcess-EBI-UniProt-GOA_21.02.2020_00h00	6.1029e-08	0.000127612	2.8888e-26	1.41551e-24	[4, 5, 6]	Group54	21.8391	57	[Acsl3, Adora1, Akt2, Ank3, Apobec3, Arfrp1, Bbc3, Bid, Blzf1, Cacnb1, Cdk5r1, Cemip, Clip2, Colq, Dusp18, Erbb2, Exoc4, Frmpd1, Fyn, Golph3l, Grip2, Hras, Inpp5k, Itgam, Kcnb1, Macf1, Mapk8ip1, Mff, Mief2, Ncf1, Ndufa13, Neu1, Oga, Ogt, Optn, Pard3, Pet2, Pex19, Pex5, Pla1a, Pmaip1, Prepl, Prnp, Reep1, Rilpl1, Scrib, Sgtb, Sh3glb1, Snap23, Sptbn1, Srp14, Stom, Tcaf1, Vamp2, Vamp5, Zdhhc14, Zdhhc…
GO:1905477	positive regulation of protein localization to membrane	GO_BiologicalProcess-EBI-UniProt-GOA_21.02.2020_00h00	1.14586e-06	0.00229859	2.8888e-26	1.41551e-24	[3, 4, 5, 6, 7]	Group54	26.0504	31	[Acsl3, Akt2, Ank3, Apobec3, Atp2b4, Bbc3, Cd81, Cdk5r1, Cemip, Erbb2, Fyn, Grip2, Hras, Itgam, Itgb1, Kcnb1, Kif5b, Lrp4, Mff, Mief2, Neu1, Pdk1, Pmaip1, Prnp, Sh3glb1, Sorbs1, Sptbn1, Stac, Stac3, Stom, Tcaf1]
GO:1990778	protein localization to cell periphery	GO_BiologicalProcess-EBI-UniProt-GOA_21.02.2020_00h00	3.65912e-06	0.00713894	2.8888e-26	1.41551e-24	[5]	Group54	18.1122	71	[Abca2, Acsl3, Actb, Actn2, Akt2, Ank1, Ank2, Ank3, Apobec3, Arfrp1, Atp1b1, Atp2b4, Blzf1, Bsg, Camk2a, Camk2b, Camk2d, Camk2g, Cav3, Cd81, Clip2, Csrp3, Dab2ip, Dag1, Dlg2, Emp2, F11r, Fitm1, Flot1, Golph3l, Gpc4, Grip2, Hras, Ikbkb, Inpp5k, Itgb1, Kcnb1, Kif1b, Kif5b, Macf1, Mapk8ip1, Myl12b, Optn, Pacsin1, Pdk1, Pla1a, Prepl, Prnp, Rab40b, Rab40c, Rhoq, Rilpl1, Scrib, Sla, Snap23, Sorbs1, Spt…
GO:0015031	protein transport	GO_BiologicalProcess-EBI-UniProt-GOA_21.02.2020_00h00	1.0521e-14	2.36933e-11	2.8888e-26	1.41551e-24	[4, 5, 6, 7]	Group54	15.7737	315	[Abca1, Abra, Acsl3, Acsl4, Adora1, Adprh, Adprhl1, Agap1, Agfg1, Agt, Akap8l, Akt2, Aktip, Ank2, Ank3, Ap1b1, Ap1s2, Ap2a1, Ap4b1, Apbb1, Apobec1, Apobec3, Appl2, Arcn1, Arfip1, Arfrp1, Arid5a, Arl4d, Arntl, Asph, Aspscr1, Atg16l1, Atg7, Atg9a, Bbs5, Bbs9, Bcas3, Becn1, Bicd2, Bid, Blzf1, Bnip3l, Btf3, C1qtnf3, Cabp1, Cacnb1, Calcrl, Casp4, Ccl5, Cd200, Cd27, Cd276, Cd34, Cd36, Cd74, Cd81, Cdc42…
GO:0015833	peptide transport	GO_BiologicalProcess-EBI-UniProt-GOA_21.02.2020_00h00	1.43479e-15	3.25124e-12	2.8888e-26	1.41551e-24	[5, 6]	Group54	15.8715	326	[1500015O10Rik, Abca1, Abra, Acsl3, Acsl4, Adora1, Adprh, Adprhl1, Agap1, Agfg1, Agt, Akap8l, Akt2, Aktip, Ank2, Ank3, Ap1b1, Ap1s2, Ap2a1, Ap4b1, Apbb1, Apobec1, Apobec3, Appl2, Arcn1, Arfip1, Arfrp1, Arid5a, Arl4d, Arntl, Asph, Aspscr1, Atg16l1, Atg7, Atg9a, Bbs5, Bbs9, Bcas3, Becn1, Bicd2, Bid, Blzf1, Bnip3l, Btf3, C1qtnf3, Cabp1, Cacnb1, Calcrl, Car2, Casp4, Ccl5, Cd200, Cd27, Cd276, Cd34, Cd…
GO:0090087	regulation of peptide transport	GO_BiologicalProcess-EBI-UniProt-GOA_21.02.2020_00h00	3.08351e-08	6.51237e-05	2.8888e-26	1.41551e-24	[4, 5, 6, 7]	Group54	16.3842	145	[1500015O10Rik, Acsl3, Acsl4, Adora1, Agt, Akap8l, Akt2, Ank3, Apbb1, Apobec3, Arfip1, Arid5a, Arntl, Asph, Atg7, Bcas3, Bnip3l, C1qtnf3, Cabp1, Car2, Casp4, Ccl5, Cd200, Cd276, Cd34, Cd36, Cd74, Cd81, Cdc42, Cdk5r1, Cdkn1a, Cemip, Chd3, Cpt1b, Dctn1, Enho, Erbb2, Ergic2, Exoc4, Fbxw7, Fitm1, Fn1, Fndc1, Frmd4a, Fxyd1, Fyn, Gabbr1, Gbp4, Gja5, Golph3l, Gpam, Gpi1, Hfe, Hif1a, Hras, Htr2b, Idua, I…
GO:1905475	regulation of protein localization to membrane	GO_BiologicalProcess-EBI-UniProt-GOA_21.02.2020_00h00	9.38696e-10	2.03885e-06	2.8888e-26	1.41551e-24	[5, 6]	Group54	24.8848	54	[Acsl3, Actb, Akt2, Ank3, Apobec3, Atp2b4, Bbc3, Camk2a, Camk2b, Camk2d, Camk2g, Cd81, Cdk5r1, Cemip, Csrp3, Dab2ip, Dag1, Dbn1, Erbb2, Fitm1, Fyn, Fzd9, Gpc1, Gpc4, Grip2, Hras, Inpp5k, Itgam, Itgb1, Kcnb1, Kif5b, Lrp4, Mapk8ip1, Mff, Mief2, Neu1, Ogt, Pdk1, Pla1a, Pmaip1, Prnp, Rhoq, Sh3glb1, Sorbs1, Sorbs2, Sptbn1, Stac, Stac3, Stom, Stx8, Tcaf1, Tmbim1, Tnik, Zmynd8]
GO:0002790	peptide secretion	GO_BiologicalProcess-EBI-UniProt-GOA_21.02.2020_00h00	2.35861e-05	0.0443655	2.8888e-26	1.41551e-24	[5, 6, 7]	Group54	15.3432	114	[1500015O10Rik, Abca1, Acsl4, Adora1, Agt, Apbb1, Arfip1, Arid5a, Arntl, Atg7, C1qtnf3, Casp4, Ccl5, Cd200, Cd27, Cd276, Cd34, Cd36, Cd74, Chd3, Chil1, Copg2, Cpt1b, Dgat1, Dio2, Dysf, Enho, Ephb6, Ergic2, Exoc3l, Fn1, Frmd4a, Fxyd1, Gabbr1, Gja5, Gnas, Golph3l, Gpam, Gpi1, Hfe, Hif1a, Htr2b, Idua, Igf2, Il17rc, Il33, Isg15, Itgb6, Itsn1, Kcnb1, Kif5b, Lif, Lpl, Lrrfip2, Madd, Mafa, Mcu, Mia2, Mi…
GO:0006886	intracellular protein transport	GO_BiologicalProcess-EBI-UniProt-GOA_21.02.2020_00h00	1.21804e-08	2.59685e-05	2.8888e-26	1.41551e-24	[4, 5, 6, 7, 8]	Group54	16.0423	167	[Abra, Adora1, Adprh, Adprhl1, Agfg1, Agt, Akap8l, Akt2, Ank3, Ap1b1, Ap1s2, Ap2a1, Ap4b1, Apobec3, Appl2, Arfip1, Arfrp1, Arl4d, Arntl, Asph, Aspscr1, Bcas3, Becn1, Bid, Bnip3l, Cabp1, Cacnb1, Cd36, Cd74, Cd81, Cdc42, Cdk5r1, Cdkn1a, Cemip, Chtop, Clip2, Clta, Copg2, Copz2, Cry2, Dctn1, Derl1, Dlg2, Dusp18, Egr2, Erbb2, Evi5l, Exoc4, Fam53b, Fbxw7, Fgf9, Fxyd1, Fyn, Fyttd1, Gbp4, Grip2, Grtp1, H…
GO:0072659	protein localization to plasma membrane	GO_BiologicalProcess-EBI-UniProt-GOA_21.02.2020_00h00	8.60096e-07	0.00173223	2.8888e-26	1.41551e-24	[6]	Group54	19.8083	62	[Acsl3, Actb, Actn2, Akt2, Ank1, Ank2, Ank3, Apobec3, Arfrp1, Atp1b1, Atp2b4, Blzf1, Bsg, Camk2a, Camk2b, Camk2d, Camk2g, Cav3, Cd81, Csrp3, Emp2, F11r, Fitm1, Flot1, Golph3l, Grip2, Ikbkb, Inpp5k, Itgb1, Kcnb1, Kif5b, Macf1, Mapk8ip1, Myl12b, Optn, Pacsin1, Pdk1, Pla1a, Prepl, Prnp, Rab40b, Rab40c, Rhoq, Rilpl1, Scrib, Sla, Sorbs1, Sptbn1, Stac, Stac3, Stx8, Stxbp1, Sytl2, Tesc, Tmbim1, Tnik, Ts…
GO:0051223	regulation of protein transport	GO_BiologicalProcess-EBI-UniProt-GOA_21.02.2020_00h00	4.50331e-07	0.000917324	2.8888e-26	1.41551e-24	[5, 6, 7, 8]	Group54	16.0096	134	[Acsl3, Acsl4, Agt, Akap8l, Akt2, Ank3, Apbb1, Apobec3, Arfip1, Arid5a, Arntl, Asph, Atg7, Bcas3, Bnip3l, C1qtnf3, Cabp1, Casp4, Ccl5, Cd200, Cd276, Cd34, Cd36, Cd81, Cdc42, Cdk5r1, Cdkn1a, Cemip, Cpt1b, Dctn1, Enho, Erbb2, Ergic2, Exoc4, Fbxw7, Fitm1, Fn1, Fndc1, Frmd4a, Fxyd1, Fyn, Gbp4, Gja5, Golph3l, Gpam, Gpi1, Hif1a, Hras, Htr2b, Idua, Ifi27, Il17rc, Il33, Inpp5k, Iqsec1, Itgam, Kcnb1, Kif3…
GO:0006605	protein targeting	GO_BiologicalProcess-EBI-UniProt-GOA_21.02.2020_00h00	5.98282e-06	0.0115827	2.8888e-26	1.41551e-24	[5, 6, 7, 8, 9]	Group54	18.9103	59	[Adora1, Akt2, Ank3, Ap4b1, Apobec3, Becn1, Bid, Bnip3l, Cacnb1, Cdk5r1, Cemip, Dusp18, Erbb2, Exoc4, Fbxw7, Fxyd1, Fyn, Hras, Igf2, Inpp5k, Itgam, Kcnb1, Lars, Lonp2, Macf1, Mapk8ip1, Mff, Mfn2, Mief2, Myo6, Nbea, Ncf1, Ndufa13, Neu1, Nol3, Oga, Ogt, Os9, Pard3, Pet2, Pex19, Pex2, Pex5, Pick1, Pink1, Prnp, Sgtb, Sort1, Spcs2, Srebf1, Srp14, Stom, Syngr1, Tcaf1, Tom1l2, Trak1, Vps13d, Zdhhc14, Zd…
GO:0033157	regulation of intracellular protein transport	GO_BiologicalProcess-EBI-UniProt-GOA_21.02.2020_00h00	1.45608e-05	0.0276218	2.8888e-26	1.41551e-24	[5, 6, 7, 8, 9]	Group54	19.4656	51	[Akap8l, Akt2, Ank3, Apobec3, Asph, Bcas3, Bnip3l, Cabp1, Cd36, Cd81, Cdc42, Cdk5r1, Cdkn1a, Cemip, Dctn1, Erbb2, Fbxw7, Fyn, Gbp4, Hras, Ifi27, Inpp5k, Itgam, Kcnb1, Kif3a, Kif5b, Mapk8ip1, Mff, Mief2, Neu1, Nol3, Oaz2, Ogt, Os9, Pink1, Pkia, Pkig, Prkaca, Prnp, Ptpn22, Sec16b, Sept8, Sh3tc2, Srebf1, Stom, Tcaf1, Tcf4, Thoc5, Tom1l2, Ube2g2, Vamp2]
GO:0006612	protein targeting to membrane	GO_BiologicalProcess-EBI-UniProt-GOA_21.02.2020_00h00	5.72081e-07	0.00115904	2.8888e-26	1.41551e-24	[5, 6, 7, 8, 9, 10]	Group54	25.5639	34	[Adora1, Akt2, Ank3, Apobec3, Cacnb1, Cdk5r1, Cemip, Dusp18, Erbb2, Exoc4, Fyn, Hras, Inpp5k, Itgam, Kcnb1, Macf1, Mapk8ip1, Mff, Mief2, Ncf1, Neu1, Oga, Ogt, Pard3, Pet2, Pex19, Pex5, Prnp, Sgtb, Srp14, Stom, Tcaf1, Zdhhc14, Zdhhc9]
GO:0090314	positive regulation of protein targeting to membrane	GO_BiologicalProcess-EBI-UniProt-GOA_21.02.2020_00h00	1.79912e-07	0.000370978	2.8888e-26	1.41551e-24	[4, 5, 6, 7, 8, 9, 10, 11, 12]	Group54	44.4444	16	[Akt2, Ank3, Apobec3, Cdk5r1, Cemip, Erbb2, Fyn, Hras, Itgam, Kcnb1, Mff, Mief2, Neu1, Prnp, Stom, Tcaf1]
GO:1903533	regulation of protein targeting	GO_BiologicalProcess-EBI-UniProt-GOA_21.02.2020_00h00	1.1022e-08	2.35099e-05	2.8888e-26	1.41551e-24	[6, 7, 8, 9, 10]	Group54	36.2319	25	[Akt2, Ank3, Apobec3, Bnip3l, Cdk5r1, Cemip, Erbb2, Fbxw7, Fyn, Hras, Inpp5k, Itgam, Kcnb1, Mapk8ip1, Mff, Mief2, Neu1, Nol3, Ogt, Pink1, Prnp, Srebf1, Stom, Tcaf1, Tom1l2]
GO:0090313	regulation of protein targeting to membrane	GO_BiologicalProcess-EBI-UniProt-GOA_21.02.2020_00h00	3.53928e-08	7.4608e-05	2.8888e-26	1.41551e-24	[6, 7, 8, 9, 10, 11]	Group54	42.2222	19	[Akt2, Ank3, Apobec3, Cdk5r1, Cemip, Erbb2, Fyn, Hras, Inpp5k, Itgam, Kcnb1, Mapk8ip1, Mff, Mief2, Neu1, Ogt, Prnp, Stom, Tcaf1]
GO:0045596	negative regulation of cell differentiation	GO_BiologicalProcess-EBI-UniProt-GOA_21.02.2020_00h00	1.2871e-05	0.0244548	4.23322e-31	2.32827e-29	[3, 4, 5]	Group55	14.9512	138	[Abca5, Adam17, Adamts7, Adgrg1, Ankrd2, Apbb1, Apobec3, Appl2, Arhgef2, Arntl, Atf5, Atp1b2, Axin2, Bcl6, Bex1, Bhlhe41, Casz1, Cav1, Cav3, Ccl9, Cd74, Cdk5r1, Chrd, Clec2d, Col3a1, Col5a1, Csrp3, Daam2, Dab2ip, Ddit3, Dll1, Dpf2, Enpp1, Ephb1, Erbb2, Ergic2, Esrrb, F2, Fbn1, Fbxw7, Fgf9, Fgfr1, Fgfr3, Fkbp4, Foxo3, Foxo4, Fst, Fstl3, Gdf5, Gps2, H2-K1, Hbp1, Hdac4, Hras, Hspa9, Igfbp5, Inpp4b, …
GO:0045597	positive regulation of cell differentiation	GO_BiologicalProcess-EBI-UniProt-GOA_21.02.2020_00h00	4.8337e-13	1.08082e-09	4.23322e-31	2.32827e-29	[3, 4, 5]	Group55	16.9182	213	[Aamdc, Abcb1a, Ache, Acsl6, Actn3, Adam17, Adamts1, Add1, Agfg1, Agt, Akap6, Ap2a1, Apbb1, Apobec3, Arhgef2, Arntl, Aspa, Atp1b2, Atp6ap1, Atraid, Atxn1, Avil, Axin2, Bcl6, Bex1, Bin1, Boc, Camk2b, Camk2d, Caprin1, Car2, Cav3, Ccl5, Cd27, Cd276, Cd34, Cd36, Cd74, Cdc42, Cebpb, Cmklr1, Cobl, Col1a1, Cr1l, Crabp2, Csrp3, Cth, Cyb5d2, Cyld, Dab2ip, Dag1, Dbn1, Dcn, Ddr2, Dnm2, Dvl1, Dvl3, Enpp2, Er…
GO:0048588	developmental cell growth	GO_BiologicalProcess-EBI-UniProt-GOA_21.02.2020_00h00	1.03148e-05	0.019794	4.23322e-31	2.32827e-29	[3, 4, 5]	Group55	19.0311	55	[Agt, Akap13, Akap6, Apobec3, Camk2d, Cav3, Cdk5r1, Cobl, Crabp2, Cyfip2, Dbn1, Dclk1, Dcn, Dnm2, Dvl1, Fdps, Fitm1, Flrt1, Fn1, Gdf9, Itga4, Itgb1, L1cam, Macf1, Map2, Mapt, Mgll, Nrp2, Ostn, Pdlim5, Pi16, Plxna1, Plxna4, Postn, Prkg1, Rgma, Rtn4, Sema3b, Sema3c, Sema3d, Sema3g, Sema4d, Sema6a, Sema6c, Sh3glb1, Sin3a, Slit1, Sorbs2, Spg20, Stk11, Tgfbr2, Twf2, Unc13b, Vegfa, Wnt5a]
GO:0051130	positive regulation of cellular component organization	GO_BiologicalProcess-EBI-UniProt-GOA_21.02.2020_00h00	5.64282e-12	1.2544e-08	4.23322e-31	2.32827e-29	[3, 4, 5]	Group55	16.1538	231	[Abca1, Abca7, Abcb1a, Ache, Acsl6, Actn2, Adam17, Adamts1, Add1, Adgrl3, Adrb2, Agt, Akap8l, Akt2, Ank1, Ap2a1, Apbb1, Apobec3, Apopt1, Appl2, Arfip1, Arid5a, Arpc5l, Atat1, Atp1b2, Avil, Baiap2l1, Bbc3, Bcas3, Bcl6, Becn1, Bid, Bin1, Bmf, Bnip3, Brd7, Camk2b, Camk2d, Caprin1, Cav1, Cav3, Cd36, Cdc42, Cdc42ep2, Cfl2, Chchd10, Chtop, Clasp1, Clip2, Cnot6l, Cobl, Col16a1, Crabp2, Cxcl13, Dab2ip, D…
GO:0000902	cell morphogenesis	GO_BiologicalProcess-EBI-UniProt-GOA_21.02.2020_00h00	1.54948e-15	3.50801e-12	4.23322e-31	2.32827e-29	[4, 5]	Group55	17.7433	217	[Abi1, Ablim1, Ache, Actb, Adarb1, Add1, Aldoa, Ank3, Apbb1, Apobec3, Arhgef2, Artn, Arx, Atg7, B4galt6, Bcl6, Boc, Brwd1, Bsg, C1galt1c1, Camk2a, Camk2b, Camk2d, Cap2, Caprin1, Capzb, Ccdc141, Ccdc88c, Cdc42, Cdc42ep2, Cdc42se2, Cdh11, Cdh13, Cdh15, Cdh23, Cdk5r1, Celsr3, Clic5, Cobl, Col18a1, Col25a1, Col6a1, Col6a2, Col6a3, Crabp2, Csnk1a1, Cyfip2, Dab2ip, Dag1, Dbn1, Dclk1, Dcn, Dnm2, Dst, Dv…
GO:0007399	nervous system development	GO_BiologicalProcess-EBI-UniProt-GOA_21.02.2020_00h00	5.88746e-16	1.33704e-12	4.23322e-31	2.32827e-29	[4, 5]	Group55	15.0881	411	[1500015O10Rik, AU040320, Aars, Abca2, Abi1, Ablim1, Abr, Ache, Acsl3, Acsl4, Acsl6, Actb, Adam17, Adamts1, Adarb1, Adgra2, Adgrg1, Adgrg6, Adgrl3, Agt, Ak3, Ak4, Ak8, Akna, Akt2, Ank2, Ank3, Ap2a1, Apbb1, Apobec2, Apobec3, Appl2, Arcn1, Arhgef2, Arntl, Artn, Arx, Aspa, Atat1, Atf4, Atf5, Atg16l1, Atg7, Atp1a2, Atp1a3, Atp1b2, Atp2b4, Atxn1, Avil, B4galt6, Bcl6, Becn1, Bex1, Bhlhe40, Bhlhe41, Bid…
GO:0031344	regulation of cell projection organization	GO_BiologicalProcess-EBI-UniProt-GOA_21.02.2020_00h00	2.60101e-08	5.50373e-05	4.23322e-31	2.32827e-29	[4, 5]	Group55	16.3198	149	[Ache, Acsl6, Adam17, Adamts1, Adamts16, Agt, Ap2a1, Apbb1, Apobec3, Arhgap24, Atp1b2, Avil, Bcas3, Camk2b, Camk2d, Camk2g, Caprin1, Capzb, Cav1, Cdc42, Cdc42ep2, Cdk5r1, Cobl, Crabp2, Cyld, Dab2ip, Dbn1, Dcn, Dnm2, Dock11, Dvl1, Dvl3, Enpp2, Ephb3, Erbb2, Ergic2, Evi5l, Fbxo31, Fgfr1, Fitm1, Fkbp4, Fn1, Foxo6, Fxr1, Fyn, Fzd4, Gm14137, Grn, H2-K1, Hdac4, Hecw2, Hras, Ikbkb, Inpp5j, Inppl1, Itgb1…
GO:0032990	cell part morphogenesis	GO_BiologicalProcess-EBI-UniProt-GOA_21.02.2020_00h00	5.16743e-13	1.15492e-09	4.23322e-31	2.32827e-29	[4, 5]	Group55	18.6441	154	[Abi1, Ablim1, Ache, Actb, Adarb1, Ank3, Apbb1, Apobec3, Artn, Arx, Atg7, B4galt6, Boc, Bsg, Camk2a, Camk2b, Camk2d, Caprin1, Ccdc141, Cdc42, Cdh11, Cdk5r1, Celsr3, Cobl, Col25a1, Crabp2, Cyfip2, Dab2ip, Dag1, Dbn1, Dclk1, Dcn, Dnm2, Dst, Dvl1, Dvl3, Egr2, Enah, Enpp2, Ephb1, Ephb3, Erbb2, Fbn1, Fbxo31, Fgfr3, Fitm1, Flot1, Flrt1, Fn1, Fyn, Fzd4, Gbx1, Grina, Hecw2, Immt, Itga4, Itgb1, Kank1, Kid…
GO:0060284	regulation of cell development	GO_BiologicalProcess-EBI-UniProt-GOA_21.02.2020_00h00	7.20747e-14	1.62024e-10	4.23322e-31	2.32827e-29	[4, 5]	Group55	17.2191	213	[Abcb1a, Ache, Acsl6, Actn3, Adam17, Adamts1, Add1, Adgra2, Adgrg1, Agt, Akap13, Akap6, Ankrd23, Ap2a1, Apbb1, Apobec3, Appl2, Arhgef2, Arntl, Aspa, Atf5, Atg7, Atp1b2, Atp6ap1, Atxn1, Avil, Axin2, Bcl6, Bex1, Bhlhe40, Bhlhe41, Bin1, Camk2a, Camk2b, Camk2d, Camk2g, Caprin1, Casz1, Cav1, Cav3, Ccl5, Cdc42, Cdk5r1, Chd3, Cobl, Col3a1, Crabp2, Cyb5d2, Daam2, Dab2ip, Dag1, Dbn1, Dcn, Dll1, Dnm2, Dvl1…
GO:0000904	cell morphogenesis involved in differentiation	GO_BiologicalProcess-EBI-UniProt-GOA_21.02.2020_00h00	1.0663e-13	2.39598e-10	4.23322e-31	2.32827e-29	[4, 5, 6]	Group55	18.5811	165	[Abi1, Ablim1, Ache, Actb, Adarb1, Ank3, Apbb1, Apobec3, Artn, Arx, Atg7, B4galt6, Boc, Bsg, C1galt1c1, Camk2a, Camk2b, Camk2d, Caprin1, Ccdc141, Ccdc88c, Cdc42, Cdh11, Cdh23, Cdk5r1, Celsr3, Clic5, Cobl, Col18a1, Col25a1, Col6a1, Col6a2, Col6a3, Crabp2, Cyfip2, Dag1, Dbn1, Dclk1, Dcn, Dnm2, Dst, Dvl1, Egr2, Enah, Enpp2, Ephb1, Ephb3, Erbb2, Esrrb, Fbn1, Fbxo31, Fgfr3, Fitm1, Flot1, Fn1, Fyn, Fzd…
GO:0007417	central nervous system development	GO_BiologicalProcess-EBI-UniProt-GOA_21.02.2020_00h00	1.46211e-08	3.11283e-05	4.23322e-31	2.32827e-29	[4, 5, 6]	Group55	15.633	184	[1500015O10Rik, Aars, Abca2, Abr, Acsl3, Adarb1, Adgra2, Adgrg1, Adgrl3, Agt, Ak3, Ak4, Ak8, Akna, Apobec2, Apobec3, Arcn1, Arx, Aspa, Atat1, Atf5, Atg16l1, Atg7, Atp1a2, Atp1a3, Atp1b2, Atp2b4, Atxn1, B4galt6, Bid, Bin1, Bnip3, Ccdc141, Cdh11, Cdh22, Cdk5r1, Cers1, Chd3, Chd8, Chrd, Cic, Ckb, Cln8, Col3a1, Coq8b, Ctns, Cul5, Daam2, Dab2ip, Dag1, Dbi, Dclk1, Dcn, Dctn1, Ddit4, Dll1, Drp2, Dvl3, E…
GO:0010720	positive regulation of cell development	GO_BiologicalProcess-EBI-UniProt-GOA_21.02.2020_00h00	2.61237e-09	5.6375e-06	4.23322e-31	2.32827e-29	[4, 5, 6]	Group55	17.4084	133	[Abcb1a, Ache, Acsl6, Actn3, Adam17, Adamts1, Add1, Agt, Akap6, Ap2a1, Apbb1, Apobec3, Arhgef2, Aspa, Atp1b2, Atp6ap1, Atxn1, Avil, Bcl6, Bex1, Bin1, Camk2b, Camk2d, Caprin1, Ccl5, Cdc42, Cobl, Crabp2, Cyb5d2, Dab2ip, Dag1, Dbn1, Dcn, Dnm2, Dvl1, Dvl3, Enpp2, Erbb2, Ergic2, F11r, Fbxo31, Fdps, Fgfr1, Fitm1, Fn1, Foxo6, Fyn, Fzd4, Gdf5, Gdpd5, Grip2, Grn, Heyl, Hif1a, Ikbkb, Il6st, Irx3, Itgb1, It…
GO:0022008	neurogenesis	GO_BiologicalProcess-EBI-UniProt-GOA_21.02.2020_00h00	2.6027e-17	5.92634e-14	4.23322e-31	2.32827e-29	[4, 5, 6]	Group55	16.2549	329	[AU040320, Abca2, Abi1, Ablim1, Ache, Acsl4, Acsl6, Actb, Adam17, Adamts1, Adarb1, Adgrg1, Adgrg6, Adgrl3, Agt, Akna, Akt2, Ank3, Ap2a1, Apbb1, Apobec2, Apobec3, Appl2, Arhgef2, Arntl, Artn, Arx, Aspa, Atat1, Atf4, Atf5, Atg7, Atp1b2, Atxn1, Avil, B4galt6, Bcl6, Becn1, Bex1, Bhlhe40, Bhlhe41, Bin1, Bnip3, Boc, Bsg, Btbd1, Camk2a, Camk2b, Camk2d, Camk2g, Caprin1, Casz1, Cav1, Ccdc141, Ccl5, Cdc42,…
GO:0022604	regulation of cell morphogenesis	GO_BiologicalProcess-EBI-UniProt-GOA_21.02.2020_00h00	5.23486e-08	0.000109827	4.23322e-31	2.32827e-29	[4, 5, 6]	Group55	17.6568	107	[Ache, Aldoa, Apobec3, Brwd1, Camk2b, Camk2d, Caprin1, Capzb, Cdc42, Cdc42ep2, Cdc42se2, Cdk5r1, Crabp2, Dbn1, Dcn, Dnm2, Dvl1, Dvl3, Enpp2, Ephb3, F11r, F2, Fbxo31, Fitm1, Fitm2, Fmnl1, Fn1, Fyn, Fzd4, Gas2, Gm14137, Hecw2, Ighm, Itga7, Kank1, Kif13b, Kif3a, L1cam, Lrp4, Lzts1, Lzts3, Macf1, Map2, Map2k2, Mapk9, Mapt, Mark2, Mgll, Mkln1, Myh7b, Myl12b, Nfatc4, Numbl, Obsl1, Ostn, Pard3, Parp6, P…
GO:0048858	cell projection morphogenesis	GO_BiologicalProcess-EBI-UniProt-GOA_21.02.2020_00h00	2.9489e-13	6.60554e-10	4.23322e-31	2.32827e-29	[4, 5, 6]	Group55	19.0051	149	[Abi1, Ablim1, Ache, Actb, Adarb1, Ank3, Apbb1, Apobec3, Artn, Arx, Atg7, B4galt6, Boc, Bsg, Camk2a, Camk2b, Camk2d, Caprin1, Ccdc141, Cdc42, Cdh11, Cdk5r1, Celsr3, Cobl, Col25a1, Crabp2, Cyfip2, Dab2ip, Dag1, Dbn1, Dclk1, Dcn, Dnm2, Dst, Dvl1, Dvl3, Egr2, Enah, Enpp2, Ephb1, Ephb3, Erbb2, Fbn1, Fbxo31, Fgfr3, Fitm1, Flot1, Flrt1, Fn1, Fyn, Fzd4, Gbx1, Grina, Hecw2, Itga4, Itgb1, Kank1, Kidins220…
GO:0051960	regulation of nervous system development	GO_BiologicalProcess-EBI-UniProt-GOA_21.02.2020_00h00	5.13797e-11	1.13292e-07	4.23322e-31	2.32827e-29	[4, 5, 6]	Group55	16.4056	199	[Ache, Acsl6, Adam17, Adamts1, Adgrg1, Adgrl3, Agt, Ap2a1, Apbb1, Apobec3, Appl2, Arhgef2, Arntl, Aspa, Atf5, Atp1b2, Atxn1, Avil, Bcl6, Bex1, Bhlhe40, Bhlhe41, Bin1, Camk2a, Camk2b, Camk2d, Camk2g, Caprin1, Casz1, Cav1, Ccl5, Cdk5r1, Chd3, Cobl, Col3a1, Colq, Crabp2, Ctsc, Cyb5d2, Daam2, Dab2ip, Dag1, Dbn1, Dcn, Dll1, Dnm2, Dvl1, Dvl3, Enpp2, Ephb1, Ephb3, Erbb2, Ergic2, F2, Fbxo31, Fgfr1, Fgfr3…
GO:0051962	positive regulation of nervous system development	GO_BiologicalProcess-EBI-UniProt-GOA_21.02.2020_00h00	1.52799e-07	0.000315989	4.23322e-31	2.32827e-29	[3, 4, 5, 6, 7]	Group55	16.5782	125	[Ache, Acsl6, Adam17, Adamts1, Adgrl3, Agt, Ap2a1, Apbb1, Apobec3, Arhgef2, Aspa, Atp1b2, Atxn1, Avil, Bcl6, Bex1, Bin1, Camk2b, Camk2d, Caprin1, Ccl5, Cobl, Crabp2, Cyb5d2, Dab2ip, Dag1, Dbn1, Dcn, Dvl1, Dvl3, Enpp2, Ephb1, Ephb3, Erbb2, Ergic2, Fbxo31, Fgfr1, Fitm1, Flrt1, Fn1, Foxo6, Fyn, Fzd4, Gdf5, Gdpd5, Grip2, Grn, Heyl, Hif1a, Ikbkb, Il6st, Irx3, Itgb1, Itsn1, Kdm4a, Kidins220, L1cam, Lif…
GO:0007420	brain development	GO_BiologicalProcess-EBI-UniProt-GOA_21.02.2020_00h00	1.80014e-06	0.00357147	4.23322e-31	2.32827e-29	[4, 5, 6, 7]	Group55	15.4882	138	[Aars, Abr, Acsl3, Adgrg1, Adgrl3, Ak3, Ak4, Ak8, Akna, Apobec2, Arcn1, Arx, Atat1, Atf5, Atg16l1, Atg7, Atp1a2, Atp1a3, Atp1b2, Atp2b4, Atxn1, Bid, Bnip3, Ccdc141, Cdh22, Cdk5r1, Cers1, Chd3, Chd8, Chrd, Cic, Ckb, Col3a1, Coq8b, Ctns, Cul5, Dab2ip, Dbi, Dclk1, Dcn, Ddit4, Dll1, Dvl3, Egr2, Ephb3, Ergic2, Ezh1, Fbn1, Fgfr1, Fgfr3, Foxo3, Fyn, Fzd4, Gbx1, Gdpd5, Grina, Hif1a, Hras, Hspg2, Ift172, …
GO:0120035	regulation of plasma membrane bounded cell projection organization	GO_BiologicalProcess-EBI-UniProt-GOA_21.02.2020_00h00	1.58059e-08	3.36191e-05	4.23322e-31	2.32827e-29	[5, 6]	Group55	16.4823	149	[Ache, Acsl6, Adam17, Adamts1, Adamts16, Agt, Ap2a1, Apbb1, Apobec3, Arhgap24, Atp1b2, Avil, Bcas3, Camk2b, Camk2d, Camk2g, Caprin1, Capzb, Cav1, Cdc42, Cdc42ep2, Cdk5r1, Cobl, Crabp2, Cyld, Dab2ip, Dbn1, Dcn, Dnm2, Dock11, Dvl1, Dvl3, Enpp2, Ephb3, Erbb2, Ergic2, Evi5l, Fbxo31, Fgfr1, Fitm1, Fkbp4, Fn1, Foxo6, Fxr1, Fyn, Fzd4, Gm14137, Grn, H2-K1, Hdac4, Hecw2, Hras, Ikbkb, Inpp5j, Inppl1, Itgb1…
GO:0010769	regulation of cell morphogenesis involved in differentiation	GO_BiologicalProcess-EBI-UniProt-GOA_21.02.2020_00h00	1.34143e-06	0.00268421	4.23322e-31	2.32827e-29	[5, 6, 7]	Group55	18.5567	72	[Ache, Apobec3, Camk2b, Camk2d, Caprin1, Cdc42, Cdk5r1, Crabp2, Dbn1, Dcn, Dnm2, Enpp2, Ephb3, Fbxo31, Fitm1, Fn1, Hecw2, Kank1, Kif13b, L1cam, Lrp4, Lzts1, Lzts3, Macf1, Map2, Map2k2, Mapk9, Mapt, Mark2, Mgll, Nfatc4, Numbl, Obsl1, Parp6, Pdlim5, Plxna1, Plxna4, Plxnb3, Plxnd1, Postn, Ppp3ca, Pqbp1, Ptprd, Ptprf, Ret, Rgma, Robo2, Rtn4, Sdc2, Sema3b, Sema3c, Sema3d, Sema3g, Sema4d, Sema6a, Sema6…
GO:0048699	generation of neurons	GO_BiologicalProcess-EBI-UniProt-GOA_21.02.2020_00h00	3.26427e-14	7.34787e-11	4.23322e-31	2.32827e-29	[5, 6, 7]	Group55	15.8511	298	[AU040320, Abi1, Ablim1, Ache, Acsl4, Acsl6, Actb, Adam17, Adamts1, Adarb1, Adgrg1, Adgrl3, Agt, Akna, Ank3, Ap2a1, Apbb1, Apobec2, Apobec3, Appl2, Arhgef2, Arntl, Artn, Arx, Aspa, Atat1, Atf4, Atf5, Atg7, Atp1b2, Atxn1, Avil, B4galt6, Bcl6, Becn1, Bex1, Bhlhe40, Bhlhe41, Bin1, Boc, Bsg, Camk2a, Camk2b, Camk2d, Camk2g, Caprin1, Casz1, Cav1, Ccdc141, Ccl5, Cdc42, Cdh11, Cdh23, Cdk5r1, Cdkn1c, Cebp…
GO:0120039	plasma membrane bounded cell projection morphogenesis	GO_BiologicalProcess-EBI-UniProt-GOA_21.02.2020_00h00	3.88993e-13	8.70955e-10	4.23322e-31	2.32827e-29	[5, 6, 7]	Group55	18.9987	148	[Abi1, Ablim1, Ache, Actb, Adarb1, Ank3, Apbb1, Apobec3, Artn, Arx, Atg7, B4galt6, Boc, Bsg, Camk2a, Camk2b, Camk2d, Caprin1, Ccdc141, Cdc42, Cdh11, Cdk5r1, Celsr3, Cobl, Col25a1, Crabp2, Cyfip2, Dab2ip, Dag1, Dbn1, Dclk1, Dcn, Dnm2, Dst, Dvl1, Dvl3, Egr2, Enah, Enpp2, Ephb1, Ephb3, Erbb2, Fbn1, Fbxo31, Fgfr3, Fitm1, Flot1, Flrt1, Fn1, Fyn, Fzd4, Gbx1, Grina, Hecw2, Itga4, Itgb1, Kank1, Kidins220…
GO:0030182	neuron differentiation	GO_BiologicalProcess-EBI-UniProt-GOA_21.02.2020_00h00	1.0096e-12	2.24939e-09	4.23322e-31	2.32827e-29	[4, 6, 7, 8]	Group55	15.8486	268	[Abi1, Ablim1, Ache, Acsl4, Acsl6, Actb, Adam17, Adamts1, Adarb1, Agt, Ank3, Ap2a1, Apbb1, Apobec2, Apobec3, Arhgef2, Artn, Arx, Atat1, Atf4, Atf5, Atg7, Atp1b2, Avil, B4galt6, Bcl6, Becn1, Bex1, Bin1, Boc, Bsg, Camk2a, Camk2b, Camk2d, Camk2g, Caprin1, Casz1, Cav1, Ccdc141, Ccl5, Cdc42, Cdh11, Cdh23, Cdk5r1, Cdkn1c, Cebpb, Celsr3, Clic5, Cln8, Cobl, Col25a1, Crabp2, Cyb5d2, Cyfip2, Dab2ip, Dag1, …
GO:0048666	neuron development	GO_BiologicalProcess-EBI-UniProt-GOA_21.02.2020_00h00	4.19777e-10	9.15533e-07	4.23322e-31	2.32827e-29	[4, 5, 7, 8, 9]	Group55	15.6835	218	[Abi1, Ablim1, Ache, Acsl4, Acsl6, Actb, Adam17, Adamts1, Adarb1, Agt, Ank3, Ap2a1, Apbb1, Apobec3, Artn, Arx, Atat1, Atf5, Atg7, Atp1b2, Avil, B4galt6, Becn1, Bex1, Boc, Bsg, Camk2a, Camk2b, Camk2d, Camk2g, Caprin1, Ccdc141, Cdc42, Cdh11, Cdh23, Cdk5r1, Cdkn1c, Celsr3, Clic5, Cobl, Col25a1, Crabp2, Cyfip2, Dab2ip, Dag1, Dbn1, Dclk1, Dcn, Dlg2, Dnm2, Dst, Dvl1, Dvl3, Efhd1, Egr2, Enah, Ephb1, Eph…
GO:0050767	regulation of neurogenesis	GO_BiologicalProcess-EBI-UniProt-GOA_21.02.2020_00h00	6.3886e-12	1.41891e-08	4.23322e-31	2.32827e-29	[5, 6, 7, 8]	Group55	17.0956	186	[Ache, Acsl6, Adam17, Adamts1, Adgrg1, Agt, Ap2a1, Apbb1, Apobec3, Appl2, Arhgef2, Arntl, Aspa, Atf5, Atp1b2, Atxn1, Avil, Bcl6, Bex1, Bhlhe40, Bhlhe41, Bin1, Camk2a, Camk2b, Camk2d, Camk2g, Caprin1, Casz1, Cav1, Ccl5, Cdk5r1, Chd3, Cobl, Col3a1, Crabp2, Cyb5d2, Daam2, Dab2ip, Dag1, Dbn1, Dcn, Dll1, Dnm2, Dvl1, Dvl3, Enpp2, Ephb3, Erbb2, Ergic2, F2, Fbxo31, Fgfr1, Fgfr3, Fitm1, Fkbp4, Fn1, Foxo3,…
GO:0050769	positive regulation of neurogenesis	GO_BiologicalProcess-EBI-UniProt-GOA_21.02.2020_00h00	4.46441e-08	9.39313e-05	4.23322e-31	2.32827e-29	[4, 5, 6, 7, 8, 9]	Group55	17.2566	117	[Ache, Acsl6, Adam17, Adamts1, Agt, Ap2a1, Apbb1, Apobec3, Arhgef2, Aspa, Atp1b2, Atxn1, Avil, Bcl6, Bex1, Bin1, Camk2b, Camk2d, Caprin1, Ccl5, Cobl, Crabp2, Cyb5d2, Dab2ip, Dag1, Dbn1, Dcn, Dvl1, Dvl3, Enpp2, Erbb2, Ergic2, Fbxo31, Fgfr1, Fitm1, Fn1, Foxo6, Fyn, Fzd4, Gdf5, Gdpd5, Grip2, Grn, Heyl, Hif1a, Ikbkb, Il6st, Irx3, Itgb1, Itsn1, Kdm4a, Kidins220, L1cam, Lif, Ly6a, Macf1, Map2k2, Mapk8i…
GO:0045664	regulation of neuron differentiation	GO_BiologicalProcess-EBI-UniProt-GOA_21.02.2020_00h00	2.55953e-10	5.60793e-07	4.23322e-31	2.32827e-29	[5, 6, 7, 8, 9]	Group55	17.284	154	[Ache, Acsl6, Adam17, Adamts1, Agt, Ap2a1, Apbb1, Apobec3, Arhgef2, Atp1b2, Avil, Bcl6, Bex1, Bin1, Camk2b, Camk2d, Camk2g, Caprin1, Casz1, Cav1, Ccl5, Cdk5r1, Cobl, Crabp2, Cyb5d2, Dab2ip, Dbn1, Dcn, Dll1, Dnm2, Dvl1, Dvl3, Ephb3, Erbb2, Ergic2, Fbxo31, Fgfr1, Fitm1, Fkbp4, Fn1, Foxo3, Foxo6, Fyn, Fzd4, Gdf5, Gdpd5, Grip2, Grn, H2-K1, Hecw2, Herpud1, Heyl, Ikbkb, Inpp5j, Inppl1, Irx3, Itgb1, Its…
GO:0031175	neuron projection development	GO_BiologicalProcess-EBI-UniProt-GOA_21.02.2020_00h00	2.50428e-11	5.53447e-08	4.23322e-31	2.32827e-29	[5, 6, 8, 9, 10]	Group55	16.4907	203	[Abi1, Ablim1, Ache, Acsl4, Acsl6, Actb, Adam17, Adamts1, Adarb1, Agt, Ank3, Ap2a1, Apbb1, Apobec3, Artn, Arx, Atg7, Atp1b2, Avil, B4galt6, Bex1, Boc, Bsg, Camk2a, Camk2b, Camk2d, Camk2g, Caprin1, Ccdc141, Cdc42, Cdh11, Cdh23, Cdk5r1, Celsr3, Clic5, Cobl, Col25a1, Crabp2, Cyfip2, Dab2ip, Dag1, Dbn1, Dclk1, Dcn, Dnm2, Dst, Dvl1, Dvl3, Efhd1, Egr2, Enah, Ephb1, Ephb3, Erbb2, Ergic2, Fbn1, Fbxo31, F…
GO:0045666	positive regulation of neuron differentiation	GO_BiologicalProcess-EBI-UniProt-GOA_21.02.2020_00h00	7.94053e-08	0.00016556	4.23322e-31	2.32827e-29	[5, 6, 7, 8, 9, 10]	Group55	17.9487	98	[Ache, Acsl6, Adam17, Adamts1, Agt, Ap2a1, Apbb1, Apobec3, Arhgef2, Atp1b2, Avil, Bcl6, Camk2b, Camk2d, Caprin1, Ccl5, Cobl, Crabp2, Cyb5d2, Dab2ip, Dbn1, Dcn, Dvl1, Dvl3, Erbb2, Ergic2, Fbxo31, Fgfr1, Fitm1, Fn1, Foxo6, Fyn, Fzd4, Gdf5, Gdpd5, Grip2, Grn, Heyl, Ikbkb, Irx3, Itgb1, Itsn1, Kdm4a, Kidins220, L1cam, Lif, Macf1, Map2k2, Mapk8ip3, Mapt, Mark2, Mef2c, Ncoa1, Ndrg4, Neu1, Neurl1a, Nprl3…
GO:0048667	cell morphogenesis involved in neuron differentiation	GO_BiologicalProcess-EBI-UniProt-GOA_21.02.2020_00h00	6.69815e-15	1.51043e-11	4.23322e-31	2.32827e-29	[5, 6, 7, 8, 9, 10]	Group55	20.2279	142	[Abi1, Ablim1, Ache, Actb, Adarb1, Ank3, Apbb1, Apobec3, Artn, Arx, Atg7, B4galt6, Boc, Bsg, Camk2a, Camk2b, Camk2d, Caprin1, Ccdc141, Cdc42, Cdh11, Cdh23, Cdk5r1, Celsr3, Clic5, Cobl, Col25a1, Crabp2, Cyfip2, Dag1, Dbn1, Dclk1, Dcn, Dnm2, Dst, Dvl1, Egr2, Enah, Ephb1, Ephb3, Erbb2, Fbn1, Fbxo31, Fgfr3, Fitm1, Flot1, Fn1, Fyn, Gbx1, Grina, Hecw2, Itga4, Itgb1, Kidins220, Kif13b, Kif3a, Kif5b, L1c…
GO:0016358	dendrite development	GO_BiologicalProcess-EBI-UniProt-GOA_21.02.2020_00h00	5.69676e-08	0.000119233	4.23322e-31	2.32827e-29	[3, 6, 7, 9, 10, 11]	Group55	20.3488	70	[Abi1, Ache, Acsl4, Apobec3, Camk2a, Camk2b, Camk2d, Caprin1, Cdc42, Cdk5r1, Cobl, Dab2ip, Dbn1, Dclk1, Dcn, Dvl1, Ephb1, Ephb3, Ergic2, Fbxo31, Fitm1, Flrt1, Foxo6, Fyn, Grn, Hecw2, Itgb1, Itsn1, Kidins220, Lrp4, Lzts1, Lzts3, Map1a, Map2, Matn2, Mef2a, Mef2c, Mink1, Myo6, Neurl1a, Nfatc4, Ntn5, Numbl, Obsl1, Pacsin1, Parp6, Pdlim5, Plk2, Ppp3ca, Pqbp1, Prkg1, Ptprd, Ptprf, Rbfox2, Rere, Sdc2, S…
GO:0097485	neuron projection guidance	GO_BiologicalProcess-EBI-UniProt-GOA_21.02.2020_00h00	3.55166e-07	0.000725959	4.23322e-31	2.32827e-29	[3, 4, 5, 7, 8, 9, 10, 11, 12]	Group55	20.9559	57	[Ablim1, Ank3, Apbb1, Artn, Arx, Boc, Bsg, Ccdc141, Cdk5r1, Celsr3, Cyfip2, Dag1, Dvl1, Egr2, Enah, Ephb1, Ephb3, Erbb2, Flot1, Gbx1, Kif3a, Kif5b, L1cam, Lama1, Lama2, Lrtm1, Mapk8ip3, Matn2, Mypn, Ncam1, Neu1, Nexn, Nptn, Nrp2, Ntn5, Palld, Plxna1, Plxna4, Plxnb3, Plxnd1, Robo2, Sema3b, Sema3c, Sema3d, Sema3g, Sema4d, Sema6a, Sema6c, Slit1, Synpo2, Tgfb2, Tmeff2, Unc5c, Vegfa, Wnt5a, Wnt7b, Zsw…
GO:0048813	dendrite morphogenesis	GO_BiologicalProcess-EBI-UniProt-GOA_21.02.2020_00h00	8.07353e-08	0.000168252	4.23322e-31	2.32827e-29	[4, 6, 7, 8, 9, 10, 11, 12]	Group55	23.2227	49	[Abi1, Ache, Apobec3, Camk2a, Camk2b, Camk2d, Caprin1, Cdc42, Cdk5r1, Dbn1, Dclk1, Dcn, Dvl1, Ephb1, Ephb3, Fbxo31, Fitm1, Fyn, Hecw2, Itgb1, Kidins220, Lrp4, Lzts1, Lzts3, Map2, Mef2a, Mink1, Nfatc4, Numbl, Obsl1, Parp6, Pdlim5, Ppp3ca, Pqbp1, Ptprd, Ptprf, Rbfox2, Rere, Sdc2, Sema4d, Sh3glb1, Sipa1l1, Stau2, Stk11, Syne1, Tet1, Tnik, Trak1, Vldlr]
GO:0007411	axon guidance	GO_BiologicalProcess-EBI-UniProt-GOA_21.02.2020_00h00	1.99649e-07	0.000411077	4.23322e-31	2.32827e-29	[4, 5, 6, 7, 8, 9, 10, 11, 12, 13]	Group55	21.1111	57	[Ablim1, Ank3, Apbb1, Artn, Arx, Boc, Bsg, Ccdc141, Cdk5r1, Celsr3, Cyfip2, Dag1, Dvl1, Egr2, Enah, Ephb1, Ephb3, Erbb2, Flot1, Gbx1, Kif3a, Kif5b, L1cam, Lama1, Lama2, Lrtm1, Mapk8ip3, Matn2, Mypn, Ncam1, Neu1, Nexn, Nptn, Nrp2, Ntn5, Palld, Plxna1, Plxna4, Plxnb3, Plxnd1, Robo2, Sema3b, Sema3c, Sema3d, Sema3g, Sema4d, Sema6a, Sema6c, Slit1, Synpo2, Tgfb2, Tmeff2, Unc5c, Vegfa, Wnt5a, Wnt7b, Zsw…
GO:0010975	regulation of neuron projection development	GO_BiologicalProcess-EBI-UniProt-GOA_21.02.2020_00h00	5.02461e-08	0.000105517	4.23322e-31	2.32827e-29	[6, 7, 8, 9, 10, 11]	Group55	17.1429	120	[Ache, Acsl6, Adam17, Adamts1, Agt, Ap2a1, Apbb1, Apobec3, Atp1b2, Avil, Camk2b, Camk2d, Camk2g, Caprin1, Cdk5r1, Cobl, Crabp2, Dab2ip, Dbn1, Dcn, Dnm2, Dvl1, Dvl3, Ephb3, Erbb2, Ergic2, Fbxo31, Fgfr1, Fitm1, Fkbp4, Fn1, Foxo6, Fyn, Fzd4, Grn, H2-K1, Hecw2, Ikbkb, Inpp5j, Inppl1, Itgb1, Itsn1, Kank1, Kidins220, Kif13b, Klf4, L1cam, Lif, Lrp4, Lzts1, Lzts3, Macf1, Map2, Map2k2, Mapt, Mark2, Mef2c,…
GO:0010976	positive regulation of neuron projection development	GO_BiologicalProcess-EBI-UniProt-GOA_21.02.2020_00h00	7.16977e-06	0.0138376	4.23322e-31	2.32827e-29	[5, 6, 7, 8, 9, 10, 11, 12]	Group55	17.552	76	[Ache, Acsl6, Adam17, Adamts1, Agt, Ap2a1, Apbb1, Apobec3, Atp1b2, Avil, Camk2b, Camk2d, Caprin1, Cobl, Crabp2, Dab2ip, Dbn1, Dcn, Dvl1, Dvl3, Erbb2, Ergic2, Fbxo31, Fgfr1, Fitm1, Fn1, Foxo6, Fyn, Fzd4, Grn, Ikbkb, Itgb1, Itsn1, Kidins220, L1cam, Lif, Macf1, Map2k2, Mapt, Mark2, Ndrg4, Neu1, Neurl1a, Nptn, Numbl, Obsl1, P2ry2, Pacsin1, Parp6, Plxna1, Plxna4, Plxnb3, Plxnd1, Ppp2r5b, Ptprd, Ptprf,…
GO:0048812	neuron projection morphogenesis	GO_BiologicalProcess-EBI-UniProt-GOA_21.02.2020_00h00	6.149e-13	1.37369e-09	4.23322e-31	2.32827e-29	[6, 7, 8, 9, 10, 11]	Group55	18.9791	145	[Abi1, Ablim1, Ache, Actb, Adarb1, Ank3, Apbb1, Apobec3, Artn, Arx, Atg7, B4galt6, Boc, Bsg, Camk2a, Camk2b, Camk2d, Caprin1, Ccdc141, Cdc42, Cdh11, Cdk5r1, Celsr3, Cobl, Col25a1, Crabp2, Cyfip2, Dab2ip, Dag1, Dbn1, Dclk1, Dcn, Dnm2, Dst, Dvl1, Dvl3, Egr2, Enah, Ephb1, Ephb3, Erbb2, Fbn1, Fbxo31, Fgfr3, Fitm1, Flot1, Flrt1, Fn1, Fyn, Fzd4, Gbx1, Grina, Hecw2, Itga4, Itgb1, Kidins220, Kif13b, Kif3…
GO:0061564	axon development	GO_BiologicalProcess-EBI-UniProt-GOA_21.02.2020_00h00	5.16643e-11	1.13868e-07	4.23322e-31	2.32827e-29	[6, 7, 9, 10, 11]	Group55	19.4828	113	[Ablim1, Ache, Actb, Adam17, Adarb1, Ank3, Apbb1, Apobec3, Artn, Arx, Atg7, B4galt6, Bex1, Boc, Bsg, Ccdc141, Cdh11, Cdk5r1, Celsr3, Cobl, Col25a1, Crabp2, Cyfip2, Dag1, Dbn1, Dclk1, Dcn, Dnm2, Dst, Dvl1, Egr2, Enah, Ephb1, Ephb3, Erbb2, Fbn1, Fgfr3, Fitm1, Flot1, Fn1, Gbx1, Grina, Grn, Itga4, Itgb1, Kif13b, Kif3a, Kif5b, Klf4, L1cam, Lama1, Lama2, Lrp4, Lrtm1, Macf1, Map1a, Map2, Map2k2, Mapk8ip…
GO:0007409	axonogenesis	GO_BiologicalProcess-EBI-UniProt-GOA_21.02.2020_00h00	1.01153e-10	2.22232e-07	4.23322e-31	2.32827e-29	[6, 7, 8, 9, 10, 11, 12]	Group55	19.8473	104	[Ablim1, Ache, Actb, Adarb1, Ank3, Apbb1, Apobec3, Artn, Arx, Atg7, B4galt6, Boc, Bsg, Ccdc141, Cdh11, Cdk5r1, Celsr3, Cobl, Col25a1, Crabp2, Cyfip2, Dag1, Dbn1, Dclk1, Dcn, Dnm2, Dst, Dvl1, Egr2, Enah, Ephb1, Ephb3, Erbb2, Fbn1, Fgfr3, Fitm1, Flot1, Fn1, Gbx1, Grina, Itga4, Itgb1, Kif13b, Kif3a, Kif5b, L1cam, Lama1, Lama2, Lrp4, Lrtm1, Macf1, Map1a, Map2, Map2k2, Mapk8ip3, Mapt, Mark2, Matn2, Mg…
GO:0010927	cellular component assembly involved in morphogenesis	GO_BiologicalProcess-EBI-UniProt-GOA_21.02.2020_00h00	3.94591e-21	9.02034e-18	2.87067e-53	1.6937e-51	[3, 4, 5]	Group56	41.791	56	[AU040320, Abca2, Acta1, Actc1, Actg1, Actn2, Agfg1, Akap13, Ank2, Ankrd23, Capn3, Casq1, Casq2, Cav3, Cavin4, Cfl2, Clasp1, Csrp3, Dag1, Gpc1, Itgb1, Jag1, Klhl41, Ldb3, Lmod1, Lmod2, Lmod3, Mef2a, Mef2c, Myh6, Myl2, Mylk3, Myom1, Myom2, Myom3, Myoz1, Myoz2, Mypn, Neb, Nprl3, Nrap, Pgm5, Prkar1a, Pvr, Synpo2l, Tbpl1, Tcap, Tenm4, Tlr2, Tmod1, Tnnt1, Tnnt2, Tnnt3, Tpm1, Ttn, Xirp1]
GO:0030036	actin cytoskeleton organization	GO_BiologicalProcess-EBI-UniProt-GOA_21.02.2020_00h00	1.66779e-22	3.81756e-19	2.87067e-53	1.6937e-51	[3, 5]	Group56	22.3529	171	[2310002L09Rik, Abi1, Ablim2, Ablim3, Abr, Acta1, Actb, Actc1, Actg1, Actn2, Add1, Add3, Aif1l, Akap13, Amotl1, Ankrd23, Apobec3, Arfip1, Arhgap12, Arhgap28, Arhgef2, Arpc5l, Avil, Baiap2l1, Bcas3, Bcl6, Bin1, Cald1, Camk2b, Camk2d, Cap2, Capn1, Capn3, Capzb, Casp4, Casq1, Casq2, Cav3, Cavin4, Ccdc155, Cdc42, Cdc42ep2, Cdk5r1, Cfl2, Cgnl1, Clasp1, Cnn3, Cobl, Coro6, Coro7, Csrp3, Cxadr, Daam1, Da…
GO:1901861	regulation of muscle tissue development	GO_BiologicalProcess-EBI-UniProt-GOA_21.02.2020_00h00	8.31668e-08	0.000173236	2.87067e-53	1.6937e-51	[3, 4, 5]	Group56	24.4318	43	[Actn3, Adrb2, Agfg1, Akap6, Arntl, Boc, Cav3, Cdkn1a, Cxadr, Dll1, Ephb1, Erbb3, Fdps, Fgf9, Fgfr1, Flcn, Flot1, Gpc1, Hdac4, Herpud1, Igfbp5, Jph2, Kcnk2, Klhl41, Lmod3, Mef2c, Mtm1, Myf6, Myog, Naca, Ncam1, Notch1, Pi16, Pim1, Ppargc1a, Rbfox1, Rbm24, Rps6kb1, Smad3, Tcf4, Tgfbr2, Usp2, Ybx3]
GO:0051147	regulation of muscle cell differentiation	GO_BiologicalProcess-EBI-UniProt-GOA_21.02.2020_00h00	2.00302e-06	0.00395997	2.87067e-53	1.6937e-51	[4, 5]	Group56	22.5275	41	[Actn3, Akap13, Akap6, Ankrd2, Ankrd23, Bhlhe41, Cav3, Ccnt2, Csrp3, Cth, Dll1, Dmpk, Fdps, Fgf9, Flot1, Foxo4, Gdf15, Hdac4, Igf2, Klf5, Lmod3, Mamstr, Mef2c, Myf6, Mylk3, Myog, Naca, Neu2, Notch1, Nprl3, Pdcd4, Pi16, Plpp7, Rbm24, Rbm38, Sik1, Smyd1, Tmsb4x, Trim72, Ybx1, Zeb1]
GO:0055001	muscle cell development	GO_BiologicalProcess-EBI-UniProt-GOA_21.02.2020_00h00	2.27209e-29	5.219e-26	2.87067e-53	1.6937e-51	[4, 5]	Group56	38.5965	88	[Acta1, Actc1, Actg1, Actn2, Actn3, Agt, Akap13, Akap6, Alpk3, Ank2, Ankrd23, Apobec2, Atg7, Atp2a2, Bin1, Cacna1s, Camk2d, Capn3, Casq1, Casq2, Cav3, Cavin4, Cdkn1a, Cfl2, Chrnb1, Cnot7, Csrp3, Cxadr, Dysf, Fdps, Flnc, Hdac4, Herpud1, Itgb1, Jag1, Klhl40, Klhl41, Ldb3, Lmod1, Lmod2, Lmod3, Mef2a, Mef2c, Myf6, Myh6, Myl2, Mylk3, Myo18b, Myog, Myom1, Myom2, Myom3, Myorg, Myoz1, Myoz2, Mypn, Naca, …
GO:0072359	circulatory system development	GO_BiologicalProcess-EBI-UniProt-GOA_21.02.2020_00h00	9.14754e-24	2.0957e-20	2.87067e-53	1.6937e-51	[4, 5]	Group56	19.4636	254	[Actc1, Actg1, Actn2, Adam19, Adamts1, Add1, Adgra2, Adgrg1, Adgrg6, Adm2, Adrb2, Agfg1, Agt, Akap13, Akap6, Alpk3, Amotl1, Angptl6, Ank2, Ap1b1, Apobec2, Arhgap24, Atf2, Atg7, Atp2b4, Axin2, Bcas3, Becn1, Cad, Calcrl, Camk2d, Cav1, Cav3, Cavin4, Ccl5, Cd200, Cd34, Cd36, Cd59a, Cdc42, Cdh13, Cdkn1a, Chd3, Chil1, Cnot7, Col18a1, Col1a1, Col1a2, Col3a1, Col5a1, Csrp3, Cth, Cxadr, Dab2ip, Dag1, Dand…
GO:1902903	regulation of supramolecular fiber organization	GO_BiologicalProcess-EBI-UniProt-GOA_21.02.2020_00h00	1.08448e-10	2.38152e-07	2.87067e-53	1.6937e-51	[4, 5]	Group56	21.2048	88	[Actg1, Actn2, Add1, Add3, Akap13, Ankrd23, Apobec3, Arfip1, Arhgap28, Arhgef2, Arpc5l, Avil, Baiap2l1, Bin1, Capn1, Capzb, Cav1, Cav3, Cdc42, Cdc42ep2, Cfl2, Cgnl1, Clasp1, Clip2, Cryab, Dbn1, Dctn1, Emilin1, Eml2, F11r, Fam49b, Fchsd2, Fkbp4, Gm14137, Grb2, Grina, Hspg2, Hyal1, Inpp5j, Inpp5k, Kank1, Kank3, Limch1, Lmod1, Lmod2, Lmod3, Map1a, Map2, Mapk8ip1, Mapre3, Mapt, Mef2c, Mid1, Mid1ip1, …
GO:0007015	actin filament organization	GO_BiologicalProcess-EBI-UniProt-GOA_21.02.2020_00h00	5.64496e-15	1.2735e-11	2.87067e-53	1.6937e-51	[4, 6]	Group56	22.8448	106	[Abi1, Acta1, Actc1, Actg1, Actn2, Add1, Add3, Aif1l, Apobec3, Arfip1, Arhgap12, Arhgap28, Arhgef2, Arpc5l, Avil, Baiap2l1, Bin1, Cald1, Cap2, Capn1, Capzb, Casp4, Cav3, Ccdc155, Cdc42, Cdc42ep2, Cfl2, Cgnl1, Clasp1, Cobl, Coro6, Coro7, Dbn1, Emp2, Enah, F11r, Fam107a, Fam49b, Fchsd2, Gm14137, Grb2, Grina, Hyal1, Inpp5k, Inppl1, Itgb5, Kank1, Kank3, Limch1, Lmod1, Lmod2, Lmod3, Mapk8ip1, Mcu, Mic…
GO:0007507	heart development	GO_BiologicalProcess-EBI-UniProt-GOA_21.02.2020_00h00	1.19945e-19	2.73595e-16	2.87067e-53	1.6937e-51	[4, 5, 6]	Group56	21.751	159	[Actc1, Actn2, Adam19, Adamts1, Adgrg6, Agfg1, Agt, Akap13, Akap6, Alpk3, Ank2, Ap1b1, Apobec2, Atf2, Atg7, Axin2, Cad, Calcrl, Camk2d, Cav3, Cavin4, Cdc42, Cdkn1a, Chd3, Cnot7, Col3a1, Col5a1, Csrp3, Cxadr, Dand5, Dll1, Dnm2, Dvl3, Ednra, Emilin1, Erbb2, Erbb3, Fbn1, Fdps, Fgf9, Fgfr1, Fgfrl1, Fkbp1a, Frem2, Gaa, Galnt11, Gja5, Gys1, Heg1, Herpud1, Heyl, Hif1a, Hspb7, Hspg2, Htr2b, Ift172, Itga4…
GO:0007517	muscle organ development	GO_BiologicalProcess-EBI-UniProt-GOA_21.02.2020_00h00	3.28828e-30	7.55976e-27	2.87067e-53	1.6937e-51	[4, 5, 6]	Group56	29.646	134	[Acta1, Actc1, Actn3, Adarb1, Adrb2, Agfg1, Akap6, Ankrd2, Apobec2, Arntl, Asb2, Atf3, Boc, Btbd1, Cacna1s, Casq1, Cav1, Cav3, Cavin4, Ccnt2, Cd164, Cd200, Cdkn1a, Cfl2, Chd3, Chrna1, Chrnd, Cnot7, Col3a1, Cryab, Csrp3, Cxadr, Dcn, Des, Disp1, Dll1, Egr2, Ephb1, Erbb3, Ergic2, Fdps, Fgf9, Fgfr1, Fgfrl1, Fhl1, Fkbp1a, Flot1, Foxo4, Fxr1, Gpc1, Hdac4, Heg1, Herpud1, Heyl, Jph1, Jph2, Kcnk2, Klf5, K…
GO:0014706	striated muscle tissue development	GO_BiologicalProcess-EBI-UniProt-GOA_21.02.2020_00h00	3.19729e-32	7.35697e-29	2.87067e-53	1.6937e-51	[5]	Group56	29.668	143	[Acta1, Actc1, Actn2, Actn3, Adrb2, Agfg1, Agt, Akap13, Akap6, Alpk3, Ankrd2, Apobec2, Arntl, Asb2, Atf3, Atg7, Boc, Cacna1s, Camk2d, Casq1, Cav1, Cav3, Cavin4, Ccnt2, Cd200, Cdc42, Cdkn1a, Cfl2, Chd3, Chrna1, Chrnd, Cnot7, Csrp3, Cxadr, Dcn, Dll1, Egr2, Ephb1, Erbb3, Ergic2, Fdps, Fgf9, Fgfr1, Fkbp1a, Flot1, Gja5, Gpc1, Hdac4, Heg1, Herpud1, Heyl, Hspg2, Itgb1, Jph2, Kcnk2, Kdm6b, Klf5, Klhl40, …
GO:0014897	striated muscle hypertrophy	GO_BiologicalProcess-EBI-UniProt-GOA_21.02.2020_00h00	2.5017e-07	0.00051385	2.87067e-53	1.6937e-51	[5]	Group56	26.8293	33	[Agt, Akap13, Akap6, Atp2a2, Atp2b4, Becn1, Camk2d, Cav3, Csrp3, Fbxo32, Fdps, Herpud1, Htr2b, Igfbp5, Kdm4a, Klf15, Mef2a, Mef2c, Mlip, Myh6, Myh7, Mymk, Notch1, P2rx4, Pdlim5, Pi16, Ppp3ca, Prkg1, Smad3, Sorbs2, Tcap, Trim63, Ttn]
GO:0031032	actomyosin structure organization	GO_BiologicalProcess-EBI-UniProt-GOA_21.02.2020_00h00	7.82239e-20	1.78507e-16	2.87067e-53	1.6937e-51	[4, 6]	Group56	32.5991	74	[2310002L09Rik, Acta1, Actc1, Actg1, Actn2, Akap13, Ankrd23, Arhgap28, Capn3, Casq1, Casq2, Cav3, Cavin4, Cdc42, Cfl2, Cgnl1, Clasp1, Cnn3, Csrp3, Dab2ip, F11r, Grina, Inpp5k, Itgb1, Itgb5, Jag1, Kank3, Klhl41, Ldb3, Limch1, Lmod1, Lmod2, Lmod3, Mapk8ip1, Mef2a, Mef2c, Myh6, Myh7b, Myl2, Mylk3, Myo18a, Myom1, Myom2, Myom3, Myoz1, Myoz2, Mypn, Neb, Nox4, Nprl3, Nrap, Pdlim4, Pfn2, Pgm5, Prkar1a, P…
GO:0051146	striated muscle cell differentiation	GO_BiologicalProcess-EBI-UniProt-GOA_21.02.2020_00h00	5.54474e-30	1.27418e-26	2.87067e-53	1.6937e-51	[5]	Group56	32.4859	115	[Acta1, Actc1, Actg1, Actn2, Actn3, Agt, Akap13, Akap6, Alpk3, Ankrd2, Ankrd23, Apobec2, Atg7, Bhlhe41, Cacna1s, Camk2d, Capn3, Casq1, Casq2, Cav3, Cavin4, Cd81, Cdkn1a, Cfl2, Chrnb1, Cnot7, Csrp3, Cxadr, Dll1, Dmpk, Dyrk1b, Dysf, Fdps, Flnc, Flot1, Gdf15, Hacd1, Hdac4, Herpud1, Hras, Igf2, Igfbp5, Itgb1, Jag1, Kdm6b, Klf5, Klhl40, Klhl41, Ldb3, Lmod1, Lmod2, Lmod3, Mamstr, Mef2a, Mef2c, Myf6, My…
GO:0003205	cardiac chamber development	GO_BiologicalProcess-EBI-UniProt-GOA_21.02.2020_00h00	1.76127e-07	0.00036335	2.87067e-53	1.6937e-51	[3, 5, 6, 7]	Group56	22.7488	48	[Adamts1, Adgrg6, Ank2, Apobec2, Cav3, Chd3, Dand5, Dnm2, Dvl3, Fgf9, Fgfrl1, Fkbp1a, Gja5, Heg1, Herpud1, Heyl, Hif1a, Jag1, Kcnk2, Matr3, Med1, Mef2c, Myh6, Myh7, Myl2, Naca, Notch1, Nprl3, Nrp2, Nsd2, Pde2a, Plxnd1, Ppp1r13l, Rara, Robo2, Scn5a, Sema3c, Snx17, Tgfb2, Tgfbr2, Tnnc1, Tnni1, Tnni3, Tnnt2, Tpm1, Wnt11, Wnt5a, Xirp2]
GO:0003007	heart morphogenesis	GO_BiologicalProcess-EBI-UniProt-GOA_21.02.2020_00h00	2.63704e-09	5.68547e-06	2.87067e-53	1.6937e-51	[4, 5, 6, 7]	Group56	22.0065	68	[Actc1, Adamts1, Adgrg6, Apobec2, Atf2, Axin2, Cav3, Chd3, Col5a1, Dll1, Dvl3, Fgf9, Fgfrl1, Fkbp1a, Gaa, Gja5, Heg1, Herpud1, Heyl, Hif1a, Htr2b, Ift172, Jag1, Kdm2a, Kif3a, Med1, Mef2c, Mical2, Myh6, Myh7, Myl2, Myom1, Myom2, Myom3, Naca, Ncor2, Notch1, Nprl3, Nrp2, Nsd2, Pdcd4, Pim1, Plxnd1, Ppp1r13l, Rara, Robo2, Rtn4, Ryr1, Sema3c, Smad3, Smim6, Spry1, Synpo2l, Tcap, Tead1, Tgfb2, Tgfbr2, Tn…
GO:0003206	cardiac chamber morphogenesis	GO_BiologicalProcess-EBI-UniProt-GOA_21.02.2020_00h00	3.38012e-06	0.00659799	2.87067e-53	1.6937e-51	[3, 4, 5, 6, 7, 8]	Group56	22.9814	37	[Adamts1, Adgrg6, Apobec2, Cav3, Chd3, Dvl3, Fgf9, Fgfrl1, Fkbp1a, Gja5, Heg1, Herpud1, Heyl, Hif1a, Jag1, Med1, Mef2c, Myh6, Myh7, Myl2, Notch1, Nprl3, Nrp2, Nsd2, Ppp1r13l, Rara, Robo2, Sema3c, Tgfb2, Tgfbr2, Tnnc1, Tnni1, Tnni3, Tnnt2, Tpm1, Wnt11, Wnt5a]
GO:0030239	myofibril assembly	GO_BiologicalProcess-EBI-UniProt-GOA_21.02.2020_00h00	3.28659e-24	7.53286e-21	2.87067e-53	1.6937e-51	[4, 5, 6, 7]	Group56	56.962	45	[Acta1, Actc1, Actg1, Actn2, Akap13, Ankrd23, Capn3, Casq1, Casq2, Cav3, Cavin4, Cfl2, Csrp3, Itgb1, Jag1, Klhl41, Ldb3, Lmod1, Lmod2, Lmod3, Mef2a, Mef2c, Myh6, Myl2, Mylk3, Myom1, Myom2, Myom3, Myoz1, Myoz2, Mypn, Neb, Nprl3, Nrap, Pgm5, Prkar1a, Synpo2l, Tcap, Tmod1, Tnnt1, Tnnt2, Tnnt3, Tpm1, Ttn, Xirp1]
GO:0032956	regulation of actin cytoskeleton organization	GO_BiologicalProcess-EBI-UniProt-GOA_21.02.2020_00h00	3.87321e-07	0.000790521	2.87067e-53	1.6937e-51	[4, 5, 6, 7]	Group56	18.8119	76	[Actg1, Actn2, Add1, Add3, Akap13, Ankrd23, Apobec3, Arfip1, Arhgap28, Arpc5l, Avil, Baiap2l1, Bcas3, Bin1, Capn1, Capzb, Cav3, Cdc42, Cdc42ep2, Cdk5r1, Cfl2, Cgnl1, Clasp1, Dbn1, F11r, Fam107a, Fam49b, Fchsd2, Gm14137, Grb2, Grina, Hras, Hyal1, Inpp5k, Kank1, Kank3, Limch1, Lmod1, Lmod2, Lmod3, Mapk8ip1, Mef2c, Mylk3, Neb, Nox4, Nprl3, Pdlim4, Pfn2, Pick1, Pxn, Pycard, Rhob, Rhobtb1, Rhoq, Shroo…
GO:0035051	cardiocyte differentiation	GO_BiologicalProcess-EBI-UniProt-GOA_21.02.2020_00h00	7.94379e-11	1.74763e-07	2.87067e-53	1.6937e-51	[4, 5, 6, 7]	Group56	26.1905	55	[Actc1, Actn2, Agt, Akap13, Akap6, Alpk3, Apobec2, Atg7, Camk2d, Cav3, Cavin4, Cdkn1a, Cnot7, Csrp3, Cxadr, Dll1, Fdps, Herpud1, Itgb1, Jag1, Kdm6b, Klf5, Mef2a, Mef2c, Myh6, Myl2, Mylk3, Myo18b, Myom1, Myom2, Myom3, Neb, Notch1, Nox4, Nprl3, Nrap, Pdcd4, Pdlim5, Pi16, Popdc2, Prkg1, Rara, Sema3c, Sgcb, Sik1, Sorbs2, Speg, Spry1, Tcap, Tenm4, Tgfb2, Tsc1, Ttn, Vegfa, Xirp1]
GO:0048634	regulation of muscle organ development	GO_BiologicalProcess-EBI-UniProt-GOA_21.02.2020_00h00	2.64242e-06	0.00518972	2.87067e-53	1.6937e-51	[4, 5, 6, 7]	Group56	22.5989	40	[Actn3, Adrb2, Agfg1, Akap6, Arntl, Boc, Cav3, Cdkn1a, Cxadr, Dll1, Ephb1, Erbb3, Fdps, Fgf9, Fgfr1, Flot1, Gpc1, Hdac4, Herpud1, Jph2, Kcnk2, Klhl41, Lmod3, Mef2c, Mtm1, Myf6, Myog, Naca, Ncam1, Notch1, Pi16, Pim1, Rbfox1, Rbm24, Rps6kb1, Smad3, Tcf4, Tgfbr2, Usp2, Ybx3]
GO:0048644	muscle organ morphogenesis	GO_BiologicalProcess-EBI-UniProt-GOA_21.02.2020_00h00	1.73088e-07	0.000357255	2.87067e-53	1.6937e-51	[4, 5, 6, 7]	Group56	28.1818	31	[Actc1, Adarb1, Apobec2, Chd3, Col3a1, Fkbp1a, Heg1, Herpud1, Lif, Med1, Myf6, Myh6, Myh7, Myl2, Mylk, Myom1, Myom2, Myom3, Notch1, Nprl3, Smtnl1, Tcap, Tgfb2, Tnnc1, Tnni1, Tnni3, Tnnt2, Tpm1, Ttn, Wnt5a, Xirp2]
GO:0051153	regulation of striated muscle cell differentiation	GO_BiologicalProcess-EBI-UniProt-GOA_21.02.2020_00h00	1.40298e-05	0.0266426	2.87067e-53	1.6937e-51	[5, 6]	Group56	23.3577	32	[Actn3, Akap13, Akap6, Ankrd2, Ankrd23, Bhlhe41, Cav3, Csrp3, Dll1, Dmpk, Fdps, Flot1, Gdf15, Hdac4, Lmod3, Mamstr, Mef2c, Myf6, Mylk3, Myog, Naca, Neu2, Notch1, Nprl3, Pi16, Plpp7, Rbm24, Rbm38, Sik1, Smyd1, Trim72, Ybx1]
GO:0055002	striated muscle cell development	GO_BiologicalProcess-EBI-UniProt-GOA_21.02.2020_00h00	1.58021e-27	3.62817e-24	2.87067e-53	1.6937e-51	[5, 6]	Group56	38.6792	82	[Acta1, Actc1, Actg1, Actn2, Actn3, Agt, Akap13, Akap6, Alpk3, Ankrd23, Apobec2, Atg7, Cacna1s, Camk2d, Capn3, Casq1, Casq2, Cav3, Cavin4, Cdkn1a, Cfl2, Chrnb1, Cnot7, Csrp3, Cxadr, Dysf, Fdps, Flnc, Hdac4, Herpud1, Itgb1, Jag1, Klhl40, Klhl41, Ldb3, Lmod1, Lmod2, Lmod3, Mef2a, Mef2c, Myf6, Myh6, Myl2, Mylk3, Myo18b, Myog, Myom1, Myom2, Myom3, Myorg, Myoz1, Myoz2, Mypn, Naca, Neb, Nprl3, Nrap, Pd…
GO:0003300	cardiac muscle hypertrophy	GO_BiologicalProcess-EBI-UniProt-GOA_21.02.2020_00h00	9.4047e-07	0.00189317	2.87067e-53	1.6937e-51	[6]	Group56	26.2712	31	[Agt, Akap13, Akap6, Atp2a2, Atp2b4, Becn1, Camk2d, Cav3, Csrp3, Fbxo32, Fdps, Herpud1, Htr2b, Kdm4a, Klf15, Mef2a, Mef2c, Mlip, Myh6, Myh7, Notch1, P2rx4, Pdlim5, Pi16, Ppp3ca, Prkg1, Smad3, Sorbs2, Tcap, Trim63, Ttn]
GO:0014902	myotube differentiation	GO_BiologicalProcess-EBI-UniProt-GOA_21.02.2020_00h00	2.30481e-11	5.09594e-08	2.87067e-53	1.6937e-51	[6]	Group56	31.5789	42	[Acta1, Actn3, Ankrd2, Bhlhe41, Cacna1s, Cav3, Cd81, Csrp3, Dmpk, Dyrk1b, Flot1, Gdf15, Hacd1, Hdac4, Klf5, Klhl40, Klhl41, Lmod3, Mamstr, Mef2c, Myf6, Mymk, Mymx, Myog, Myorg, Naca, Neu2, Notch1, Pld3, Plpp7, Ppp3ca, Rbm24, Rbm38, Ryr1, Sik1, Ski, Smyd1, Smyd3, Sort1, Stac3, Stim1, Trim72]
GO:0016202	regulation of striated muscle tissue development	GO_BiologicalProcess-EBI-UniProt-GOA_21.02.2020_00h00	1.13867e-06	0.00228531	2.87067e-53	1.6937e-51	[4, 5, 6, 7, 8]	Group56	23.1214	40	[Actn3, Adrb2, Agfg1, Akap6, Arntl, Boc, Cav3, Cdkn1a, Cxadr, Dll1, Ephb1, Erbb3, Fdps, Fgf9, Fgfr1, Flot1, Gpc1, Hdac4, Herpud1, Jph2, Kcnk2, Klhl41, Lmod3, Mef2c, Mtm1, Myf6, Myog, Naca, Ncam1, Notch1, Pi16, Pim1, Rbfox1, Rbm24, Rps6kb1, Smad3, Tcf4, Tgfbr2, Usp2, Ybx3]
GO:0048738	cardiac muscle tissue development	GO_BiologicalProcess-EBI-UniProt-GOA_21.02.2020_00h00	1.32146e-15	2.99574e-12	2.87067e-53	1.6937e-51	[5, 6, 7]	Group56	26.8707	79	[Actc1, Actn2, Agfg1, Agt, Akap13, Akap6, Alpk3, Apobec2, Atg7, Camk2d, Cav3, Cavin4, Cdc42, Cdkn1a, Chd3, Cnot7, Csrp3, Cxadr, Dll1, Erbb3, Fdps, Fgf9, Fgfr1, Fkbp1a, Gja5, Heg1, Herpud1, Hspg2, Itgb1, Jph2, Kcnk2, Kdm6b, Med1, Mef2a, Mef2c, Myh6, Myh7, Myl2, Mylk3, Myo18b, Myom1, Myom2, Myom3, Ncam1, Neb, Notch1, Nox4, Nprl3, Nrap, Pdlim5, Pi16, Pim1, Popdc2, Ppp1r13l, Prkar1a, Prkg1, Rara, Sgc…
GO:0055006	cardiac cell development	GO_BiologicalProcess-EBI-UniProt-GOA_21.02.2020_00h00	6.96994e-13	1.55639e-09	2.87067e-53	1.6937e-51	[4, 5, 6, 7, 8]	Group56	34.127	43	[Actc1, Actn2, Agt, Akap13, Akap6, Alpk3, Apobec2, Atg7, Camk2d, Cav3, Cavin4, Cdkn1a, Cnot7, Csrp3, Cxadr, Fdps, Herpud1, Jag1, Mef2a, Myh6, Myl2, Mylk3, Myo18b, Myom1, Myom2, Myom3, Neb, Notch1, Nprl3, Nrap, Pdcd4, Pdlim5, Pi16, Popdc2, Prkg1, Sgcb, Sorbs2, Speg, Spry1, Tcap, Ttn, Vegfa, Xirp1]
GO:0060415	muscle tissue morphogenesis	GO_BiologicalProcess-EBI-UniProt-GOA_21.02.2020_00h00	2.76697e-07	0.000567783	2.87067e-53	1.6937e-51	[4, 5, 6, 7, 8]	Group56	28.7129	29	[Actc1, Adarb1, Apobec2, Chd3, Col3a1, Fkbp1a, Heg1, Herpud1, Med1, Myf6, Myh6, Myh7, Myl2, Mylk, Myom1, Myom2, Myom3, Notch1, Nprl3, Tcap, Tgfb2, Tnnc1, Tnni1, Tnni3, Tnnt2, Tpm1, Ttn, Wnt5a, Xirp2]
GO:0060538	skeletal muscle organ development	GO_BiologicalProcess-EBI-UniProt-GOA_21.02.2020_00h00	3.94204e-21	9.01545e-18	2.87067e-53	1.6937e-51	[5, 6, 7]	Group56	34.1014	74	[Acta1, Actn3, Adrb2, Ankrd2, Apobec2, Arntl, Asb2, Atf3, Cacna1s, Casq1, Cav1, Ccnt2, Cd200, Cfl2, Chrna1, Chrnd, Cnot7, Dcn, Disp1, Dll1, Egr2, Ephb1, Ergic2, Fgfrl1, Flot1, Gpc1, Hdac4, Heyl, Klf5, Klhl40, Klhl41, Large1, Lmod3, Mbnl1, Mef2c, Mef2d, Mtm1, Myf6, Myh7b, Myl6b, Mylpf, Mymx, Myog, Myom1, Myom2, Myorg, Myoz1, Myoz2, Naca, Neurl1a, Notch1, Nupr1, Popdc2, Ppp3ca, Rb1, Rbfox1, Rbm24, …
GO:0003231	cardiac ventricle development	GO_BiologicalProcess-EBI-UniProt-GOA_21.02.2020_00h00	3.55837e-07	0.000726974	2.87067e-53	1.6937e-51	[4, 6, 7, 8]	Group56	24.375	39	[Apobec2, Chd3, Dand5, Dnm2, Fgf9, Fgfrl1, Fkbp1a, Gja5, Heg1, Herpud1, Heyl, Hif1a, Jag1, Kcnk2, Matr3, Med1, Mef2c, Myh6, Myh7, Myl2, Naca, Notch1, Nprl3, Nsd2, Pde2a, Ppp1r13l, Robo2, Scn5a, Sema3c, Tgfb2, Tgfbr2, Tnnc1, Tnni1, Tnni3, Tnnt2, Tpm1, Wnt11, Wnt5a, Xirp2]
GO:0045214	sarcomere organization	GO_BiologicalProcess-EBI-UniProt-GOA_21.02.2020_00h00	1.2319e-20	2.81366e-17	2.87067e-53	1.6937e-51	[5, 6, 7, 8]	Group56	61.4035	35	[Actg1, Actn2, Akap13, Ankrd23, Capn3, Casq1, Casq2, Cav3, Cfl2, Csrp3, Itgb1, Jag1, Klhl41, Ldb3, Lmod2, Mef2c, Myh6, Mylk3, Myom1, Myom2, Myom3, Myoz1, Myoz2, Mypn, Neb, Nprl3, Prkar1a, Synpo2l, Tcap, Tnnt1, Tnnt2, Tnnt3, Tpm1, Ttn, Xirp1]
GO:0048747	muscle fiber development	GO_BiologicalProcess-EBI-UniProt-GOA_21.02.2020_00h00	8.65319e-13	1.9288e-09	2.87067e-53	1.6937e-51	[6, 7]	Group56	42.1053	32	[Acta1, Actn3, Cacna1s, Chrnb1, Cxadr, Dysf, Flnc, Hdac4, Klhl40, Klhl41, Lmod3, Myf6, Myh6, Myl2, Myo18b, Myog, Myom1, Myom2, Myom3, Myorg, Naca, Neb, Nrap, Ppp3ca, Ryr1, Sgcb, Ski, Stac3, Tcap, Ttn, Vegfa, Wfikkn2]
GO:0055007	cardiac muscle cell differentiation	GO_BiologicalProcess-EBI-UniProt-GOA_21.02.2020_00h00	5.40021e-11	1.18967e-07	2.87067e-53	1.6937e-51	[5, 6, 7, 8]	Group56	28.8344	47	[Actc1, Actn2, Agt, Akap13, Akap6, Alpk3, Apobec2, Atg7, Camk2d, Cav3, Cavin4, Cdkn1a, Cnot7, Csrp3, Cxadr, Dll1, Fdps, Herpud1, Itgb1, Kdm6b, Mef2a, Mef2c, Myh6, Myl2, Mylk3, Myo18b, Myom1, Myom2, Myom3, Neb, Nox4, Nprl3, Nrap, Pdlim5, Pi16, Popdc2, Prkg1, Rara, Sgcb, Sik1, Sorbs2, Speg, Tcap, Tsc1, Ttn, Vegfa, Xirp1]
GO:0110020	regulation of actomyosin structure organization	GO_BiologicalProcess-EBI-UniProt-GOA_21.02.2020_00h00	2.41896e-06	0.00476293	2.87067e-53	1.6937e-51	[5, 6, 7, 8]	Group56	25.641	30	[Actg1, Akap13, Ankrd23, Arhgap28, Cav3, Cdc42, Cgnl1, Clasp1, F11r, Grina, Inpp5k, Kank3, Limch1, Mapk8ip1, Mef2c, Mylk3, Nox4, Nprl3, Pdlim4, Pfn2, Pxn, Smad3, Sorbs3, Synpo2l, Tgfb3, Tmeff2, Tpm1, Tsc1, Wasf2, Wnt11]
GO:0110053	regulation of actin filament organization	GO_BiologicalProcess-EBI-UniProt-GOA_21.02.2020_00h00	1.73342e-06	0.00344603	2.87067e-53	1.6937e-51	[5, 6, 7, 8]	Group56	19.6078	60	[Actg1, Actn2, Add1, Add3, Apobec3, Arfip1, Arhgap28, Arpc5l, Avil, Baiap2l1, Bin1, Capn1, Capzb, Cdc42, Cdc42ep2, Cfl2, Cgnl1, Clasp1, Dbn1, F11r, Fam49b, Fchsd2, Gm14137, Grb2, Grina, Hyal1, Inpp5k, Kank1, Kank3, Limch1, Lmod1, Lmod2, Lmod3, Mapk8ip1, Nox4, Pdlim4, Pfn2, Pick1, Pxn, Pycard, Shroom2, Smad3, Smim6, Sorbs3, Sptan1, Sptbn1, Ssh2, Synpo, Synpo2, Synpo2l, Tgfb3, Tlr2, Tmeff2, Tmod1, …
GO:0007519	skeletal muscle tissue development	GO_BiologicalProcess-EBI-UniProt-GOA_21.02.2020_00h00	4.24637e-20	9.69446e-17	2.87067e-53	1.6937e-51	[6, 7, 8]	Group56	34.1463	70	[Acta1, Actn3, Adrb2, Ankrd2, Apobec2, Arntl, Asb2, Atf3, Cacna1s, Casq1, Cav1, Ccnt2, Cd200, Cfl2, Chrna1, Chrnd, Cnot7, Dcn, Dll1, Egr2, Ephb1, Ergic2, Flot1, Gpc1, Hdac4, Heyl, Klf5, Klhl40, Klhl41, Lmod3, Mbnl1, Mef2c, Mef2d, Mtm1, Myf6, Myh7b, Myl6b, Mylpf, Myog, Myom1, Myom2, Myorg, Myoz1, Myoz2, Naca, Neurl1a, Notch1, Nupr1, Popdc2, Ppp3ca, Rb1, Rbfox1, Rbm24, Rps6kb1, Ryr1, Ski, Smim6, Sm…
GO:0055008	cardiac muscle tissue morphogenesis	GO_BiologicalProcess-EBI-UniProt-GOA_21.02.2020_00h00	2.23023e-06	0.00439802	2.87067e-53	1.6937e-51	[5, 6, 7, 8, 9]	Group56	28.4091	25	[Actc1, Apobec2, Chd3, Fkbp1a, Heg1, Herpud1, Med1, Myh6, Myh7, Myl2, Myom1, Myom2, Myom3, Notch1, Nprl3, Tcap, Tgfb2, Tnnc1, Tnni1, Tnni3, Tnnt2, Tpm1, Ttn, Wnt5a, Xirp2]
GO:0055013	cardiac muscle cell development	GO_BiologicalProcess-EBI-UniProt-GOA_21.02.2020_00h00	1.37137e-11	3.03621e-08	2.87067e-53	1.6937e-51	[5, 6, 7, 8, 9]	Group56	33.6207	39	[Actc1, Actn2, Agt, Akap13, Akap6, Alpk3, Apobec2, Atg7, Camk2d, Cav3, Cavin4, Cdkn1a, Cnot7, Csrp3, Cxadr, Fdps, Herpud1, Mef2a, Myh6, Myl2, Mylk3, Myo18b, Myom1, Myom2, Myom3, Neb, Nprl3, Nrap, Pdlim5, Pi16, Popdc2, Prkg1, Sgcb, Sorbs2, Speg, Tcap, Ttn, Vegfa, Xirp1]
GO:0055003	cardiac myofibril assembly	GO_BiologicalProcess-EBI-UniProt-GOA_21.02.2020_00h00	5.04678e-08	0.000105932	2.87067e-53	1.6937e-51	[5, 6, 7, 8, 9, 10]	Group56	53.8462	14	[Actc1, Cavin4, Csrp3, Mef2a, Myl2, Mylk3, Myom1, Myom2, Myom3, Neb, Nprl3, Nrap, Tcap, Ttn]
GO:1903514	release of sequestered calcium ion into cytosol by endoplasmic reticulum	GO_BiologicalProcess-EBI-UniProt-GOA_21.02.2020_00h00	2.3322e-05	0.0439387	1.60648e-19	6.74722e-18	[5, 6, 7, 8, 11, 12, 13, 14, 15]	Group57	40	12	[Ank2, Camk2d, Casq1, Casq2, Chd3, Dhrs7c, Hrc, Nol3, Ryr1, Tmem38a, Tmem38b, Trdn]
GO:0014808	release of sequestered calcium ion into cytosol by sarcoplasmic reticulum	GO_BiologicalProcess-EBI-UniProt-GOA_21.02.2020_00h00	1.54597e-05	0.0292807	1.60648e-19	6.74722e-18	[6, 7, 8, 9, 10, 12, 13, 14, 15, 16]	Group57	41.3793	12	[Ank2, Camk2d, Casq1, Casq2, Chd3, Dhrs7c, Hrc, Nol3, Ryr1, Tmem38a, Tmem38b, Trdn]
GO:0051050	positive regulation of transport	GO_BiologicalProcess-EBI-UniProt-GOA_21.02.2020_00h00	5.21484e-09	1.11754e-05	1.60648e-19	6.74722e-18	[2, 3, 4, 5]	Group57	15.6783	193	[1500015O10Rik, Abca1, Abca7, Abcb1a, Abr, Acsl3, Acsl4, Acsl6, Actn2, Add1, Adora1, Adrb2, Agt, Ak1, Akap6, Akt2, Alox5, Ank2, Ank3, Ap2a1, Apbb1, Apobec3, Apopt1, Appl2, Arid5a, Asph, Atf4, Atg7, Atp1b1, Atp1b2, Atp2a1, Atp6ap1, Bbc3, Bcas3, Bin1, C1qtnf1, C1qtnf3, Cacna2d1, Camk2a, Capn3, Car2, Casp4, Casq1, Cav1, Cav3, Ccl5, Cd276, Cd34, Cd36, Cd81, Cdc42, Cdk5r1, Cdkn1a, Cebpb, Cemip, Chchd1…
GO:0055082	cellular chemical homeostasis	GO_BiologicalProcess-EBI-UniProt-GOA_21.02.2020_00h00	1.39179e-10	3.05358e-07	1.60648e-19	6.74722e-18	[3, 5]	Group57	17.0408	167	[Abca2, Adora1, Adrb2, Agt, Akap6, Ank2, Asph, Atf4, Atg7, Atp13a3, Atp1a2, Atp1a3, Atp1b1, Atp1b2, Atp2a1, Atp2a2, Atp2a3, Atp2b4, Atp6ap1, Atp6v0a1, Bbc3, Bnip3, C1qtnf1, C1qtnf3, Cacna2d1, Camk2d, Capn3, Car2, Casq1, Casq2, Cav1, Cav3, Ccl5, Cd36, Cdh23, Cdkn1c, Cemip, Chd3, Ckb, Cmklr1, Csrp3, Cul5, Cxcl13, Dbi, Ddit3, Dgat2, Dhrs7c, Dmpk, Ednra, Enpp1, Ern1, Ero1l, Esr1, F2, Fgf21, Fitm2, Fk…
GO:0032411	positive regulation of transporter activity	GO_BiologicalProcess-EBI-UniProt-GOA_21.02.2020_00h00	8.94284e-06	0.017206	1.60648e-19	6.74722e-18	[3, 4, 5, 6]	Group57	23.5714	33	[Abcb1a, Actn2, Adrb2, Akap6, Alox5, Ank2, Ank3, Apopt1, Asph, Atp1b1, Atp1b2, Atp2a1, Cacna2d1, Casq1, Dnm2, Hspa2, Ikbkb, Jph2, Kif5b, Lrrc26, Pink1, Plcb1, Prkg1, S100a1, Stac, Stac3, Stim1, Stim2, Tcaf1, Tesc, Tmsb4x, Trdn, Wnk1]
GO:0034762	regulation of transmembrane transport	GO_BiologicalProcess-EBI-UniProt-GOA_21.02.2020_00h00	7.76696e-15	1.7499e-11	1.60648e-19	6.74722e-18	[4, 5]	Group57	20.6472	134	[Abcb1a, Acsl6, Actb, Actn2, Adrb2, Agfg1, Agt, Ahnak, Ak1, Akap6, Akt2, Alox5, Ank2, Ank3, Apopt1, Appl2, Arl6ip5, Asph, Aspscr1, Atp1a2, Atp1b1, Atp1b2, Atp2a1, Atp2b4, Bin1, Cacna1s, Cacna2d1, Cacnb1, Cacng1, Cacng6, Camk2d, Capn3, Car2, Casq1, Casq2, Cav1, Cav3, Cbarp, Cemip, Chd3, Clic3, Clic5, Dapk1, Dbi, Dhrs7c, Dnm2, Dysf, Ednra, Enpp1, Erbb3, Esr1, F2, Fgf21, Fhl1, Fkbp1a, Fxyd1, Fyn, Gj…
GO:0034764	positive regulation of transmembrane transport	GO_BiologicalProcess-EBI-UniProt-GOA_21.02.2020_00h00	7.70757e-07	0.00155539	1.60648e-19	6.74722e-18	[3, 4, 5, 6]	Group57	20.438	56	[Abcb1a, Acsl6, Actn2, Adrb2, Agt, Ak1, Akap6, Akt2, Alox5, Ank2, Ank3, Apopt1, Asph, Atp1b1, Atp1b2, Atp2a1, Cacna2d1, Capn3, Car2, Casq1, Cemip, Dbi, Dnm2, Ednra, Erbb3, F2, Fgf21, Fxyd1, Hspa2, Ikbkb, Jph2, Kcnh2, Kcnj2, Kif5b, Klf15, Lrrc26, Mef2a, Oga, Pdk1, Pink1, Plcb1, Prkg1, Repin1, Rhoq, S100a1, Slc26a6, Sorbs1, Stac, Stac3, Stim1, Stim2, Tcaf1, Tesc, Tmsb4x, Trdn, Wnk1]
GO:0043269	regulation of ion transport	GO_BiologicalProcess-EBI-UniProt-GOA_21.02.2020_00h00	7.10224e-13	1.58522e-09	1.60648e-19	6.74722e-18	[4, 5]	Group57	18.6881	151	[Abca7, Abcb1a, Acsl4, Acsl6, Actn2, Adora1, Adrb2, Agfg1, Agt, Ahnak, Akap6, Akt2, Alox5, Ank2, Ank3, Apopt1, Arl6ip5, Asph, Atf4, Atp1a2, Atp1b1, Atp1b2, Atp2a1, Atp2b4, Best1, Best3, Bin1, Cacna1s, Cacna2d1, Cacnb1, Cacng1, Cacng6, Camk2a, Camk2d, Capn3, Car2, Casq1, Casq2, Cav1, Cav3, Cbarp, Ccl5, Cebpb, Cemip, Chd3, Clic3, Clic5, Dapk1, Dbi, Dhrs7c, Dmpk, Dnm2, Dysf, Ednra, Eprs, F2, Fabp3, …
GO:0043270	positive regulation of ion transport	GO_BiologicalProcess-EBI-UniProt-GOA_21.02.2020_00h00	9.4421e-07	0.00189881	1.60648e-19	6.74722e-18	[3, 4, 5, 6]	Group57	18.956	69	[Abca7, Abcb1a, Acsl6, Actn2, Adora1, Adrb2, Agt, Akap6, Akt2, Alox5, Ank2, Ank3, Apopt1, Asph, Atf4, Atp1b1, Atp1b2, Atp2a1, Cacna2d1, Camk2a, Capn3, Casq1, Cav1, Ccl5, Cebpb, Cemip, Dbi, Dnm2, Ednra, F2, Fabp3, Fhl1, Fxyd1, Gabbr1, Gnas, Hbp1, Hspa2, Ikbkb, Jph2, Kcnh2, Kcnj2, Kif5b, Lrrc26, Mapk9, Mylk, Oga, Orai1, P2rx4, P2ry2, Pdk1, Pink1, Pla2g6, Plcb1, Prkg1, Rtn4, S100a1, Scn5a, Stac, Sta…
GO:0006812	cation transport	GO_BiologicalProcess-EBI-UniProt-GOA_21.02.2020_00h00	1.29025e-13	2.89791e-10	1.60648e-19	6.74722e-18	[5]	Group57	16.7761	230	[Abcb1a, Actn2, Adora1, Adrb2, Agt, Ahnak, Akap6, Akt2, Alox5, Ank1, Ank2, Ank3, Ano10, Apopt1, Asph, Atf4, Atp13a3, Atp1a2, Atp1a3, Atp1b1, Atp1b2, Atp2a1, Atp2a2, Atp2a3, Atp2b4, Atp5a1, Atp5h, Atp6ap1, Atp6v0a1, Atp6v0e2, Atp6v1c2, Atp6v1d, Atp6v1e1, Bbc3, Best1, Bin1, Cacna1s, Cacna2d1, Cacnb1, Cacng1, Cacng6, Calcrl, Camk2a, Camk2b, Camk2d, Camk2g, Capn3, Casq1, Casq2, Cav1, Cav3, Cbarp, Ccl…
GO:0006873	cellular ion homeostasis	GO_BiologicalProcess-EBI-UniProt-GOA_21.02.2020_00h00	4.55623e-09	9.77766e-06	1.60648e-19	6.74722e-18	[4, 6]	Group57	17.2503	133	[Adora1, Adrb2, Agt, Akap6, Ank2, Asph, Atf4, Atp13a3, Atp1a2, Atp1a3, Atp1b1, Atp1b2, Atp2a1, Atp2a2, Atp2a3, Atp2b4, Atp6ap1, Atp6v0a1, Bbc3, Bnip3, C1qtnf1, Cacna2d1, Camk2d, Capn3, Car2, Casq1, Casq2, Cav1, Cav3, Ccl5, Cd36, Cdh23, Cdkn1c, Cemip, Chd3, Ckb, Cmklr1, Csrp3, Cul5, Cxcl13, Dbi, Ddit3, Dhrs7c, Dmpk, Ednra, Enpp1, Ero1l, Esr1, F2, Fkbp1a, Fxyd1, Fyn, Fzd9, Got1, Gpr157, Gpr20, Gpr3…
GO:0022857	transmembrane transporter activity	GO_BiologicalProcess-EBI-UniProt-GOA_21.02.2020_00h00	6.45374e-10	1.4024e-06	1.60648e-19	6.74722e-18	[5]	Group57	15.6964	213	[Abca1, Abca2, Abca3, Abca4, Abca5, Abca7, Abca8b, Abcb1a, Abcc10, Abcd4, Actb, Actn2, Adrb2, Agfg1, Agt, Ahnak, Akap6, Alox5, Ank2, Ank3, Ano10, Ano5, Apopt1, Aqp9, Asph, Atp1a2, Atp1a3, Atp1b1, Atp1b2, Atp2a1, Atp2a2, Atp2a3, Atp2b4, Atp5a1, Atp5h, Atp6ap1, Atp6v0a1, Atp6v0e2, Atp6v1c2, Atp6v1d, Atp6v1e1, Best1, Best3, Cacna1s, Cacna2d1, Cacnb1, Cacng1, Cacng6, Camk2d, Casq1, Casq2, Cav1, Cav3,…
GO:0022898	regulation of transmembrane transporter activity	GO_BiologicalProcess-EBI-UniProt-GOA_21.02.2020_00h00	1.7339e-09	3.75043e-06	1.60648e-19	6.74722e-18	[4, 5, 6]	Group57	22.2591	67	[Abcb1a, Actb, Actn2, Adrb2, Agfg1, Ahnak, Akap6, Alox5, Ank2, Ank3, Apopt1, Asph, Atp1a2, Atp1b1, Atp1b2, Atp2a1, Cacna2d1, Cacnb1, Camk2d, Casq1, Casq2, Cav1, Cav3, Cbarp, Dapk1, Dnm2, Dysf, Fhl1, Fkbp1a, Fxyd1, Gnb5, Gpr35, Hecw2, Hrc, Hspa2, Ikbkb, Jph2, Jsrp1, Kif5b, Klhl24, Lrrc26, Mef2c, Mink1, Mrln, Pim1, Pink1, Pla2g6, Plcb1, Ppargc1a, Prkg1, Prnp, Rapgef1, S100a1, Sla, Smim6, Stac, Stac…
GO:0034220	ion transmembrane transport	GO_BiologicalProcess-EBI-UniProt-GOA_21.02.2020_00h00	4.78074e-11	1.05463e-07	1.60648e-19	6.74722e-18	[5]	Group57	16.0322	219	[Abcb1a, Acsl6, Actn2, Adrb2, Agfg1, Agt, Ahnak, Akap6, Akt2, Alox5, Ank2, Ank3, Ano10, Ano5, Apopt1, Arl6ip5, Asph, Atp1a2, Atp1a3, Atp1b1, Atp1b2, Atp2a1, Atp2a2, Atp2a3, Atp2b4, Atp5a1, Atp5h, Atp6ap1, Atp6v0a1, Atp6v0e2, Atp6v1c2, Atp6v1d, Atp6v1e1, Bbc3, Best1, Best3, Bin1, Cacna1s, Cacna2d1, Cacnb1, Cacng1, Cacng6, Camk2d, Capn3, Casq1, Casq2, Cav1, Cav3, Cbarp, Cemip, Chd3, Chrna1, Chrnb1,…
GO:0050801	ion homeostasis	GO_BiologicalProcess-EBI-UniProt-GOA_21.02.2020_00h00	8.44507e-12	1.87312e-08	1.60648e-19	6.74722e-18	[5]	Group57	17.6596	166	[Abca1, Adora1, Adrb2, Agt, Akap6, Ank1, Ank2, Ank3, Asph, Atf4, Atg7, Atp13a3, Atp1a2, Atp1a3, Atp1b1, Atp1b2, Atp2a1, Atp2a2, Atp2a3, Atp2b4, Atp6ap1, Atp6v0a1, Bbc3, Bnip3, C1qtnf1, Cacna2d1, Camk2d, Capn3, Car2, Casq1, Casq2, Cav1, Cav3, Ccl5, Cd36, Cdh23, Cdkn1c, Cemip, Chd3, Ckb, Cmklr1, Cnnm4, Csrp3, Cul5, Cxcl13, Dbi, Dcn, Ddit3, Dgat1, Dgat2, Dhrs7c, Dmpk, Ednra, Enpp1, Ero1l, Esr1, F2, …
GO:0034765	regulation of ion transmembrane transport	GO_BiologicalProcess-EBI-UniProt-GOA_21.02.2020_00h00	1.79212e-11	3.96596e-08	1.60648e-19	6.74722e-18	[5, 6]	Group57	20.0737	109	[Abcb1a, Acsl6, Actn2, Adrb2, Agfg1, Agt, Ahnak, Akap6, Akt2, Alox5, Ank2, Ank3, Apopt1, Arl6ip5, Asph, Atp1a2, Atp1b1, Atp1b2, Atp2a1, Atp2b4, Bin1, Cacna1s, Cacna2d1, Cacnb1, Cacng1, Cacng6, Camk2d, Capn3, Casq1, Casq2, Cav1, Cav3, Cbarp, Cemip, Chd3, Clic3, Clic5, Dapk1, Dbi, Dhrs7c, Dnm2, Dysf, Ednra, F2, Fhl1, Fkbp1a, Fxyd1, Fyn, Gja5, Gnb5, Gpr35, Gpr89, Hecw2, Hrc, Hspa2, Ikbkb, Jph2, Jsrp…
GO:0034767	positive regulation of ion transmembrane transport	GO_BiologicalProcess-EBI-UniProt-GOA_21.02.2020_00h00	7.07142e-06	0.0136549	1.60648e-19	6.74722e-18	[4, 5, 6, 7]	Group57	20.8531	44	[Abcb1a, Acsl6, Actn2, Adrb2, Agt, Akap6, Alox5, Ank2, Ank3, Apopt1, Asph, Atp1b1, Atp1b2, Atp2a1, Cacna2d1, Capn3, Casq1, Cemip, Dbi, Dnm2, Ednra, F2, Fxyd1, Hspa2, Ikbkb, Jph2, Kcnh2, Kcnj2, Kif5b, Lrrc26, Pdk1, Pink1, Plcb1, Prkg1, S100a1, Stac, Stac3, Stim1, Stim2, Tcaf1, Tesc, Tmsb4x, Trdn, Wnk1]
GO:0010959	regulation of metal ion transport	GO_BiologicalProcess-EBI-UniProt-GOA_21.02.2020_00h00	8.05693e-13	1.79669e-09	1.60648e-19	6.74722e-18	[5, 6, 7]	Group57	21.4583	103	[Actn2, Adora1, Adrb2, Agt, Ahnak, Akap6, Akt2, Ank2, Ank3, Asph, Atf4, Atp1a2, Atp1b1, Atp1b2, Atp2a1, Atp2b4, Best1, Bin1, Cacna2d1, Cacnb1, Cacng1, Camk2a, Camk2d, Capn3, Casq1, Casq2, Cav1, Cav3, Cbarp, Ccl5, Cemip, Chd3, Dbi, Dhrs7c, Dmpk, Dnm2, Dysf, Ednra, F2, Fhl1, Fkbp1a, Fxyd1, Fyn, Gnai2, Gnao1, Gnas, Gnb5, Gpr35, Hbp1, Hecw2, Hfe, Hrc, Hspa2, Ikbkb, Inpp5k, Jph2, Jsrp1, Kcnh2, Kcnj2, …
GO:0015075	ion transmembrane transporter activity	GO_BiologicalProcess-EBI-UniProt-GOA_21.02.2020_00h00	1.69749e-09	3.67336e-06	1.60648e-19	6.74722e-18	[6]	Group57	16.0451	185	[Abcb1a, Actn2, Adrb2, Agfg1, Agt, Ahnak, Akap6, Alox5, Ank2, Ank3, Ano10, Ano5, Apopt1, Asph, Atp1a2, Atp1a3, Atp1b1, Atp1b2, Atp2a1, Atp2a2, Atp2a3, Atp2b4, Atp5a1, Atp5h, Atp6ap1, Atp6v0a1, Atp6v0e2, Atp6v1c2, Atp6v1d, Atp6v1e1, Best1, Best3, Cacna1s, Cacna2d1, Cacnb1, Cacng1, Cacng6, Camk2d, Casq1, Casq2, Cav1, Cav3, Cbarp, Chrna1, Chrnb1, Chrnd, Chrne, Chrng, Clic3, Clic5, Cnnm4, Cox6a2, Cox…
GO:0015318	inorganic molecular entity transmembrane transporter activity	GO_BiologicalProcess-EBI-UniProt-GOA_21.02.2020_00h00	7.87481e-11	1.73325e-07	1.60648e-19	6.74722e-18	[6]	Group57	16.7126	182	[Abcb1a, Actn2, Adrb2, Agt, Ahnak, Akap6, Alox5, Ank2, Ank3, Ano10, Ano5, Apopt1, Aqp9, Asph, Atp1a2, Atp1a3, Atp1b1, Atp1b2, Atp2a1, Atp2a2, Atp2a3, Atp2b4, Atp5a1, Atp5h, Atp6ap1, Atp6v0a1, Atp6v0e2, Atp6v1c2, Atp6v1d, Atp6v1e1, Best1, Best3, Cacna1s, Cacna2d1, Cacnb1, Cacng1, Cacng6, Camk2d, Casq1, Casq2, Cav1, Cav3, Cbarp, Chrna1, Chrnb1, Chrnd, Chrne, Chrng, Clic3, Clic5, Cnnm4, Cox6a2, Cox7…
GO:0015672	monovalent inorganic cation transport	GO_BiologicalProcess-EBI-UniProt-GOA_21.02.2020_00h00	8.54121e-08	0.000177828	1.60648e-19	6.74722e-18	[6]	Group57	17.4121	109	[Actn2, Adora1, Adrb2, Agt, Akap6, Akt2, Alox5, Ank1, Ank2, Ank3, Apopt1, Atf4, Atp1a2, Atp1a3, Atp1b1, Atp1b2, Atp2a1, Atp2a2, Atp2a3, Atp2b4, Atp5a1, Atp5h, Atp6ap1, Atp6v0a1, Atp6v0e2, Atp6v1c2, Atp6v1d, Atp6v1e1, Bin1, Camk2d, Casq2, Cav1, Cav3, Cdk2, Cnnm4, Cox6a2, Cox7a1, Cox7a2l, Cox8b, Dmpk, Dnm2, Fhl1, Fxyd1, Gja5, Gnas, Hbp1, Hecw2, Ikbkb, Kcna7, Kcnb1, Kcnh2, Kcnj12, Kcnj2, Kcnk13, Kcn…
GO:0019722	calcium-mediated signaling	GO_BiologicalProcess-EBI-UniProt-GOA_21.02.2020_00h00	3.11631e-06	0.00609239	1.60648e-19	6.74722e-18	[5, 6, 7]	Group57	20.4	51	[Actn3, Akap6, Ank2, Asph, Atp1b1, Atp2a2, Atp2b4, Calml4, Casq1, Casq2, Cdh13, Cmklr1, Dmpk, Dyrk2, Erbb3, Exoc4, Fkbp1a, Hdac4, Hrc, Htr2b, Irgm2, Itpr2, Jph1, Jph2, Jsrp1, L1cam, Mapk7, Mapt, Mcu, Myoz1, Myoz2, Ncam1, Nfatc4, P2rx4, Pdk1, Pdk2, Ppp3ca, Ppp3cb, Prnp, Ryr1, Ryr3, Syk, Tmbim1, Tmbim4, Tmem38a, Tmem38b, Tnni3, Tpcn1, Trdn, Trpm4, Zap70]
GO:0022803	passive transmembrane transporter activity	GO_BiologicalProcess-EBI-UniProt-GOA_21.02.2020_00h00	1.51959e-07	0.000314402	1.60648e-19	6.74722e-18	[6]	Group57	16.7364	120	[Abcb1a, Actn2, Adrb2, Agt, Ahnak, Akap6, Ank2, Ank3, Ano10, Ano5, Aqp9, Asph, Atp2b4, Atp5a1, Atp5h, Atp6ap1, Best1, Best3, Cacna1s, Cacna2d1, Cacnb1, Cacng1, Cacng6, Camk2d, Casq1, Casq2, Cav1, Cav3, Cbarp, Chrna1, Chrnb1, Chrnd, Chrne, Chrng, Clic3, Clic5, Dapk1, Dysf, Fkbp1a, Fxyd1, Gja5, Glrb, Gnb5, Gpr35, Gpr89, Hrc, Ikbkb, Itpr2, Jph1, Jph2, Jsrp1, Kcna7, Kcnb1, Kcnh2, Kcnj12, Kcnj2, Kcnk1…
GO:0030001	metal ion transport	GO_BiologicalProcess-EBI-UniProt-GOA_21.02.2020_00h00	4.12388e-09	8.8581e-06	1.60648e-19	6.74722e-18	[6]	Group57	16.2633	168	[Actn2, Adora1, Adrb2, Agt, Ahnak, Akap6, Akt2, Ank2, Ank3, Asph, Atf4, Atp1a2, Atp1a3, Atp1b1, Atp1b2, Atp2a1, Atp2a2, Atp2a3, Atp2b4, Bbc3, Best1, Bin1, Cacna1s, Cacna2d1, Cacnb1, Cacng1, Cacng6, Calcrl, Camk2a, Camk2b, Camk2d, Camk2g, Capn3, Casq1, Casq2, Cav1, Cav3, Cbarp, Ccl5, Cdh23, Cdk2, Cemip, Chd3, Cnnm4, Dbi, Ddit3, Dhrs7c, Dmpk, Dnm2, Dysf, Ednra, Ero1l, F2, Fhl1, Fkbp1a, Fkbp4, Fxyd1…
GO:0030003	cellular cation homeostasis	GO_BiologicalProcess-EBI-UniProt-GOA_21.02.2020_00h00	4.44008e-09	9.53286e-06	1.60648e-19	6.74722e-18	[5, 7]	Group57	17.351	131	[Adora1, Adrb2, Agt, Akap6, Ank2, Asph, Atf4, Atp13a3, Atp1a2, Atp1a3, Atp1b1, Atp1b2, Atp2a1, Atp2a2, Atp2a3, Atp2b4, Atp6ap1, Atp6v0a1, Bbc3, Bnip3, C1qtnf1, Cacna2d1, Camk2d, Capn3, Car2, Casq1, Casq2, Cav1, Cav3, Ccl5, Cd36, Cdh23, Cdkn1c, Cemip, Chd3, Cmklr1, Csrp3, Cul5, Cxcl13, Dbi, Ddit3, Dhrs7c, Dmpk, Ednra, Ero1l, Esr1, F2, Fkbp1a, Fxyd1, Fyn, Fzd9, Got1, Gpr157, Gpr20, Gpr35, Gpr89, Gr…
GO:0032412	regulation of ion transmembrane transporter activity	GO_BiologicalProcess-EBI-UniProt-GOA_21.02.2020_00h00	2.61987e-09	5.65107e-06	1.60648e-19	6.74722e-18	[5, 6, 7]	Group57	22.4138	65	[Abcb1a, Actn2, Adrb2, Agfg1, Ahnak, Akap6, Alox5, Ank2, Ank3, Apopt1, Asph, Atp1a2, Atp1b1, Atp1b2, Atp2a1, Cacna2d1, Cacnb1, Camk2d, Casq1, Casq2, Cav1, Cav3, Cbarp, Dapk1, Dnm2, Dysf, Fhl1, Fkbp1a, Fxyd1, Gnb5, Gpr35, Hecw2, Hrc, Hspa2, Ikbkb, Jph2, Jsrp1, Kif5b, Klhl24, Lrrc26, Mef2c, Mink1, Mrln, Pink1, Pla2g6, Plcb1, Ppargc1a, Prkg1, Prnp, Rapgef1, S100a1, Sla, Smim6, Stac, Stac3, Stim1, St…
GO:0032414	positive regulation of ion transmembrane transporter activity	GO_BiologicalProcess-EBI-UniProt-GOA_21.02.2020_00h00	2.12107e-06	0.00418911	1.60648e-19	6.74722e-18	[4, 5, 6, 7, 8]	Group57	24.812	33	[Abcb1a, Actn2, Adrb2, Akap6, Alox5, Ank2, Ank3, Apopt1, Asph, Atp1b1, Atp1b2, Atp2a1, Cacna2d1, Casq1, Dnm2, Hspa2, Ikbkb, Jph2, Kif5b, Lrrc26, Pink1, Plcb1, Prkg1, S100a1, Stac, Stac3, Stim1, Stim2, Tcaf1, Tesc, Tmsb4x, Trdn, Wnk1]
GO:0055080	cation homeostasis	GO_BiologicalProcess-EBI-UniProt-GOA_21.02.2020_00h00	3.3874e-10	7.39469e-07	1.60648e-19	6.74722e-18	[6]	Group57	17.3709	148	[Adora1, Adrb2, Agt, Akap6, Ank1, Ank2, Ank3, Asph, Atf4, Atp13a3, Atp1a2, Atp1a3, Atp1b1, Atp1b2, Atp2a1, Atp2a2, Atp2a3, Atp2b4, Atp6ap1, Atp6v0a1, Bbc3, Bnip3, C1qtnf1, Cacna2d1, Camk2d, Capn3, Car2, Casq1, Casq2, Cav1, Cav3, Ccl5, Cd36, Cdh23, Cdkn1c, Cemip, Chd3, Cmklr1, Cnnm4, Csrp3, Cul5, Cxcl13, Dbi, Ddit3, Dhrs7c, Dmpk, Ednra, Ero1l, Esr1, F2, Fam20a, Fbxl5, Fitm1, Fkbp1a, Fxyd1, Fyn, Fz…
GO:0072511	divalent inorganic cation transport	GO_BiologicalProcess-EBI-UniProt-GOA_21.02.2020_00h00	1.37669e-09	2.98604e-06	1.60648e-19	6.74722e-18	[6]	Group57	18.838	107	[Adrb2, Agt, Ahnak, Akap6, Ank2, Asph, Atp1a2, Atp1b1, Atp2a1, Atp2a2, Atp2a3, Atp2b4, Bbc3, Best1, Bin1, Cacna1s, Cacna2d1, Cacnb1, Cacng1, Cacng6, Calcrl, Camk2a, Camk2b, Camk2d, Camk2g, Capn3, Casq1, Casq2, Cav1, Cav3, Cbarp, Ccl5, Cdh23, Cemip, Chd3, Cnnm4, Dbi, Ddit3, Dhrs7c, Dysf, Ednra, Ero1l, F2, Fkbp1a, Fxyd1, Fyn, Gnai2, Gnao1, Gnb5, Gpr35, Hrc, Hspa2, Htr2b, Inpp5k, Itpr2, Jph1, Jph2, …
GO:0098655	cation transmembrane transport	GO_BiologicalProcess-EBI-UniProt-GOA_21.02.2020_00h00	2.23064e-12	4.96317e-09	1.60648e-19	6.74722e-18	[6]	Group57	17.3023	186	[Actn2, Adrb2, Agt, Ahnak, Akap6, Alox5, Ank2, Ank3, Ano10, Apopt1, Asph, Atp1a2, Atp1a3, Atp1b1, Atp1b2, Atp2a1, Atp2a2, Atp2a3, Atp2b4, Atp5a1, Atp5h, Atp6ap1, Atp6v0a1, Atp6v0e2, Atp6v1c2, Atp6v1d, Atp6v1e1, Bbc3, Bin1, Cacna1s, Cacna2d1, Cacnb1, Cacng1, Cacng6, Camk2d, Capn3, Casq1, Casq2, Cav1, Cav3, Cbarp, Cemip, Chd3, Chrna1, Chrnb1, Chrnd, Chrne, Chrng, Cnnm4, Cox6a2, Cox7a1, Cox7a2l, Cox…
GO:0098660	inorganic ion transmembrane transport	GO_BiologicalProcess-EBI-UniProt-GOA_21.02.2020_00h00	3.13762e-10	6.85569e-07	1.60648e-19	6.74722e-18	[6]	Group57	16.7647	171	[Actn2, Adrb2, Agt, Ahnak, Akap6, Alox5, Ank2, Ank3, Ano10, Ano5, Apopt1, Asph, Atp1a2, Atp1a3, Atp1b1, Atp1b2, Atp2a1, Atp2a2, Atp2a3, Atp2b4, Atp5a1, Atp5h, Atp6ap1, Atp6v0a1, Atp6v0e2, Atp6v1c2, Atp6v1d, Atp6v1e1, Bbc3, Best1, Best3, Bin1, Cacna1s, Cacna2d1, Cacnb1, Cacng1, Cacng6, Camk2d, Capn3, Casq1, Casq2, Cav1, Cav3, Cbarp, Cemip, Chd3, Clic3, Clic5, Cnnm4, Cox6a2, Cox7a1, Cox7a2l, Cox8b,…
GO:0098771	inorganic ion homeostasis	GO_BiologicalProcess-EBI-UniProt-GOA_21.02.2020_00h00	4.51536e-10	9.83897e-07	1.60648e-19	6.74722e-18	[6]	Group57	17.301	150	[Adora1, Adrb2, Agt, Akap6, Ank1, Ank2, Ank3, Asph, Atf4, Atp13a3, Atp1a2, Atp1a3, Atp1b1, Atp1b2, Atp2a1, Atp2a2, Atp2a3, Atp2b4, Atp6ap1, Atp6v0a1, Bbc3, Bnip3, C1qtnf1, Cacna2d1, Camk2d, Capn3, Car2, Casq1, Casq2, Cav1, Cav3, Ccl5, Cd36, Cdh23, Cdkn1c, Cemip, Chd3, Ckb, Cmklr1, Cnnm4, Csrp3, Cul5, Cxcl13, Dbi, Ddit3, Dhrs7c, Dmpk, Ednra, Enpp1, Ero1l, Esr1, F2, Fam20a, Fbxl5, Fitm1, Fkbp1a, Fx…
GO:0051208	sequestering of calcium ion	GO_BiologicalProcess-EBI-UniProt-GOA_21.02.2020_00h00	1.64744e-05	0.0311695	1.60648e-19	6.74722e-18	[3, 4, 8, 10]	Group57	21.8182	36	[Akap6, Ank2, Asph, Bbc3, Camk2d, Capn3, Casq1, Casq2, Cemip, Chd3, Dbi, Ddit3, Dhrs7c, Ednra, Ero1l, F2, Fkbp1a, Hrc, Htr2b, Itpr2, Jph1, Jph2, Jsrp1, Nol3, Pdk1, Plcb1, Plcb4, Plcl2, Ryr1, Ryr3, Slc8b1, Tgfb2, Tmem38a, Tmem38b, Tpcn1, Trdn]
GO:0051282	regulation of sequestering of calcium ion	GO_BiologicalProcess-EBI-UniProt-GOA_21.02.2020_00h00	1.48655e-05	0.028185	1.60648e-19	6.74722e-18	[3, 4, 5, 9, 11]	Group57	21.9512	36	[Akap6, Ank2, Asph, Bbc3, Camk2d, Capn3, Casq1, Casq2, Cemip, Chd3, Dbi, Ddit3, Dhrs7c, Ednra, Ero1l, F2, Fkbp1a, Hrc, Htr2b, Itpr2, Jph1, Jph2, Jsrp1, Nol3, Pdk1, Plcb1, Plcb4, Plcl2, Ryr1, Ryr3, Slc8b1, Tgfb2, Tmem38a, Tmem38b, Tpcn1, Trdn]
GO:1904062	regulation of cation transmembrane transport	GO_BiologicalProcess-EBI-UniProt-GOA_21.02.2020_00h00	1.32015e-10	2.89773e-07	1.60648e-19	6.74722e-18	[6, 7]	Group57	21.3568	85	[Actn2, Adrb2, Agt, Ahnak, Akap6, Alox5, Ank2, Ank3, Apopt1, Asph, Atp1a2, Atp1b1, Atp1b2, Atp2a1, Atp2b4, Bin1, Cacna2d1, Cacnb1, Cacng1, Camk2d, Capn3, Casq1, Casq2, Cav1, Cav3, Cbarp, Cemip, Chd3, Dapk1, Dbi, Dhrs7c, Dnm2, Dysf, Ednra, F2, Fhl1, Fkbp1a, Fxyd1, Fyn, Gnb5, Gpr35, Hecw2, Hrc, Hspa2, Ikbkb, Jph2, Jsrp1, Kcnh2, Kcnj2, Kif5b, Klhl24, Lrrc26, Mef2c, Mink1, Mrln, Nol3, Pdk1, Pink1, Pl…
GO:1904064	positive regulation of cation transmembrane transport	GO_BiologicalProcess-EBI-UniProt-GOA_21.02.2020_00h00	8.54062e-06	0.0164407	1.60648e-19	6.74722e-18	[5, 6, 7, 8]	Group57	21.2435	41	[Actn2, Adrb2, Agt, Akap6, Alox5, Ank2, Ank3, Apopt1, Asph, Atp1b1, Atp1b2, Atp2a1, Cacna2d1, Capn3, Casq1, Cemip, Dbi, Dnm2, Ednra, F2, Fxyd1, Hspa2, Ikbkb, Jph2, Kcnh2, Kcnj2, Kif5b, Lrrc26, Pdk1, Pink1, Plcb1, Prkg1, S100a1, Stac, Stac3, Stim1, Stim2, Tesc, Tmsb4x, Trdn, Wnk1]
GO:0002028	regulation of sodium ion transport	GO_BiologicalProcess-EBI-UniProt-GOA_21.02.2020_00h00	2.12718e-06	0.00419905	1.60648e-19	6.74722e-18	[6, 7, 8]	Group57	27.2727	27	[Adrb2, Akt2, Ank3, Atp1a2, Atp1b1, Atp1b2, Atp2b4, Camk2d, Cav3, Dmpk, Dnm2, Fxyd1, Gnas, Hecw2, Ikbkb, Kif5b, Klhl24, P2rx4, Per1, Plcb1, Scn5a, Sik1, Sla, Stom, Stoml1, Tesc, Wnk1]
GO:0006875	cellular metal ion homeostasis	GO_BiologicalProcess-EBI-UniProt-GOA_21.02.2020_00h00	4.1136e-08	8.66324e-05	1.60648e-19	6.74722e-18	[6, 8]	Group57	17.2214	119	[Adora1, Adrb2, Agt, Akap6, Ank2, Asph, Atf4, Atp13a3, Atp1a2, Atp1a3, Atp1b1, Atp1b2, Atp2a1, Atp2a2, Atp2a3, Atp2b4, Atp6ap1, Bbc3, Bnip3, C1qtnf1, Cacna2d1, Camk2d, Capn3, Casq1, Casq2, Cav1, Cav3, Ccl5, Cd36, Cdh23, Cdkn1c, Cemip, Chd3, Cmklr1, Csrp3, Cul5, Cxcl13, Dbi, Ddit3, Dhrs7c, Dmpk, Ednra, Ero1l, Esr1, F2, Fkbp1a, Fxyd1, Fyn, Fzd9, Got1, Gpr157, Gpr20, Gpr35, Grina, Gtf2i, Hephl1, Her…
GO:0008324	cation transmembrane transporter activity	GO_BiologicalProcess-EBI-UniProt-GOA_21.02.2020_00h00	1.54856e-10	3.396e-07	1.60648e-19	6.74722e-18	[7]	Group57	17.3141	156	[Actn2, Adrb2, Agt, Ahnak, Akap6, Alox5, Ank2, Ank3, Ano10, Apopt1, Asph, Atp1a2, Atp1a3, Atp1b1, Atp1b2, Atp2a1, Atp2a2, Atp2a3, Atp2b4, Atp5a1, Atp5h, Atp6ap1, Atp6v0a1, Atp6v0e2, Atp6v1c2, Atp6v1d, Atp6v1e1, Cacna1s, Cacna2d1, Cacnb1, Cacng1, Cacng6, Camk2d, Casq1, Casq2, Cav1, Cav3, Cbarp, Chrna1, Chrnb1, Chrnd, Chrne, Chrng, Cnnm4, Cox6a2, Cox7a1, Cox7a2l, Cox8b, Dapk1, Dnm2, Dysf, Fhl1, Fkb…
GO:0015267	channel activity	GO_BiologicalProcess-EBI-UniProt-GOA_21.02.2020_00h00	1.51959e-07	0.000314402	1.60648e-19	6.74722e-18	[7]	Group57	16.7364	120	[Abcb1a, Actn2, Adrb2, Agt, Ahnak, Akap6, Ank2, Ank3, Ano10, Ano5, Aqp9, Asph, Atp2b4, Atp5a1, Atp5h, Atp6ap1, Best1, Best3, Cacna1s, Cacna2d1, Cacnb1, Cacng1, Cacng6, Camk2d, Casq1, Casq2, Cav1, Cav3, Cbarp, Chrna1, Chrnb1, Chrnd, Chrne, Chrng, Clic3, Clic5, Dapk1, Dysf, Fkbp1a, Fxyd1, Gja5, Glrb, Gnb5, Gpr35, Gpr89, Hrc, Ikbkb, Itpr2, Jph1, Jph2, Jsrp1, Kcna7, Kcnb1, Kcnh2, Kcnj12, Kcnj2, Kcnk1…
GO:0055065	metal ion homeostasis	GO_BiologicalProcess-EBI-UniProt-GOA_21.02.2020_00h00	2.47958e-09	5.3559e-06	1.60648e-19	6.74722e-18	[7]	Group57	17.3522	135	[Adora1, Adrb2, Agt, Akap6, Ank1, Ank2, Ank3, Asph, Atf4, Atp13a3, Atp1a2, Atp1a3, Atp1b1, Atp1b2, Atp2a1, Atp2a2, Atp2a3, Atp2b4, Atp6ap1, Bbc3, Bnip3, C1qtnf1, Cacna2d1, Camk2d, Capn3, Casq1, Casq2, Cav1, Cav3, Ccl5, Cd36, Cdh23, Cdkn1c, Cemip, Chd3, Cmklr1, Cnnm4, Csrp3, Cul5, Cxcl13, Dbi, Ddit3, Dhrs7c, Dmpk, Ednra, Ero1l, Esr1, F2, Fam20a, Fbxl5, Fitm1, Fkbp1a, Fxyd1, Fyn, Fzd9, Gnai2, Gnas,…
GO:0070838	divalent metal ion transport	GO_BiologicalProcess-EBI-UniProt-GOA_21.02.2020_00h00	1.81149e-09	3.91644e-06	1.60648e-19	6.74722e-18	[7]	Group57	18.8277	106	[Adrb2, Agt, Ahnak, Akap6, Ank2, Asph, Atp1a2, Atp1b1, Atp2a1, Atp2a2, Atp2a3, Atp2b4, Bbc3, Best1, Bin1, Cacna1s, Cacna2d1, Cacnb1, Cacng1, Cacng6, Calcrl, Camk2a, Camk2b, Camk2d, Camk2g, Capn3, Casq1, Casq2, Cav1, Cav3, Cbarp, Ccl5, Cdh23, Cemip, Chd3, Cnnm4, Dbi, Ddit3, Dhrs7c, Dysf, Ednra, Ero1l, F2, Fkbp1a, Fxyd1, Fyn, Gnai2, Gnao1, Gnb5, Gpr35, Hrc, Hspa2, Htr2b, Inpp5k, Itpr2, Jph1, Jph2, …
GO:0072503	cellular divalent inorganic cation homeostasis	GO_BiologicalProcess-EBI-UniProt-GOA_21.02.2020_00h00	1.79109e-08	3.80607e-05	1.60648e-19	6.74722e-18	[6, 8]	Group57	17.9832	107	[Adora1, Adrb2, Agt, Akap6, Ank2, Asph, Atf4, Atp13a3, Atp1a2, Atp1b1, Atp2a1, Atp2a2, Atp2a3, Atp2b4, Bbc3, Bnip3, C1qtnf1, Cacna2d1, Camk2d, Capn3, Casq1, Casq2, Cav1, Cav3, Ccl5, Cd36, Cdh23, Cdkn1c, Cemip, Chd3, Cmklr1, Csrp3, Cul5, Cxcl13, Dbi, Ddit3, Dhrs7c, Dmpk, Ednra, Ero1l, Esr1, F2, Fkbp1a, Fxyd1, Fyn, Fzd9, Got1, Gpr157, Gpr20, Gpr35, Grina, Gtf2i, Herpud1, Hrc, Htr2b, Il6st, Immt, In…
GO:0072507	divalent inorganic cation homeostasis	GO_BiologicalProcess-EBI-UniProt-GOA_21.02.2020_00h00	3.09846e-09	6.67098e-06	1.60648e-19	6.74722e-18	[7]	Group57	18.2258	113	[Adora1, Adrb2, Agt, Akap6, Ank2, Ank3, Asph, Atf4, Atp13a3, Atp1a2, Atp1b1, Atp2a1, Atp2a2, Atp2a3, Atp2b4, Bbc3, Bnip3, C1qtnf1, Cacna2d1, Camk2d, Capn3, Casq1, Casq2, Cav1, Cav3, Ccl5, Cd36, Cdh23, Cdkn1c, Cemip, Chd3, Cmklr1, Cnnm4, Csrp3, Cul5, Cxcl13, Dbi, Ddit3, Dhrs7c, Dmpk, Ednra, Ero1l, Esr1, F2, Fam20a, Fkbp1a, Fxyd1, Fyn, Fzd9, Gnas, Got1, Gpr157, Gpr20, Gpr35, Grina, Gtf2i, Herpud1, …
GO:0098662	inorganic cation transmembrane transport	GO_BiologicalProcess-EBI-UniProt-GOA_21.02.2020_00h00	2.61084e-10	5.71774e-07	1.60648e-19	6.74722e-18	[7]	Group57	17.1181	158	[Actn2, Adrb2, Agt, Ahnak, Akap6, Alox5, Ank2, Ank3, Apopt1, Asph, Atp1a2, Atp1a3, Atp1b1, Atp1b2, Atp2a1, Atp2a2, Atp2a3, Atp2b4, Atp5a1, Atp5h, Atp6ap1, Atp6v0a1, Atp6v0e2, Atp6v1c2, Atp6v1d, Atp6v1e1, Bbc3, Bin1, Cacna1s, Cacna2d1, Cacnb1, Cacng1, Cacng6, Camk2d, Capn3, Casq1, Casq2, Cav1, Cav3, Cbarp, Cemip, Chd3, Cnnm4, Cox6a2, Cox7a1, Cox7a2l, Cox8b, Dbi, Ddit3, Dhrs7c, Dnm2, Dysf, Ednra, E…
GO:0005216	ion channel activity	GO_BiologicalProcess-EBI-UniProt-GOA_21.02.2020_00h00	9.51206e-08	0.000197756	1.60648e-19	6.74722e-18	[7, 8]	Group57	17.1946	114	[Abcb1a, Actn2, Adrb2, Agt, Ahnak, Akap6, Ank2, Ank3, Ano10, Ano5, Asph, Atp2b4, Atp5a1, Atp5h, Atp6ap1, Best1, Best3, Cacna1s, Cacna2d1, Cacnb1, Cacng1, Cacng6, Camk2d, Casq1, Casq2, Cav1, Cav3, Cbarp, Chrna1, Chrnb1, Chrnd, Chrne, Chrng, Clic3, Clic5, Dapk1, Dysf, Fkbp1a, Fxyd1, Glrb, Gnb5, Gpr35, Gpr89, Hrc, Ikbkb, Itpr2, Jph1, Jph2, Jsrp1, Kcna7, Kcnb1, Kcnh2, Kcnj12, Kcnj2, Kcnk13, Kcnk2, Kc…
GO:0022890	inorganic cation transmembrane transporter activity	GO_BiologicalProcess-EBI-UniProt-GOA_21.02.2020_00h00	5.73377e-10	1.24767e-06	1.60648e-19	6.74722e-18	[7, 8]	Group57	17.3191	146	[Actn2, Adrb2, Agt, Ahnak, Akap6, Alox5, Ank2, Ank3, Ano10, Apopt1, Asph, Atp1a2, Atp1a3, Atp1b1, Atp1b2, Atp2a1, Atp2a2, Atp2a3, Atp2b4, Atp5a1, Atp5h, Atp6ap1, Atp6v0a1, Atp6v0e2, Atp6v1c2, Atp6v1d, Atp6v1e1, Cacna1s, Cacna2d1, Cacnb1, Cacng1, Cacng6, Camk2d, Casq1, Casq2, Cav1, Cav3, Cbarp, Chrna1, Chrnb1, Chrnd, Chrne, Chrng, Cnnm4, Cox6a2, Cox7a1, Cox7a2l, Cox8b, Dapk1, Dnm2, Dysf, Fhl1, Fkb…
GO:0051283	negative regulation of sequestering of calcium ion	GO_BiologicalProcess-EBI-UniProt-GOA_21.02.2020_00h00	1.23872e-05	0.0235605	1.60648e-19	6.74722e-18	[3, 4, 5, 6, 9, 10, 11, 12]	Group57	22.2222	36	[Akap6, Ank2, Asph, Bbc3, Camk2d, Capn3, Casq1, Casq2, Cemip, Chd3, Dbi, Ddit3, Dhrs7c, Ednra, Ero1l, F2, Fkbp1a, Hrc, Htr2b, Itpr2, Jph1, Jph2, Jsrp1, Nol3, Pdk1, Plcb1, Plcb4, Plcl2, Ryr1, Ryr3, Slc8b1, Tgfb2, Tmem38a, Tmem38b, Tpcn1, Trdn]
GO:0051924	regulation of calcium ion transport	GO_BiologicalProcess-EBI-UniProt-GOA_21.02.2020_00h00	4.70086e-10	1.02385e-06	1.60648e-19	6.74722e-18	[6, 7, 8, 9]	Group57	22.327	71	[Adrb2, Agt, Ahnak, Akap6, Ank2, Asph, Atp1a2, Atp1b1, Atp2a1, Best1, Bin1, Cacna2d1, Cacnb1, Cacng1, Camk2a, Camk2d, Capn3, Casq1, Casq2, Cav1, Cav3, Cbarp, Ccl5, Cemip, Chd3, Dbi, Dhrs7c, Dysf, Ednra, F2, Fkbp1a, Fxyd1, Fyn, Gnai2, Gnao1, Gnb5, Gpr35, Hrc, Hspa2, Inpp5k, Jph2, Jsrp1, Mapk8ip1, Mrln, Mylk, Nol3, Oga, Orai1, P2rx4, Pacsin3, Pdk1, Pla2g6, Prnp, Psen2, Ptpn22, S100a1, Slc8b1, Smim6…
GO:1902600	proton transmembrane transport	GO_BiologicalProcess-EBI-UniProt-GOA_21.02.2020_00h00	1.03766e-05	0.0199023	1.60648e-19	6.74722e-18	[7, 8]	Group57	22.0238	37	[Alox5, Apopt1, Atp1a2, Atp1a3, Atp1b1, Atp2a1, Atp2a2, Atp2a3, Atp5a1, Atp5h, Atp6ap1, Atp6v0a1, Atp6v0e2, Atp6v1c2, Atp6v1d, Atp6v1e1, Cox6a2, Cox7a1, Cox7a2l, Cox8b, Mvp, Ndufa4, Plcb1, Slc17a7, Slc26a6, Slc2a4, Slc2a6, Slc2a8, Slc9a8, Slc9a9, Surf1, Sytl2, Tesc, Tmco3, Tmsb4x, Ucp2, Ucp3]
GO:0010522	regulation of calcium ion transport into cytosol	GO_BiologicalProcess-EBI-UniProt-GOA_21.02.2020_00h00	5.1035e-06	0.00990589	1.60648e-19	6.74722e-18	[3, 4, 5, 7, 8, 9, 10, 11, 13]	Group57	24.6032	31	[Adrb2, Akap6, Ank2, Asph, Camk2d, Capn3, Casq1, Casq2, Cav1, Cemip, Chd3, Dbi, Dhrs7c, Ednra, F2, Fkbp1a, Fxyd1, Fyn, Hrc, Jph2, Jsrp1, Nol3, Oga, P2rx4, Pdk1, Prnp, Tgfb2, Tmbim6, Tmem38a, Tmem38b, Trdn]
GO:0006816	calcium ion transport	GO_BiologicalProcess-EBI-UniProt-GOA_21.02.2020_00h00	2.91304e-10	6.37374e-07	1.60648e-19	6.74722e-18	[8]	Group57	19.6881	101	[Adrb2, Agt, Ahnak, Akap6, Ank2, Asph, Atp1a2, Atp1b1, Atp2a1, Atp2a2, Atp2a3, Atp2b4, Bbc3, Best1, Bin1, Cacna1s, Cacna2d1, Cacnb1, Cacng1, Cacng6, Calcrl, Camk2a, Camk2b, Camk2d, Camk2g, Capn3, Casq1, Casq2, Cav1, Cav3, Cbarp, Ccl5, Cdh23, Cemip, Chd3, Dbi, Ddit3, Dhrs7c, Dysf, Ednra, Ero1l, F2, Fkbp1a, Fxyd1, Fyn, Gnai2, Gnao1, Gnb5, Gpr35, Hrc, Hspa2, Htr2b, Inpp5k, Itpr2, Jph1, Jph2, Jsrp1, …
GO:0006874	cellular calcium ion homeostasis	GO_BiologicalProcess-EBI-UniProt-GOA_21.02.2020_00h00	8.68684e-09	1.85725e-05	1.60648e-19	6.74722e-18	[7, 9]	Group57	18.3888	105	[Adora1, Adrb2, Agt, Akap6, Ank2, Asph, Atf4, Atp13a3, Atp1a2, Atp1b1, Atp2a1, Atp2a2, Atp2a3, Atp2b4, Bbc3, Bnip3, C1qtnf1, Cacna2d1, Camk2d, Capn3, Casq1, Casq2, Cav1, Cav3, Ccl5, Cd36, Cdh23, Cdkn1c, Cemip, Chd3, Cmklr1, Csrp3, Cul5, Cxcl13, Dbi, Ddit3, Dhrs7c, Dmpk, Ednra, Ero1l, Esr1, F2, Fkbp1a, Fxyd1, Fyn, Fzd9, Got1, Gpr157, Gpr20, Gpr35, Grina, Gtf2i, Herpud1, Hrc, Htr2b, Il6st, Immt, In…
GO:0015077	monovalent inorganic cation transmembrane transporter activity	GO_BiologicalProcess-EBI-UniProt-GOA_21.02.2020_00h00	1.45565e-06	0.00290547	1.60648e-19	6.74722e-18	[7, 8, 9]	Group57	17.3913	88	[Actn2, Adrb2, Agt, Akap6, Alox5, Ank2, Ank3, Apopt1, Atp1a2, Atp1a3, Atp1b1, Atp1b2, Atp2a1, Atp2a2, Atp2a3, Atp2b4, Atp5a1, Atp5h, Atp6ap1, Atp6v0a1, Atp6v0e2, Atp6v1c2, Atp6v1d, Atp6v1e1, Camk2d, Casq2, Cav1, Cav3, Cnnm4, Cox6a2, Cox7a1, Cox7a2l, Cox8b, Dnm2, Fhl1, Fxyd1, Gnas, Hecw2, Kcna7, Kcnb1, Kcnh2, Kcnj12, Kcnj2, Kcnk13, Kcnk2, Kcnma1, Kcnn1, Kcnn3, Kcnq4, Kif5b, Klhl24, Lrrc26, Mvp, Nd…
GO:0022836	gated channel activity	GO_BiologicalProcess-EBI-UniProt-GOA_21.02.2020_00h00	1.84345e-05	0.0348413	1.60648e-19	6.74722e-18	[8]	Group57	16.8421	80	[Adrb2, Ahnak, Akap6, Ank3, Ano10, Ano5, Asph, Cacna1s, Cacna2d1, Cacnb1, Cacng1, Cacng6, Casq2, Cav1, Cbarp, Chrna1, Chrnb1, Chrnd, Chrne, Chrng, Clic3, Clic5, Dapk1, Dysf, Fkbp1a, Glrb, Gnb5, Gpr35, Gpr89, Hrc, Itpr2, Jph1, Jph2, Jsrp1, Kcna7, Kcnb1, Kcnh2, Kcnj12, Kcnj2, Kcnk13, Kcnk2, Kcnma1, Kcnn1, Kcnn3, Kcnq4, Klhl24, Lrrc26, Mef2c, Mink1, P2rx3, P2rx4, P2rx5, Pex2, Pink1, Ppargc1a, Prkg1,…
GO:0046873	metal ion transmembrane transporter activity	GO_BiologicalProcess-EBI-UniProt-GOA_21.02.2020_00h00	9.43794e-07	0.00189891	1.60648e-19	6.74722e-18	[7, 8, 9]	Group57	16.6929	106	[Actn2, Adrb2, Agt, Ahnak, Akap6, Ank2, Ank3, Asph, Atp1a2, Atp1a3, Atp1b1, Atp1b2, Atp2a1, Atp2a2, Atp2a3, Atp2b4, Cacna1s, Cacna2d1, Cacnb1, Cacng1, Cacng6, Camk2d, Casq1, Casq2, Cav1, Cav3, Cbarp, Cnnm4, Dnm2, Dysf, Fhl1, Fkbp1a, Fxyd1, Gnas, Gnb5, Gpr35, Hecw2, Hrc, Hspa2, Itpr2, Jph1, Jph2, Jsrp1, Kcna7, Kcnb1, Kcnh2, Kcnj12, Kcnj2, Kcnk13, Kcnk2, Kcnma1, Kcnn1, Kcnn3, Kcnq4, Kif5b, Klhl24, …
GO:0055074	calcium ion homeostasis	GO_BiologicalProcess-EBI-UniProt-GOA_21.02.2020_00h00	2.56337e-09	5.53431e-06	1.60648e-19	6.74722e-18	[8]	Group57	18.569	109	[Adora1, Adrb2, Agt, Akap6, Ank2, Asph, Atf4, Atp13a3, Atp1a2, Atp1b1, Atp2a1, Atp2a2, Atp2a3, Atp2b4, Bbc3, Bnip3, C1qtnf1, Cacna2d1, Camk2d, Capn3, Casq1, Casq2, Cav1, Cav3, Ccl5, Cd36, Cdh23, Cdkn1c, Cemip, Chd3, Cmklr1, Csrp3, Cul5, Cxcl13, Dbi, Ddit3, Dhrs7c, Dmpk, Ednra, Ero1l, Esr1, F2, Fam20a, Fkbp1a, Fxyd1, Fyn, Fzd9, Gnas, Got1, Gpr157, Gpr20, Gpr35, Grina, Gtf2i, Herpud1, Hrc, Htr2b, I…
GO:2001257	regulation of cation channel activity	GO_BiologicalProcess-EBI-UniProt-GOA_21.02.2020_00h00	2.70474e-06	0.0053094	1.60648e-19	6.74722e-18	[6, 7, 8, 9, 10]	Group57	21.9388	43	[Actn2, Adrb2, Ahnak, Akap6, Ank2, Ank3, Asph, Cacna2d1, Cacnb1, Casq1, Casq2, Cav1, Cbarp, Dapk1, Dysf, Fkbp1a, Gnb5, Gpr35, Hrc, Ikbkb, Jph2, Jsrp1, Kif5b, Klhl24, Lrrc26, Mef2c, Mink1, Pink1, Pla2g6, Ppargc1a, Prkg1, Rapgef1, S100a1, Sla, Stac, Stac3, Stim1, Stim2, Stom, Stoml1, Tmsb4x, Trdn, Vamp2]
GO:0005261	cation channel activity	GO_BiologicalProcess-EBI-UniProt-GOA_21.02.2020_00h00	4.63983e-07	0.000943741	1.60648e-19	6.74722e-18	[8, 9]	Group57	17.3913	96	[Actn2, Adrb2, Agt, Ahnak, Akap6, Ank2, Ank3, Ano10, Asph, Atp2b4, Atp5a1, Atp5h, Atp6ap1, Cacna1s, Cacna2d1, Cacnb1, Cacng1, Cacng6, Camk2d, Casq1, Casq2, Cav1, Cav3, Cbarp, Chrna1, Chrnb1, Chrnd, Chrne, Chrng, Dapk1, Dysf, Fkbp1a, Fxyd1, Gnb5, Gpr35, Hrc, Ikbkb, Itpr2, Jph1, Jph2, Jsrp1, Kcna7, Kcnb1, Kcnh2, Kcnj12, Kcnj2, Kcnk13, Kcnk2, Kcnma1, Kcnn1, Kcnn3, Kcnq4, Kif5b, Klhl24, Lrrc26, Mcu, …
GO:0070588	calcium ion transmembrane transport	GO_BiologicalProcess-EBI-UniProt-GOA_21.02.2020_00h00	6.33859e-09	1.35709e-05	1.60648e-19	6.74722e-18	[8, 9]	Group57	20.4134	79	[Adrb2, Ahnak, Akap6, Ank2, Asph, Atp1a2, Atp1b1, Atp2a1, Atp2a2, Atp2a3, Atp2b4, Bbc3, Bin1, Cacna1s, Cacna2d1, Cacnb1, Cacng1, Cacng6, Camk2d, Capn3, Casq1, Casq2, Cav3, Cbarp, Cemip, Chd3, Dbi, Ddit3, Dhrs7c, Dysf, Ednra, Ero1l, F2, Fkbp1a, Fyn, Gnb5, Gpr35, Hrc, Hspa2, Htr2b, Itpr2, Jph1, Jph2, Jsrp1, Mcu, Micu1, Mrln, Nol3, Orai1, P2rx4, Pacsin3, Pdk1, Pla2g6, Plcb1, Plcb4, Plcl2, Prnp, Psen…
GO:1901019	regulation of calcium ion transmembrane transporter activity	GO_BiologicalProcess-EBI-UniProt-GOA_21.02.2020_00h00	7.54431e-08	0.000157374	1.60648e-19	6.74722e-18	[6, 7, 8, 9, 10, 11]	Group57	29.703	30	[Ahnak, Akap6, Ank2, Asph, Atp1a2, Atp1b1, Atp2a1, Cacna2d1, Cacnb1, Casq1, Casq2, Cav3, Cbarp, Dysf, Fkbp1a, Gnb5, Gpr35, Hrc, Hspa2, Jph2, Jsrp1, Mrln, Pla2g6, S100a1, Smim6, Stac, Stac3, Stim1, Stim2, Trdn]
GO:1903169	regulation of calcium ion transmembrane transport	GO_BiologicalProcess-EBI-UniProt-GOA_21.02.2020_00h00	4.91769e-10	1.07058e-06	1.60648e-19	6.74722e-18	[7, 8, 9, 10]	Group57	26.0204	51	[Adrb2, Ahnak, Akap6, Ank2, Asph, Atp1a2, Atp1b1, Atp2a1, Bin1, Cacna2d1, Cacnb1, Cacng1, Camk2d, Capn3, Casq1, Casq2, Cav3, Cbarp, Cemip, Chd3, Dbi, Dhrs7c, Dysf, Ednra, F2, Fkbp1a, Fyn, Gnb5, Gpr35, Hrc, Hspa2, Jph2, Jsrp1, Mrln, Nol3, Pdk1, Pla2g6, Prnp, Psen2, Ptpn22, S100a1, Smim6, Stac, Stac3, Stim1, Stim2, Tgfb2, Tmem38a, Tmem38b, Trdn, Tspan13]
GO:0060402	calcium ion transport into cytosol	GO_BiologicalProcess-EBI-UniProt-GOA_21.02.2020_00h00	1.31274e-06	0.00262941	1.60648e-19	6.74722e-18	[4, 10, 12]	Group57	22.0588	45	[Adrb2, Akap6, Ank2, Asph, Bbc3, Cacna2d1, Camk2d, Capn3, Casq1, Casq2, Cav1, Cemip, Chd3, Dbi, Ddit3, Dhrs7c, Ednra, Ero1l, F2, Fkbp1a, Fxyd1, Fyn, Hrc, Htr2b, Itpr2, Jph1, Jph2, Jsrp1, Nol3, Oga, P2rx4, Pdk1, Plcb1, Plcb4, Plcl2, Prnp, Ryr1, Ryr3, Slc8b1, Tgfb2, Tmbim6, Tmem38a, Tmem38b, Tpcn1, Trdn]
GO:0015085	calcium ion transmembrane transporter activity	GO_BiologicalProcess-EBI-UniProt-GOA_21.02.2020_00h00	1.77931e-06	0.0035337	1.60648e-19	6.74722e-18	[8, 9, 10]	Group57	20.9205	50	[Ahnak, Akap6, Ank2, Asph, Atp1a2, Atp1b1, Atp2a1, Atp2a2, Atp2a3, Atp2b4, Cacna1s, Cacna2d1, Cacnb1, Cacng1, Cacng6, Casq1, Casq2, Cav3, Cbarp, Dysf, Fkbp1a, Gnb5, Gpr35, Hrc, Hspa2, Itpr2, Jph1, Jph2, Jsrp1, Mcu, Mrln, Orai1, P2rx4, Pacsin3, Pla2g6, Ryr1, Ryr3, S100a1, Slc24a3, Slc8b1, Smim6, Stac, Stac3, Stim1, Stim2, Tmem37, Tnni3, Tpcn1, Trdn, Trpm4]
GO:0060401	cytosolic calcium ion transport	GO_BiologicalProcess-EBI-UniProt-GOA_21.02.2020_00h00	2.34604e-07	0.00048258	1.60648e-19	6.74722e-18	[9]	Group57	22.2222	50	[Adrb2, Akap6, Ank2, Asph, Atp2a2, Atp2a3, Bbc3, Cacna2d1, Camk2d, Capn3, Casq1, Casq2, Cav1, Cemip, Chd3, Dbi, Ddit3, Dhrs7c, Ednra, Ero1l, F2, Fkbp1a, Fxyd1, Fyn, Hrc, Htr2b, Itpr2, Jph1, Jph2, Jsrp1, Mcu, Micu1, Nol3, Oga, P2rx4, Pdk1, Plcb1, Plcb4, Plcl2, Prnp, Psen2, Ryr1, Ryr3, Slc8b1, Tgfb2, Tmbim6, Tmem38a, Tmem38b, Tpcn1, Trdn]
GO:0070296	sarcoplasmic reticulum calcium ion transport	GO_BiologicalProcess-EBI-UniProt-GOA_21.02.2020_00h00	1.10684e-07	0.000229559	1.60648e-19	6.74722e-18	[9]	Group57	45.7143	16	[Ank2, Atp2a1, Atp2a2, Cacng1, Camk2d, Casq1, Casq2, Chd3, Dhrs7c, Hrc, Mrln, Nol3, Ryr1, Tmem38a, Tmem38b, Trdn]
GO:0051209	release of sequestered calcium ion into cytosol	GO_BiologicalProcess-EBI-UniProt-GOA_21.02.2020_00h00	1.07562e-05	0.020609	1.60648e-19	6.74722e-18	[4, 5, 6, 7, 10, 11, 12, 13, 14]	Group57	22.5	36	[Akap6, Ank2, Asph, Bbc3, Camk2d, Capn3, Casq1, Casq2, Cemip, Chd3, Dbi, Ddit3, Dhrs7c, Ednra, Ero1l, F2, Fkbp1a, Hrc, Htr2b, Itpr2, Jph1, Jph2, Jsrp1, Nol3, Pdk1, Plcb1, Plcb4, Plcl2, Ryr1, Ryr3, Slc8b1, Tgfb2, Tmem38a, Tmem38b, Tpcn1, Trdn]
GO:0097553	calcium ion transmembrane import into cytosol	GO_BiologicalProcess-EBI-UniProt-GOA_21.02.2020_00h00	1.21912e-05	0.023212	1.60648e-19	6.74722e-18	[5, 9, 10, 11, 13]	Group57	21.547	39	[Adrb2, Akap6, Ank2, Asph, Bbc3, Camk2d, Capn3, Casq1, Casq2, Cemip, Chd3, Dbi, Ddit3, Dhrs7c, Ednra, Ero1l, F2, Fkbp1a, Fyn, Hrc, Htr2b, Itpr2, Jph1, Jph2, Jsrp1, Nol3, Pdk1, Plcb1, Plcb4, Plcl2, Prnp, Ryr1, Ryr3, Slc8b1, Tgfb2, Tmem38a, Tmem38b, Tpcn1, Trdn]
GO:0007166	cell surface receptor signaling pathway	GO_BiologicalProcess-EBI-UniProt-GOA_21.02.2020_00h00	3.89845e-13	8.72473e-10	7.18681e-23	3.3778e-21	[3, 4, 5]	Group58	14.3624	428	[Abca1, Abca7, Acpp, Acsl1, Adam17, Adamts14, Adamtsl2, Adgra2, Adgrd1, Adgrg1, Adgrg6, Adgrl3, Adora1, Adrb2, Afap1l2, Agfg1, Agt, Akr1b3, Akt2, Amotl1, Ankrd6, Apobec2, Appl2, Arntl, Art1, Artn, Atf3, Atp1a3, Atp6v1c2, Atxn1, Axin2, Baiap2l1, Bcl3, Bcl6, Bex1, Bid, Boc, Brd7, Brwd1, Calcoco1, Calcrl, Camk2a, Card14, Casp4, Cav1, Cav3, Ccdc88c, Ccl5, Ccl9, Ccnd3, Cd27, Cd276, Cd36, Cd59a, Cd74, …
GO:0009890	negative regulation of biosynthetic process	GO_BiologicalProcess-EBI-UniProt-GOA_21.02.2020_00h00	1.96279e-08	4.167e-05	7.18681e-23	3.3778e-21	[3, 4, 5]	Group58	14.4164	268	[Abca2, Abca7, Abcb1a, Acadvl, Alox5ap, Ankrd2, Ap2a1, Apbb1, Apobec1, Apobec2, Apopt1, Arid5a, Arntl, Arx, Asah1, Atf2, Atf3, Atf5, Atg7, Atp2b4, Atxn1, Bcl3, Bcl6, Bhlhe40, Bhlhe41, Brd7, C1qtnf3, Capn3, Caprin1, Cav1, Cbfa2t3, Cbx4, Ccnd3, Cd276, Cd34, Cd36, Cdk2, Cdk5r1, Cdkn1a, Cdkn1c, Cdyl, Cdyl2, Cebpb, Cers1, Chd8, Ciart, Cic, Cnot6l, Cnot7, Cpeb2, Cry2, Cryab, Crym, Ctns, Dab2ip, Dapk1, …
GO:0009891	positive regulation of biosynthetic process	GO_BiologicalProcess-EBI-UniProt-GOA_21.02.2020_00h00	1.06914e-07	0.000221954	7.18681e-23	3.3778e-21	[3, 4, 5]	Group58	13.7885	313	[Aamdc, Abca2, Ablim1, Ablim2, Ablim3, Abra, Acox1, Acsl3, Actn2, Adrb2, Afap1l2, Agfg1, Agt, Akap6, Akap8l, Akna, Aknad1, Akt2, Apbb1, Apobec1, Apobec2, Apobec3, Arhgef2, Arid5a, Arnt, Arntl, Asph, Atf2, Atf3, Atf4, Atf5, Atf6, Atxn1, Banp, Bcas3, Bcl3, Brd7, Brdt, Calcoco1, Camk2d, Capn3, Carf, Casz1, Cavin2, Cavin4, Ccl5, Ccnt2, Ccpg1, Cd200, Cd27, Cd276, Cd36, Cd74, Cd81, Cdc42, Cdh13, Cdk2, …
GO:0009966	regulation of signal transduction	GO_BiologicalProcess-EBI-UniProt-GOA_21.02.2020_00h00	3.15529e-19	7.19091e-16	7.18681e-23	3.3778e-21	[3, 4, 5]	Group58	15.2041	473	[Abca1, Abca7, Abra, Acpp, Actn3, Adam17, Adamtsl2, Adgra2, Adgrg1, Adora1, Adrb2, Afap1l2, Agfg1, Agt, Akap13, Akap6, Akr1b3, Akt2, Ankrd2, Ankrd6, Apip, Apopt1, Appl2, Arhgap12, Arhgap24, Arhgap28, Arhgef2, Arhgef3, Arid5a, Arl6ip5, Arntl, Arrdc3, Asph, Atf3, Atf6, Atp2b4, Atp6ap1, Atp6v1c2, Atxn1, Axin2, Baiap2l1, Bbc3, Bcl3, Bcl6, Becn1, Bid, Bmf, Bnip3, C1qtnf1, C1qtnf3, Camk2b, Camk2d, Capn…
GO:0010604	positive regulation of macromolecule metabolic process	GO_BiologicalProcess-EBI-UniProt-GOA_21.02.2020_00h00	5.3354e-15	1.20473e-11	7.18681e-23	3.3778e-21	[3, 4, 5]	Group58	14.1617	522	[Aamdc, Abca2, Abca7, Abi1, Ablim1, Ablim2, Ablim3, Abra, Acsl1, Acta1, Actc1, Actg1, Actn2, Adam17, Adam19, Adarb1, Adm2, Adora1, Adrb2, Afap1l2, Agfg1, Agt, Akap13, Akap6, Akap8l, Akna, Aknad1, Akt2, Aktip, Ank2, Ank3, Ankrd6, Apbb1, Apobec1, Apobec2, Apobec3, Apopt1, Arhgef2, Arid5a, Arih1, Arl6ip5, Arnt, Arntl, Arrdc3, Arx, Asb11, Asph, Aspscr1, Atf2, Atf3, Atf4, Atf5, Atf6, Atg13, Atg7, Atp2…
GO:0010605	negative regulation of macromolecule metabolic process	GO_BiologicalProcess-EBI-UniProt-GOA_21.02.2020_00h00	1.00291e-07	0.000208404	7.18681e-23	3.3778e-21	[3, 4, 5]	Group58	13.2799	398	[Abca7, Actb, Adarb1, Agfg1, Agt, Akt2, Alox5ap, Ankrd2, Anxa8, Ap2a1, Apbb1, Apobec1, Apobec2, Arid5a, Arntl, Arx, Asah1, Atf2, Atf3, Atf5, Atg7, Atp2b4, Atraid, Atxn1, Axin2, Banp, Bcl3, Bcl6, Bex1, Bhlhe40, Bhlhe41, Bin1, Brd7, C1qtnf3, Capn3, Caprin1, Cav1, Cav3, Cbfa2t3, Cbx4, Ccnd3, Cd27, Cd276, Cd34, Cd36, Cdk2, Cdk5r1, Cdkn1a, Cdkn1c, Cdyl, Cdyl2, Cebpb, Cers1, Chac1, Chd8, Ciart, Cic, Cn…
GO:0010647	positive regulation of cell communication	GO_BiologicalProcess-EBI-UniProt-GOA_21.02.2020_00h00	8.48044e-06	0.0163333	7.18681e-23	3.3778e-21	[3, 4, 5]	Group58	13.4262	270	[1500015O10Rik, Abca7, Abra, Acpp, Acsl4, Adam17, Adgra2, Adgrg1, Adora1, Adrb2, Afap1l2, Agfg1, Agt, Akap13, Akap6, Akr1b3, Akt2, Ank3, Ankrd6, Apopt1, Appl2, Arhgef3, Arl6ip5, Arntl, Atf3, Atf6, Atg7, Atp6ap1, Atp6v1c2, Bbc3, Becn1, Bid, Bmf, Bnip3, C1qtnf1, C1qtnf3, Camk2b, Camk2d, Car2, Carf, Casp4, Cav1, Ccl5, Ccl9, Cd27, Cd36, Cd74, Cd81, Cdc42, Cdc42se2, Cdh13, Chchd10, Chil1, Col1a1, Col3…
GO:0010648	negative regulation of cell communication	GO_BiologicalProcess-EBI-UniProt-GOA_21.02.2020_00h00	5.52739e-15	1.24753e-11	7.18681e-23	3.3778e-21	[3, 4, 5]	Group58	16.8947	247	[Actn3, Adam17, Adamtsl2, Adgra2, Adora1, Adrb2, Agfg1, Agt, Ankrd6, Arhgap12, Arhgap24, Arid5a, Arntl, Arrdc3, Atf3, Atp2b4, Atxn1, Axin2, Bcl3, Bcl6, Bid, Bmf, C1qtnf3, Camk2b, Camk2d, Capn1, Casq2, Castor2, Cav1, Cav3, Ccdc88c, Ccl5, Cd59a, Cd74, Cgnl1, Chac1, Chd8, Chrd, Cnot7, Cr1l, Cry2, Csnk1a1, Cth, Cyld, Dab2ip, Dag1, Dand5, Dcn, Ddit3, Ddit4, Dgkz, Dkk2, Dll1, Dnaja3, Dnajb9, Dnm1, Dnm2…
GO:0031324	negative regulation of cellular metabolic process	GO_BiologicalProcess-EBI-UniProt-GOA_21.02.2020_00h00	4.24885e-10	9.26249e-07	7.18681e-23	3.3778e-21	[3, 4, 5]	Group58	13.8258	408	[Abca2, Abca7, Abcb1a, Acadvl, Actb, Actn3, Adarb1, Agt, Akt2, Alox5ap, Ankrd2, Anxa8, Ap2a1, Apbb1, Apobec1, Apobec2, Apopt1, Appl2, Arid5a, Arntl, Arx, Asah1, Atf2, Atf3, Atf5, Atg7, Atp2b4, Atraid, Atxn1, Axin2, Bcl3, Bcl6, Becn1, Bex1, Bhlhe40, Bhlhe41, Bin1, Bmf, Bnip3, Brd7, C1qtnf3, Capn3, Caprin1, Cav1, Cav3, Cbfa2t3, Cbx4, Ccdc8, Ccnd3, Cd27, Cd276, Cd34, Cd36, Cdk2, Cdk5r1, Cdkn1a, Cdkn…
GO:0031325	positive regulation of cellular metabolic process	GO_BiologicalProcess-EBI-UniProt-GOA_21.02.2020_00h00	4.04872e-16	9.19869e-13	7.18681e-23	3.3778e-21	[3, 4, 5]	Group58	14.305	529	[Aamdc, Abca2, Abca7, Abi1, Ablim1, Ablim2, Ablim3, Abra, Acox1, Acsl1, Acsl3, Actn2, Actn3, Adam17, Adarb1, Adora1, Adrb2, Afap1l2, Agfg1, Agt, Akap13, Akap6, Akap8l, Akna, Aknad1, Akt2, Aktip, Alox5, Ankrd6, Apbb1, Apobec1, Apobec2, Apobec3, Apopt1, Arhgef2, Arid5a, Arih1, Arl6ip5, Arnt, Arntl, Arrdc3, Asph, Aspscr1, Atf2, Atf3, Atf4, Atf5, Atf6, Atg13, Atg16l1, Atg7, Atp2a3, Atp2b4, Atp6ap1, A…
GO:0035556	intracellular signal transduction	GO_BiologicalProcess-EBI-UniProt-GOA_21.02.2020_00h00	2.2825e-25	5.23606e-22	7.18681e-23	3.3778e-21	[3, 4, 5]	Group58	16.4483	452	[Abca1, Abca7, Abr, Abra, Acot11, Actn3, Adam17, Adgrd1, Adgrg1, Adgrg6, Adgrl3, Adm2, Adora1, Adrb2, Agfg1, Agt, Akap13, Akap6, Akr1b3, Akt2, Amotl1, Ank2, Ankrd2, Ankrd6, Apip, Apopt1, Arhgap12, Arhgap24, Arhgap28, Arhgap29, Arhgef2, Arhgef3, Arid5a, Arl6ip5, Arntl, Arrdc3, Asb11, Asb16, Asb2, Asph, Atf3, Atf4, Atp1b1, Atp2a1, Atp2a2, Atp2a3, Atp2b4, Atp6ap1, Babam2, Bbc3, Bcl3, Bcl6, Becn1, Bi…
GO:0051172	negative regulation of nitrogen compound metabolic process	GO_BiologicalProcess-EBI-UniProt-GOA_21.02.2020_00h00	2.82455e-09	6.0869e-06	7.18681e-23	3.3778e-21	[3, 4, 5]	Group58	13.8057	378	[Abca2, Abca7, Actb, Actn3, Adarb1, Agt, Akt2, Alox5ap, Ankrd2, Anxa8, Ap2a1, Apbb1, Apobec1, Apobec2, Arid5a, Arntl, Arx, Asah1, Atf2, Atf3, Atf5, Atg7, Atp2b4, Atraid, Atxn1, Axin2, Banp, Bcl3, Bcl6, Bex1, Bhlhe40, Bhlhe41, Bin1, Brd7, Capn3, Caprin1, Cav1, Cav3, Cbfa2t3, Cbx4, Ccnd3, Cd27, Cd276, Cd34, Cd36, Cdk2, Cdk5r1, Cdkn1a, Cdkn1c, Cdyl, Cdyl2, Cebpb, Cers1, Chac1, Chd8, Ciart, Cic, Cnot…
GO:0051173	positive regulation of nitrogen compound metabolic process	GO_BiologicalProcess-EBI-UniProt-GOA_21.02.2020_00h00	2.58005e-13	5.78447e-10	7.18681e-23	3.3778e-21	[3, 4, 5]	Group58	14.024	490	[Aamdc, Abca2, Abca7, Abi1, Ablim1, Ablim2, Ablim3, Abra, Acox1, Acsl1, Acsl3, Actn2, Adam17, Adarb1, Adora1, Adrb2, Afap1l2, Agfg1, Agt, Akap13, Akap6, Akap8l, Akna, Aknad1, Akt2, Aktip, Ankrd6, Apbb1, Apobec1, Apobec2, Apobec3, Apopt1, Arhgef2, Arid5a, Arih1, Arl6ip5, Arnt, Arntl, Arrdc3, Asb11, Asph, Aspscr1, Atf2, Atf3, Atf4, Atf5, Atf6, Atg13, Atg7, Atp2a3, Atp2b4, Atp6ap1, Atxn1, Axin2, Bab…
GO:0080135	regulation of cellular response to stress	GO_BiologicalProcess-EBI-UniProt-GOA_21.02.2020_00h00	1.12156e-07	0.0002325	7.18681e-23	3.3778e-21	[3, 4, 5]	Group58	16.5589	128	[Adam17, Agfg1, Ankrd6, Apbb1, Arl6ip5, Arntl, Atf4, Atf6, Atg7, Axin2, Babam2, Bcl6, Bid, Cav1, Cav3, Cd27, Cd34, Cd36, Cd74, Cdc42, Cebpg, Cyld, Dab2ip, Dnajb9, Dusp3, Dvl3, Eda2r, Efhd1, Ephb1, Ern1, Eya3, Fbln5, Fbxw7, Foxo3, Fxr1, Fxyd1, Fyn, Fzd4, Gadd45a, Gps2, Grina, Grn, Herpud1, Hif1a, Hras, Hspa9, Ikbkg, Itgam, Kcnk2, Klf4, Klhl31, Kmt5b, Map2k2, Map2k7, Mapk7, Mapk8ip1, Mapk8ip3, Mapk…
GO:0009967	positive regulation of signal transduction	GO_BiologicalProcess-EBI-UniProt-GOA_21.02.2020_00h00	3.86962e-06	0.0075419	7.18681e-23	3.3778e-21	[3, 4, 5, 6]	Group58	13.7661	246	[Abca7, Abra, Acpp, Adam17, Adgra2, Adgrg1, Adora1, Adrb2, Afap1l2, Agfg1, Agt, Akap13, Akap6, Akr1b3, Akt2, Ankrd6, Apopt1, Appl2, Arhgef3, Arl6ip5, Arntl, Atf3, Atf6, Atp6ap1, Atp6v1c2, Bbc3, Becn1, Bid, Bmf, Bnip3, C1qtnf1, C1qtnf3, Camk2b, Camk2d, Carf, Casp4, Cav1, Ccl5, Ccl9, Cd27, Cd36, Cd74, Cd81, Cdc42, Cdc42se2, Cdh13, Chchd10, Chil1, Col1a1, Col3a1, Csnk1g1, Cth, Ctsc, Cyfip2, Cyld, Da…
GO:0009968	negative regulation of signal transduction	GO_BiologicalProcess-EBI-UniProt-GOA_21.02.2020_00h00	5.01599e-15	1.13311e-11	7.18681e-23	3.3778e-21	[3, 4, 5, 6]	Group58	17.3446	226	[Actn3, Adam17, Adamtsl2, Adgra2, Adrb2, Agfg1, Agt, Ankrd6, Arhgap12, Arhgap24, Arid5a, Arntl, Arrdc3, Atf3, Atp2b4, Atxn1, Axin2, Bcl3, Bcl6, Bid, Bmf, C1qtnf3, Camk2b, Camk2d, Capn1, Casq2, Castor2, Cav1, Cav3, Ccdc88c, Ccl5, Cd59a, Cd74, Cgnl1, Chac1, Chd8, Chrd, Cnot7, Cr1l, Cry2, Csnk1a1, Cth, Cyld, Dab2ip, Dag1, Dand5, Dcn, Ddit3, Ddit4, Dgkz, Dkk2, Dll1, Dnaja3, Dnajb9, Dnm1, Dnm2, Dusp14…
GO:0031326	regulation of cellular biosynthetic process	GO_BiologicalProcess-EBI-UniProt-GOA_21.02.2020_00h00	1.16888e-05	0.0222672	7.18681e-23	3.3778e-21	[4, 5]	Group58	12.2591	547	[Aamdc, Aars, Abca2, Abca7, Abcb1a, Ablim1, Ablim2, Ablim3, Abra, Abtb1, Acadvl, Acox1, Acsl3, Actn2, Adrb2, Afap1l2, Agfg1, Agt, Ak3, Ak4, Akap6, Akap8l, Akna, Aknad1, Akt2, Alox5ap, Ankrd2, Ankrd23, Ap2a1, Apbb1, Apobec1, Apobec2, Apobec3, Arhgef2, Arid5a, Arnt, Arntl, Arx, Asah1, Ascc2, Asph, Atf2, Atf3, Atf4, Atf5, Atf6, Atg7, Atp2b4, Atxn1, Banp, Bcas3, Bcl3, Bcl6, Bhlhe40, Bhlhe41, Blmh, Br…
GO:0036211	protein modification process	GO_BiologicalProcess-EBI-UniProt-GOA_21.02.2020_00h00	8.41383e-25	1.92929e-21	7.18681e-23	3.3778e-21	[4, 5]	Group58	15.0145	621	[Abca1, Abca2, Abca7, Abcb1a, Abi1, Abraxas2, Acp2, Acsl1, Actb, Adam17, Adarb1, Adm2, Adora1, Adprh, Adprhl1, Adrb2, Afap1l2, Agfg1, Agt, Akap13, Akap6, Akap8l, Akt2, Aktip, Alpk3, Amn1, Ankrd6, Apbb1, Apip, Apobec2, Arhgef2, Arid5a, Arih1, Arl6ip5, Arnt, Arntl, Arrdc3, Art1, Art3, Art5, Asb11, Asb16, Asb2, Asph, Aspscr1, Atat1, Atf2, Atf3, Atg13, Atg16l1, Atg7, Atp1b1, Atp2b4, Atp6ap1, Axin2, B…
GO:0044267	cellular protein metabolic process	GO_BiologicalProcess-EBI-UniProt-GOA_21.02.2020_00h00	9.80373e-21	2.24015e-17	7.18681e-23	3.3778e-21	[4, 5]	Group58	13.9601	735	[1500015O10Rik, Aars, Abca1, Abca2, Abca7, Abcb1a, Abi1, Abraxas2, Abtb1, Acp2, Acsl1, Actb, Adam17, Adamts7, Adarb1, Adm2, Adora1, Adprh, Adprhl1, Adrb2, Afap1l2, Agfg1, Agt, Akap13, Akap6, Akap8l, Akt2, Aktip, Alpk3, Amn1, Ankrd6, Ankzf1, Anxa8, Apbb1, Apip, Apobec2, Apopt1, Arhgef2, Arid5a, Arih1, Arl6ip5, Arnt, Arntl, Arrdc3, Art1, Art3, Art5, Asb11, Asb16, Asb2, Asph, Aspscr1, Atat1, Atf2, A…
GO:0051174	regulation of phosphorus metabolic process	GO_BiologicalProcess-EBI-UniProt-GOA_21.02.2020_00h00	1.56185e-15	3.53448e-12	7.18681e-23	3.3778e-21	[4, 5]	Group58	15.9478	318	[Abca2, Abca7, Abi1, Acsl1, Acsl3, Actb, Actn3, Adam17, Adarb1, Adora1, Adrb2, Afap1l2, Agfg1, Agt, Ak3, Ak4, Akap13, Akap6, Akap8l, Akt2, Aktip, Ankrd6, Apip, Apobec2, Arhgef2, Arl6ip5, Atf3, Atg13, Atp2b4, Atp6ap1, Atxn1, Axin2, C1qtnf1, C1qtnf3, Camk2d, Card14, Cav1, Cav3, Cbfa2t3, Ccdc8, Ccdc88c, Ccl5, Ccl9, Ccnd2, Ccnd3, Ccng2, Ccnt2, Cd27, Cd36, Cd74, Cd80, Cd81, Cdc42, Cdk5r1, Cdkn1a, Cdkn…
GO:0051246	regulation of protein metabolic process	GO_BiologicalProcess-EBI-UniProt-GOA_21.02.2020_00h00	9.81031e-17	2.23283e-13	7.18681e-23	3.3778e-21	[4, 5]	Group58	14.7536	473	[Aars, Abca2, Abca7, Abi1, Abtb1, Acsl1, Actb, Adam17, Adarb1, Adora1, Adrb2, Afap1l2, Agfg1, Agt, Akap13, Akap6, Akap8l, Akt2, Aktip, Ankrd6, Anxa8, Apbb1, Apip, Apobec2, Apopt1, Arhgef2, Arid5a, Arih1, Arl6ip5, Arnt, Arntl, Arrdc3, Asb11, Asph, Aspscr1, Atf3, Atg13, Atg7, Atp2a3, Atp2b4, Atp6ap1, Atraid, Axin2, Banp, Bbc3, Bcl3, Bcl6, Bex1, Bid, Bin1, Brd7, C1qtnf1, C1qtnf3, Camk2d, Capn3, Capr…
GO:0010557	positive regulation of macromolecule biosynthetic process	GO_BiologicalProcess-EBI-UniProt-GOA_21.02.2020_00h00	2.13764e-07	0.000439927	7.18681e-23	3.3778e-21	[4, 5, 6]	Group58	13.8389	292	[Aamdc, Abca2, Ablim1, Ablim2, Ablim3, Abra, Actn2, Adrb2, Afap1l2, Agfg1, Agt, Akap6, Akap8l, Akna, Aknad1, Akt2, Apbb1, Apobec1, Apobec2, Apobec3, Arhgef2, Arid5a, Arnt, Arntl, Asph, Atf2, Atf3, Atf4, Atf5, Atf6, Atxn1, Banp, Bcas3, Bcl3, Brd7, Brdt, Calcoco1, Camk2d, Capn3, Carf, Casz1, Cavin2, Cavin4, Ccnt2, Ccpg1, Cd200, Cd27, Cd276, Cd74, Cd81, Cdc42, Cdh13, Cdk2, Cdk5r1, Cdkn1a, Cebpb, Ceb…
GO:0010558	negative regulation of macromolecule biosynthetic process	GO_BiologicalProcess-EBI-UniProt-GOA_21.02.2020_00h00	4.26995e-08	8.98824e-05	7.18681e-23	3.3778e-21	[4, 5, 6]	Group58	14.4406	253	[Abca7, Alox5ap, Ankrd2, Ap2a1, Apbb1, Apobec1, Apobec2, Arid5a, Arntl, Arx, Asah1, Atf2, Atf3, Atf5, Atg7, Atxn1, Bcl3, Bcl6, Bhlhe40, Bhlhe41, Brd7, Capn3, Caprin1, Cav1, Cbfa2t3, Cbx4, Ccnd3, Cd276, Cd36, Cdk2, Cdk5r1, Cdkn1a, Cdkn1c, Cdyl, Cdyl2, Cebpb, Cers1, Chd8, Ciart, Cic, Cnot6l, Cnot7, Cpeb2, Cry2, Cryab, Crym, Dab2ip, Dapk1, Ddit3, Dnaja3, Dnajb5, Dpf2, E2f2, Eif2a, Eif4a2, Eif4e2, Ei…
GO:0010562	positive regulation of phosphorus metabolic process	GO_BiologicalProcess-EBI-UniProt-GOA_21.02.2020_00h00	1.57265e-09	3.40793e-06	7.18681e-23	3.3778e-21	[4, 5, 6]	Group58	15.6654	206	[Abca7, Abi1, Acsl1, Acsl3, Adam17, Adora1, Adrb2, Afap1l2, Agfg1, Agt, Akap13, Akap6, Akt2, Aktip, Ankrd6, Arhgef2, Arl6ip5, Atg13, Atp2b4, Atp6ap1, Axin2, C1qtnf1, C1qtnf3, Camk2d, Card14, Cav1, Ccl5, Ccl9, Ccnd2, Ccnd3, Ccnt2, Cd27, Cd36, Cd74, Cd80, Cd81, Cdc42, Cdk5r1, Cdkn1a, Cemip, Chil1, Dab2ip, Dag1, Ddr2, Ddt, Dgkz, Dok7, Dvl1, Dvl3, Eda2r, Ednra, Ehd4, Emp2, Enpp2, Ephb1, Ephb3, Ephb6,…
GO:0010563	negative regulation of phosphorus metabolic process	GO_BiologicalProcess-EBI-UniProt-GOA_21.02.2020_00h00	1.02481e-07	0.000212854	7.18681e-23	3.3778e-21	[4, 5, 6]	Group58	17.2308	112	[Abca2, Actb, Actn3, Adarb1, Agt, Apobec2, Atf3, Atxn1, Cav1, Cav3, Cbfa2t3, Ccdc8, Cdkn1a, Cdkn1c, Cry2, Cyld, Dab2ip, Dag1, Ddit4, Dlg2, Dnaja3, Dus2, Dusp14, Dusp18, Dusp3, Dusp8, Dvl1, Emilin1, Enpp1, Fam129a, Fem1a, Fkbp1a, Flcn, Gadd45a, Gbp4, Gnai2, Gps2, Hdac4, Heg1, Igfbp3, Ikbkb, Inpp5j, Inpp5k, Inppl1, Klf4, Klhl31, Ldlrad4, Lif, Ly6a, Mapk8ip1, Mapt, Mical1, Midn, Mpp3, Mvp, Myog, Myo…
GO:0010628	positive regulation of gene expression	GO_BiologicalProcess-EBI-UniProt-GOA_21.02.2020_00h00	2.05491e-09	4.44066e-06	7.18681e-23	3.3778e-21	[4, 5, 6]	Group58	14.2477	321	[Aamdc, Ablim1, Ablim2, Ablim3, Abra, Acta1, Actc1, Actg1, Adam19, Adarb1, Adm2, Adrb2, Afap1l2, Agfg1, Agt, Akap6, Akap8l, Akna, Aknad1, Akt2, Ank2, Ank3, Apbb1, Apobec1, Apobec2, Apobec3, Arhgef2, Arid5a, Arnt, Arntl, Arx, Asph, Atf2, Atf3, Atf4, Atf5, Atf6, Atxn1, Axin2, Banp, Bcas3, Bcl3, Brd7, Brdt, C1qtnf1, Calcoco1, Capn3, Carf, Casz1, Cav1, Cavin2, Cavin4, Ccl5, Ccnt2, Ccpg1, Cd200, Cd34,…
GO:0010629	negative regulation of gene expression	GO_BiologicalProcess-EBI-UniProt-GOA_21.02.2020_00h00	4.18446e-06	0.00813877	7.18681e-23	3.3778e-21	[4, 5, 6]	Group58	13.535	273	[Agfg1, Agt, Akt2, Alox5ap, Ankrd2, Apbb1, Apobec1, Apobec2, Arid5a, Arntl, Arx, Atf2, Atf3, Atf5, Atp2b4, Atxn1, Axin2, Bcl3, Bcl6, Bhlhe40, Bhlhe41, Brd7, C1qtnf3, Capn3, Caprin1, Cav1, Cbfa2t3, Cbx4, Ccnd3, Cd34, Cd36, Cdk2, Cdk5r1, Cdkn1a, Cdkn1c, Cebpb, Chac1, Chd8, Ciart, Cic, Cnot6l, Cnot7, Cpeb2, Cr1l, Cry2, Cryab, Crym, Csdc2, Csde1, Ctif, Ctla2a, Dab2ip, Dapk1, Ddit3, Dis3l2, Dnaja3, Dn…
GO:0016310	phosphorylation	GO_BiologicalProcess-EBI-UniProt-GOA_21.02.2020_00h00	1.3629e-23	3.12103e-20	7.18681e-23	3.3778e-21	[5]	Group58	16.5408	416	[Abca7, Abi1, Acsl1, Actb, Actn3, Adam17, Adarb1, Adm2, Adora1, Adrb2, Afap1l2, Agfg1, Agt, Ak1, Ak3, Ak4, Ak5, Ak8, Akap13, Akap6, Akap8l, Akt2, Aktip, Aldh18a1, Aldoa, Aldoart1, Aldoart2, Alpk3, Ankrd6, Apip, Apobec2, Arhgef2, Arl6ip5, Atf3, Atg13, Atp2b4, Atp5a1, Atp5h, Atp6ap1, Atxn1, Axin2, Bid, C1qtnf1, C1qtnf3, Cad, Camk1g, Camk2a, Camk2b, Camk2d, Camk2g, Card14, Cav1, Cav3, Cbfa2t3, Ccdc8…
GO:0031098	stress-activated protein kinase signaling cascade	GO_BiologicalProcess-EBI-UniProt-GOA_21.02.2020_00h00	2.71112e-06	0.00531921	7.18681e-23	3.3778e-21	[4, 5, 6]	Group58	19.0909	63	[Agfg1, Agt, Akr1b3, Ankrd6, Arl6ip5, Cav3, Ccdc88c, Cd27, Cdc42, Cryab, Cyld, Dab2ip, Dusp3, Dvl3, Eda2r, Ephb1, Ern1, Fgfr3, Fzd4, Gadd45a, Gps2, Hras, Klhl31, Map2k2, Map2k7, Mapk8ip1, Mapk8ip3, Mapk9, Mid1, Mink1, Nbr1, Ncf1, Ncor1, Nek1, Pdcd4, Per1, Pja2, Plcb1, Ptpn22, Pycard, Qars, Raf1, Rapgef1, Rassf2, Rb1cc1, Rell1, Rnf13, Rps6kc1, Sbk2, Stradb, Syk, Tgfb2, Tlr6, Tnik, Traf2, Traf3, Tr…
GO:0031327	negative regulation of cellular biosynthetic process	GO_BiologicalProcess-EBI-UniProt-GOA_21.02.2020_00h00	2.11865e-08	4.49367e-05	7.18681e-23	3.3778e-21	[4, 5, 6]	Group58	14.4671	262	[Abca2, Abca7, Abcb1a, Acadvl, Alox5ap, Ankrd2, Ap2a1, Apbb1, Apobec1, Apobec2, Arid5a, Arntl, Arx, Asah1, Atf2, Atf3, Atf5, Atg7, Atp2b4, Atxn1, Bcl3, Bcl6, Bhlhe40, Bhlhe41, Brd7, C1qtnf3, Capn3, Caprin1, Cav1, Cbfa2t3, Cbx4, Ccnd3, Cd276, Cd34, Cd36, Cdk2, Cdk5r1, Cdkn1a, Cdkn1c, Cdyl, Cdyl2, Cebpb, Cers1, Chd8, Ciart, Cic, Cnot6l, Cnot7, Cpeb2, Cry2, Cryab, Crym, Ctns, Dab2ip, Dapk1, Ddit3, D…
GO:0031328	positive regulation of cellular biosynthetic process	GO_BiologicalProcess-EBI-UniProt-GOA_21.02.2020_00h00	5.38517e-08	0.000112927	7.18681e-23	3.3778e-21	[4, 5, 6]	Group58	13.9064	309	[Aamdc, Abca2, Ablim1, Ablim2, Ablim3, Abra, Acox1, Acsl3, Actn2, Adrb2, Afap1l2, Agfg1, Agt, Akap6, Akap8l, Akna, Aknad1, Akt2, Apbb1, Apobec1, Apobec2, Apobec3, Arhgef2, Arid5a, Arnt, Arntl, Asph, Atf2, Atf3, Atf4, Atf5, Atf6, Atxn1, Banp, Bcas3, Bcl3, Brd7, Brdt, Calcoco1, Camk2d, Capn3, Carf, Casz1, Cavin2, Cavin4, Ccl5, Ccnt2, Ccpg1, Cd200, Cd27, Cd276, Cd36, Cd74, Cd81, Cdc42, Cdh13, Cdk2, …
GO:0032268	regulation of cellular protein metabolic process	GO_BiologicalProcess-EBI-UniProt-GOA_21.02.2020_00h00	1.07445e-15	2.43793e-12	7.18681e-23	3.3778e-21	[4, 5, 6]	Group58	14.7754	444	[Aars, Abca2, Abca7, Abi1, Abtb1, Acsl1, Actb, Adam17, Adarb1, Adora1, Adrb2, Afap1l2, Agfg1, Agt, Akap13, Akap6, Akap8l, Akt2, Aktip, Ankrd6, Anxa8, Apip, Apobec2, Apopt1, Arhgef2, Arid5a, Arih1, Arl6ip5, Arnt, Arntl, Arrdc3, Asph, Aspscr1, Atf3, Atg13, Atg7, Atp2a3, Atp2b4, Atp6ap1, Atraid, Axin2, Bbc3, Bcl3, Bcl6, Bex1, Bid, Bin1, Brd7, C1qtnf1, C1qtnf3, Camk2d, Capn3, Caprin1, Card14, Casp4, …
GO:0045934	negative regulation of nucleobase-containing compound metabolic process	GO_BiologicalProcess-EBI-UniProt-GOA_21.02.2020_00h00	1.72119e-06	0.00342517	7.18681e-23	3.3778e-21	[4, 5, 6]	Group58	13.9616	240	[Actn3, Akt2, Alox5ap, Ankrd2, Apbb1, Apobec1, Apobec2, Arid5a, Arntl, Arx, Asah1, Atf2, Atf3, Atf5, Atxn1, Axin2, Bcl3, Bcl6, Bhlhe40, Bhlhe41, Brd7, Capn3, Cav1, Cbfa2t3, Cbx4, Ccnd3, Cd36, Cdk2, Cdk5r1, Cdkn1a, Cdkn1c, Cdyl, Cdyl2, Cebpb, Cers1, Chd8, Ciart, Cic, Cnot7, Cry2, Cryab, Crym, Dab2ip, Ddit3, Ddit4, Dnaja3, Dnajb5, Dpf2, E2f2, Eif4a2, Ephb1, Ergic2, Esr1, Esrrb, Ezh1, Fam172a, Fbln5…
GO:0045935	positive regulation of nucleobase-containing compound metabolic process	GO_BiologicalProcess-EBI-UniProt-GOA_21.02.2020_00h00	1.69329e-06	0.00337302	7.18681e-23	3.3778e-21	[4, 5, 6]	Group58	13.5908	285	[Aamdc, Ablim1, Ablim2, Ablim3, Abra, Actn2, Adarb1, Adrb2, Afap1l2, Agfg1, Agt, Akap8l, Akna, Aknad1, Akt2, Apbb1, Apobec1, Apobec2, Apobec3, Arhgef2, Arid5a, Arnt, Arntl, Asph, Atf2, Atf3, Atf4, Atf5, Atf6, Atxn1, Babam2, Banp, Bcas3, Bcl3, Brd7, Brdt, Calcoco1, Camk2d, Capn3, Carf, Casz1, Cavin2, Cavin4, Ccnt2, Ccpg1, Cd200, Cd74, Cd81, Cdh13, Cdk2, Cebpb, Cebpg, Chchd10, Chd3, Chd8, Ciz1, Cno…
GO:0051247	positive regulation of protein metabolic process	GO_BiologicalProcess-EBI-UniProt-GOA_21.02.2020_00h00	2.0597e-11	4.55606e-08	7.18681e-23	3.3778e-21	[4, 5, 6]	Group58	15.1547	289	[Abca2, Abca7, Abi1, Acsl1, Adam17, Adora1, Adrb2, Afap1l2, Agfg1, Agt, Akap13, Akap6, Akap8l, Akt2, Aktip, Ankrd6, Apopt1, Arhgef2, Arid5a, Arih1, Arl6ip5, Arnt, Arntl, Arrdc3, Asb11, Asph, Aspscr1, Atg13, Atg7, Atp2a3, Atp2b4, Atp6ap1, Axin2, Bbc3, Bcl3, Bcl6, Bid, Brd7, C1qtnf1, C1qtnf3, Camk2d, Capn3, Card14, Casp4, Cav1, Cbfa2t3, Ccl5, Ccl9, Ccnd2, Ccnd3, Ccnt2, Cd27, Cd276, Cd36, Cd74, Cd80…
GO:0051248	negative regulation of protein metabolic process	GO_BiologicalProcess-EBI-UniProt-GOA_21.02.2020_00h00	1.50021e-07	0.000310543	7.18681e-23	3.3778e-21	[4, 5, 6]	Group58	15.0117	192	[Abca7, Actb, Adarb1, Agt, Akt2, Anxa8, Apbb1, Apobec2, Atf3, Atg7, Atp2b4, Atraid, Banp, Bcl3, Bex1, Bin1, Capn3, Caprin1, Cav1, Cav3, Cd27, Cd276, Cdkn1a, Cdkn1c, Cdyl, Chac1, Cnot6l, Cnot7, Col6a3, Cpeb2, Cry2, Cryab, Ctla2a, Ctsa, Cyld, Dab2ip, Dag1, Dapk1, Ddit4, Dnaja3, Dnajb2, Dpep1, Dus2, Dusp14, Dusp18, Dusp3, Dusp8, Dvl1, Dysf, Eif2a, Eif4e2, Eif4ebp1, Emilin1, Enpp1, Eprs, F2, Fam129a,…
GO:0051347	positive regulation of transferase activity	GO_BiologicalProcess-EBI-UniProt-GOA_21.02.2020_00h00	2.17482e-06	0.00429093	7.18681e-23	3.3778e-21	[5]	Group58	16.0888	116	[Abi1, Acsl1, Adam17, Adora1, Adrb2, Afap1l2, Agfg1, Agt, Akap13, Akap6, Arrdc3, Atg13, Atp2b4, Axin2, Ccl5, Ccnd2, Ccnd3, Ccnt2, Cd200, Cd74, Cd81, Cdc42, Cdk5r1, Cdkn1a, Cemip, Chil1, Dab2ip, Dag1, Ddr2, Dgkz, Dok7, Dvl3, Emp2, Ephb1, Ephb3, Ephb6, Epm2aip1, Erbb2, Erbb3, Ern1, F2, Fam20a, Fbn1, Fbxw7, Fgfr1, Fgfr3, Fzd4, Gadd45a, Gdf15, Ghr, Gprc5c, Gprc5d, Higd1a, Hras, Htr2b, Igf2, Ighm, Ikb…
GO:0051348	negative regulation of transferase activity	GO_BiologicalProcess-EBI-UniProt-GOA_21.02.2020_00h00	9.58901e-06	0.0184301	7.18681e-23	3.3778e-21	[5]	Group58	18.9369	57	[Actb, Adarb1, Agt, Apobec2, Cav1, Cav3, Cdkn1a, Cdkn1c, Cers1, Dab2ip, Dnaja3, Dus2, Dusp14, Dusp18, Dusp3, Dusp8, Dvl1, Eif4a2, Fem1a, Fxyd1, Gadd45a, Heg1, Inpp5k, Inppl1, Mapk8ip1, Mapt, Midn, Mvp, Ndrg1, Paqr3, Parp3, Pdcd4, Pdk1, Pik3ip1, Pkia, Pkig, Prkar1a, Psen2, Ptpn22, Pycard, Qars, Rb1, Repin1, Rgs14, Rubcn, Sh3bp5, Shb, Sik1, Smyd3, Socs7, Spry1, Taz, Tesc, Trib3, Wars, Wnk1, Wwtr1]
GO:1902531	regulation of intracellular signal transduction	GO_BiologicalProcess-EBI-UniProt-GOA_21.02.2020_00h00	1.01538e-16	2.30999e-13	7.18681e-23	3.3778e-21	[4, 5, 6]	Group58	16.6859	289	[Abca1, Abca7, Abra, Actn3, Adam17, Adgrg1, Adora1, Adrb2, Agfg1, Agt, Akap13, Akap6, Ankrd2, Ankrd6, Apip, Arhgap12, Arhgap24, Arhgap28, Arhgef2, Arhgef3, Arid5a, Arl6ip5, Arntl, Arrdc3, Asph, Atf3, Atp2b4, Atp6ap1, Bbc3, Bcl3, Bcl6, Becn1, Bid, C1qtnf1, C1qtnf3, Camk2d, Capn1, Capn3, Casq2, Castor2, Cav1, Cav3, Cavin4, Ccl5, Ccl9, Cd27, Cd36, Cd74, Cd81, Cdc42, Cdc42se2, Cdh13, Cgnl1, Chil1, Cm…
GO:0023014	signal transduction by protein phosphorylation	GO_BiologicalProcess-EBI-UniProt-GOA_21.02.2020_00h00	1.98788e-07	0.000409703	7.18681e-23	3.3778e-21	[3, 4, 5, 7, 8]	Group58	15.9468	144	[Abca7, Adam17, Adora1, Adrb2, Agfg1, Agt, Akap13, Ankrd6, Apip, Arl6ip5, Atf3, Atp6ap1, C1qtnf1, C1qtnf3, Camk2d, Cav1, Cav3, Ccl5, Ccl9, Cd27, Cd36, Cd74, Cd81, Cdc42, Chil1, Cryab, Cyld, Dab2ip, Dag1, Ddt, Dusp14, Dusp18, Dusp3, Dusp8, Dvl3, Eda2r, Ednra, Emilin1, Ephb1, Erbb2, Ern1, Esr1, Fbxw7, Fem1a, Fgf21, Fgf9, Fgfr1, Fgfr3, Flcn, Fn1, Fzd4, Gadd45a, Gdf15, Ghr, Gnai2, Gpi1, Gps2, Grb2, H…
GO:0006464	cellular protein modification process	GO_BiologicalProcess-EBI-UniProt-GOA_21.02.2020_00h00	8.41383e-25	1.92929e-21	7.18681e-23	3.3778e-21	[5, 6]	Group58	15.0145	621	[Abca1, Abca2, Abca7, Abcb1a, Abi1, Abraxas2, Acp2, Acsl1, Actb, Adam17, Adarb1, Adm2, Adora1, Adprh, Adprhl1, Adrb2, Afap1l2, Agfg1, Agt, Akap13, Akap6, Akap8l, Akt2, Aktip, Alpk3, Amn1, Ankrd6, Apbb1, Apip, Apobec2, Arhgef2, Arid5a, Arih1, Arl6ip5, Arnt, Arntl, Arrdc3, Art1, Art3, Art5, Asb11, Asb16, Asb2, Asph, Aspscr1, Atat1, Atf2, Atf3, Atg13, Atg16l1, Atg7, Atp1b1, Atp2b4, Atp6ap1, Axin2, B…
GO:0019220	regulation of phosphate metabolic process	GO_BiologicalProcess-EBI-UniProt-GOA_21.02.2020_00h00	1.52341e-15	3.45053e-12	7.18681e-23	3.3778e-21	[5, 6]	Group58	15.9558	318	[Abca2, Abca7, Abi1, Acsl1, Acsl3, Actb, Actn3, Adam17, Adarb1, Adora1, Adrb2, Afap1l2, Agfg1, Agt, Ak3, Ak4, Akap13, Akap6, Akap8l, Akt2, Aktip, Ankrd6, Apip, Apobec2, Arhgef2, Arl6ip5, Atf3, Atg13, Atp2b4, Atp6ap1, Atxn1, Axin2, C1qtnf1, C1qtnf3, Camk2d, Card14, Cav1, Cav3, Cbfa2t3, Ccdc8, Ccdc88c, Ccl5, Ccl9, Ccnd2, Ccnd3, Ccng2, Ccnt2, Cd27, Cd36, Cd74, Cd80, Cd81, Cdc42, Cdk5r1, Cdkn1a, Cdkn…
GO:0032269	negative regulation of cellular protein metabolic process	GO_BiologicalProcess-EBI-UniProt-GOA_21.02.2020_00h00	4.19171e-07	0.000854689	7.18681e-23	3.3778e-21	[4, 5, 6, 7]	Group58	14.9959	181	[Actb, Adarb1, Agt, Akt2, Anxa8, Apobec2, Atf3, Atg7, Atp2b4, Atraid, Bex1, Bin1, Capn3, Caprin1, Cav1, Cav3, Cd27, Cdkn1a, Cdkn1c, Cdyl, Chac1, Cnot6l, Cnot7, Col6a3, Cpeb2, Cry2, Cryab, Ctla2a, Cyld, Dab2ip, Dag1, Dapk1, Ddit4, Dnaja3, Dnajb2, Dpep1, Dus2, Dusp14, Dusp18, Dusp3, Dusp8, Dvl1, Dysf, Eif2a, Eif4e2, Eif4ebp1, Emilin1, Enpp1, Eprs, F2, Fam129a, Fem1a, Fitm1, Fkbp1a, Flcn, Fry, Fxr1,…
GO:0032270	positive regulation of cellular protein metabolic process	GO_BiologicalProcess-EBI-UniProt-GOA_21.02.2020_00h00	2.82012e-11	6.22964e-08	7.18681e-23	3.3778e-21	[4, 5, 6, 7]	Group58	15.3073	274	[Abca2, Abca7, Abi1, Acsl1, Adam17, Adora1, Adrb2, Afap1l2, Agfg1, Agt, Akap13, Akap6, Akap8l, Akt2, Aktip, Ankrd6, Apopt1, Arhgef2, Arid5a, Arih1, Arl6ip5, Arnt, Arntl, Arrdc3, Asph, Aspscr1, Atg13, Atg7, Atp2a3, Atp2b4, Atp6ap1, Axin2, Bbc3, Bcl3, Bcl6, Bid, Brd7, C1qtnf1, C1qtnf3, Camk2d, Capn3, Card14, Casp4, Cav1, Cbfa2t3, Ccl5, Ccl9, Ccnd2, Ccnd3, Ccnt2, Cd27, Cd36, Cd74, Cd80, Cd81, Cdc42,…
GO:0070302	regulation of stress-activated protein kinase signaling cascade	GO_BiologicalProcess-EBI-UniProt-GOA_21.02.2020_00h00	7.57743e-06	0.0146169	7.18681e-23	3.3778e-21	[4, 5, 6, 7]	Group58	19.6296	53	[Agfg1, Ankrd6, Arl6ip5, Cav3, Cd27, Cdc42, Cyld, Dab2ip, Dusp3, Dvl3, Eda2r, Ephb1, Ern1, Fzd4, Gadd45a, Gps2, Hras, Klhl31, Map2k2, Map2k7, Mapk8ip1, Mapk8ip3, Mapk9, Mid1, Mink1, Nbr1, Ncf1, Ncor1, Pdcd4, Per1, Pja2, Plcb1, Ptpn22, Pycard, Qars, Raf1, Rapgef1, Rassf2, Rb1cc1, Rell1, Rnf13, Syk, Tgfb2, Tlr6, Tnik, Traf2, Traf3, Traf4, Vegfa, Wnt5a, Wnt7b, Zfp110, Zmynd11]
GO:1902532	negative regulation of intracellular signal transduction	GO_BiologicalProcess-EBI-UniProt-GOA_21.02.2020_00h00	5.90357e-12	1.31177e-08	7.18681e-23	3.3778e-21	[4, 5, 6, 7]	Group58	20.2532	112	[Actn3, Agfg1, Agt, Arhgap12, Arhgap24, Arid5a, Arntl, Arrdc3, Atf3, Atp2b4, Bcl6, Bid, C1qtnf3, Capn1, Casq2, Castor2, Cav1, Cav3, Cd74, Cgnl1, Cyld, Dab2ip, Dag1, Ddit3, Ddit4, Dgkz, Dnaja3, Dusp14, Dusp18, Dusp3, Dusp8, Dyrk2, Emilin1, Esr1, Fam49b, Fbxw11, Fem1a, Flcn, Gnai2, Gps2, Grina, Grk5, Heg1, Herpud1, Hif1a, Ikbkg, Inpp5k, Inppl1, Itgb1, Ivns1abp, Kank1, Klf4, Klhl31, Lif, Mapk7, Mapk…
GO:0016301	kinase activity	GO_BiologicalProcess-EBI-UniProt-GOA_21.02.2020_00h00	7.00892e-16	1.59102e-12	7.18681e-23	3.3778e-21	[6]	Group58	16.9481	261	[Abi1, Acsl1, Actb, Adam17, Adarb1, Adora1, Adrb2, Afap1l2, Agfg1, Agt, Ak1, Ak3, Ak4, Ak5, Ak8, Akap13, Akap6, Akap8l, Akt2, Aldh18a1, Alpk3, Apobec2, Atg13, Atp2b4, Axin2, Cad, Camk1g, Camk2a, Camk2b, Camk2d, Camk2g, Cav1, Cav3, Ccl5, Ccnd2, Ccnd3, Ccng2, Ccnt2, Cd74, Cd81, Cdc42, Cdk2, Cdk5r1, Cdkn1a, Cdkn1c, Cemip, Chil1, Ckb, Ckm, Ckmt2, Clk4, Cnppd1, Coq8a, Coq8b, Csnk1a1, Csnk1g1, Dab2ip, …
GO:0031399	regulation of protein modification process	GO_BiologicalProcess-EBI-UniProt-GOA_21.02.2020_00h00	1.99511e-15	4.51095e-12	7.18681e-23	3.3778e-21	[5, 6, 7]	Group58	15.7694	331	[Abca2, Abca7, Abi1, Acsl1, Actb, Adam17, Adarb1, Adora1, Adrb2, Afap1l2, Agfg1, Agt, Akap13, Akap6, Akap8l, Akt2, Aktip, Ankrd6, Apip, Apobec2, Arhgef2, Arid5a, Arl6ip5, Arnt, Arntl, Arrdc3, Aspscr1, Atf3, Atg13, Atg7, Atp2b4, Atp6ap1, Axin2, Bcl6, Bex1, Brd7, C1qtnf1, C1qtnf3, Camk2d, Capn3, Card14, Cav1, Cav3, Ccdc88c, Ccl5, Ccl9, Ccnd2, Ccnd3, Ccng2, Ccnt2, Cd27, Cd36, Cd74, Cd80, Cd81, Cdc42…
GO:0045936	negative regulation of phosphate metabolic process	GO_BiologicalProcess-EBI-UniProt-GOA_21.02.2020_00h00	1.02481e-07	0.000212854	7.18681e-23	3.3778e-21	[5, 6, 7]	Group58	17.2308	112	[Abca2, Actb, Actn3, Adarb1, Agt, Apobec2, Atf3, Atxn1, Cav1, Cav3, Cbfa2t3, Ccdc8, Cdkn1a, Cdkn1c, Cry2, Cyld, Dab2ip, Dag1, Ddit4, Dlg2, Dnaja3, Dus2, Dusp14, Dusp18, Dusp3, Dusp8, Dvl1, Emilin1, Enpp1, Fam129a, Fem1a, Fkbp1a, Flcn, Gadd45a, Gbp4, Gnai2, Gps2, Hdac4, Heg1, Igfbp3, Ikbkb, Inpp5j, Inpp5k, Inppl1, Klf4, Klhl31, Ldlrad4, Lif, Ly6a, Mapk8ip1, Mapt, Mical1, Midn, Mpp3, Mvp, Myog, Myo…
GO:0045937	positive regulation of phosphate metabolic process	GO_BiologicalProcess-EBI-UniProt-GOA_21.02.2020_00h00	1.57265e-09	3.40793e-06	7.18681e-23	3.3778e-21	[5, 6, 7]	Group58	15.6654	206	[Abca7, Abi1, Acsl1, Acsl3, Adam17, Adora1, Adrb2, Afap1l2, Agfg1, Agt, Akap13, Akap6, Akt2, Aktip, Ankrd6, Arhgef2, Arl6ip5, Atg13, Atp2b4, Atp6ap1, Axin2, C1qtnf1, C1qtnf3, Camk2d, Card14, Cav1, Ccl5, Ccl9, Ccnd2, Ccnd3, Ccnt2, Cd27, Cd36, Cd74, Cd80, Cd81, Cdc42, Cdk5r1, Cdkn1a, Cemip, Chil1, Dab2ip, Dag1, Ddr2, Ddt, Dgkz, Dok7, Dvl1, Dvl3, Eda2r, Ednra, Ehd4, Emp2, Enpp2, Ephb1, Ephb3, Ephb6,…
GO:0051253	negative regulation of RNA metabolic process	GO_BiologicalProcess-EBI-UniProt-GOA_21.02.2020_00h00	2.9727e-06	0.0058146	7.18681e-23	3.3778e-21	[4, 5, 6, 7, 8]	Group58	14.0199	226	[Akt2, Alox5ap, Ankrd2, Apbb1, Apobec1, Apobec2, Arid5a, Arntl, Arx, Asah1, Atf2, Atf3, Atf5, Atxn1, Axin2, Bcl3, Bcl6, Bhlhe40, Bhlhe41, Brd7, Capn3, Cav1, Cbfa2t3, Cbx4, Ccnd3, Cd36, Cdk2, Cdk5r1, Cdkn1c, Cdyl, Cdyl2, Cebpb, Chd8, Ciart, Cic, Cnot7, Cry2, Cryab, Crym, Dab2ip, Ddit3, Dnaja3, Dnajb5, Dpf2, E2f2, Eif4a2, Ephb1, Ergic2, Esr1, Esrrb, Ezh1, Fam172a, Fbln5, Fbxw11, Fgf9, Fgfr1, Fgfr3,…
GO:0051254	positive regulation of RNA metabolic process	GO_BiologicalProcess-EBI-UniProt-GOA_21.02.2020_00h00	5.14508e-07	0.00104548	7.18681e-23	3.3778e-21	[4, 5, 6, 7, 8]	Group58	13.9135	267	[Aamdc, Ablim1, Ablim2, Ablim3, Abra, Actn2, Adarb1, Adrb2, Afap1l2, Agfg1, Agt, Akap8l, Akna, Aknad1, Akt2, Apbb1, Apobec1, Apobec2, Apobec3, Arhgef2, Arid5a, Arnt, Arntl, Asph, Atf2, Atf3, Atf4, Atf5, Atf6, Atxn1, Banp, Bcas3, Bcl3, Brd7, Brdt, Calcoco1, Capn3, Carf, Casz1, Cavin2, Cavin4, Ccnt2, Ccpg1, Cd200, Cd74, Cd81, Cdh13, Cdk2, Cebpb, Cebpg, Chchd10, Chd3, Chd8, Cnot6l, Cnot7, Col1a1, Cs…
GO:2000113	negative regulation of cellular macromolecule biosynthetic process	GO_BiologicalProcess-EBI-UniProt-GOA_21.02.2020_00h00	3.56945e-07	0.000728882	7.18681e-23	3.3778e-21	[5, 6, 7]	Group58	14.2516	239	[Abca7, Alox5ap, Ankrd2, Apbb1, Apobec1, Apobec2, Arid5a, Arntl, Arx, Atf2, Atf3, Atf5, Atg7, Atxn1, Bcl3, Bcl6, Bhlhe40, Bhlhe41, Brd7, Capn3, Caprin1, Cav1, Cbfa2t3, Cbx4, Ccnd3, Cd36, Cdk2, Cdk5r1, Cdkn1a, Cdkn1c, Cebpb, Cers1, Chd8, Ciart, Cic, Cnot6l, Cnot7, Cpeb2, Cry2, Cryab, Crym, Dab2ip, Dapk1, Ddit3, Dnaja3, Dnajb5, Dpf2, E2f2, Eif2a, Eif4e2, Eif4ebp1, Enpp1, Ephb1, Eprs, Ergic2, Esr1, …
GO:0000165	MAPK cascade	GO_BiologicalProcess-EBI-UniProt-GOA_21.02.2020_00h00	1.42415e-07	0.000295084	7.18681e-23	3.3778e-21	[4, 5, 6, 8, 9]	Group58	16.0998	142	[Abca7, Adam17, Adora1, Adrb2, Agfg1, Agt, Akap13, Ankrd6, Apip, Arl6ip5, Atf3, Atp6ap1, C1qtnf1, C1qtnf3, Camk2d, Cav1, Cav3, Ccl5, Ccl9, Cd27, Cd36, Cd74, Cd81, Cdc42, Chil1, Cryab, Cyld, Dab2ip, Dag1, Ddt, Dusp14, Dusp18, Dusp3, Dusp8, Dvl3, Eda2r, Ednra, Emilin1, Ephb1, Erbb2, Ern1, Esr1, Fbxw7, Fem1a, Fgf21, Fgf9, Fgfr1, Fgfr3, Flcn, Fn1, Fzd4, Gadd45a, Gdf15, Ghr, Gnai2, Gpi1, Gps2, Grb2, H…
GO:0006468	protein phosphorylation	GO_BiologicalProcess-EBI-UniProt-GOA_21.02.2020_00h00	1.72352e-19	3.92963e-16	7.18681e-23	3.3778e-21	[6, 7]	Group58	16.4789	351	[Abca7, Abi1, Acsl1, Actb, Adam17, Adarb1, Adm2, Adora1, Adrb2, Afap1l2, Agfg1, Agt, Akap13, Akap6, Akap8l, Akt2, Aktip, Alpk3, Ankrd6, Apip, Apobec2, Arhgef2, Arl6ip5, Atf3, Atg13, Atp2b4, Atp6ap1, Axin2, C1qtnf1, C1qtnf3, Cad, Camk1g, Camk2a, Camk2b, Camk2d, Camk2g, Card14, Cav1, Cav3, Ccdc88c, Ccl5, Ccl9, Ccnd2, Ccnd3, Ccng2, Ccnt2, Cd27, Cd36, Cd74, Cd80, Cd81, Cdc42, Cdk2, Cdk5r1, Cdkn1a, Cd…
GO:0018193	peptidyl-amino acid modification	GO_BiologicalProcess-EBI-UniProt-GOA_21.02.2020_00h00	7.31453e-08	0.000152654	7.18681e-23	3.3778e-21	[6, 7]	Group58	14.8936	210	[Abi1, Adam17, Adora1, Afap1l2, Agfg1, Agt, Akt2, Apbb1, Arhgef2, Arid5a, Arnt, Art1, Art3, Art5, Asph, Atat1, Atf2, Atg7, Atp2b4, Bgn, Brd7, Cad, Camk2a, Camk2b, Camk2d, Capn3, Cav1, Cbx4, Ccl5, Cd36, Cd74, Cd80, Cd81, Cdk2, Cdk5r1, Cdkn1a, Cdyl, Cemip, Chil1, Clk4, Cnot7, Csnk1a1, Csnk1g1, Cth, Dclk1, Dcn, Ddit4, Ddr2, Dmpk, Dok7, Dpf2, Dph1, Dyrk1b, Dyrk2, Dyrk4, Ednra, Egln3, Egr2, Ehd4, Enpp…
GO:0031400	negative regulation of protein modification process	GO_BiologicalProcess-EBI-UniProt-GOA_21.02.2020_00h00	1.22495e-08	2.61037e-05	7.18681e-23	3.3778e-21	[5, 6, 7, 8]	Group58	17.4927	120	[Actb, Adarb1, Agt, Apobec2, Atf3, Atg7, Atp2b4, Bex1, Capn3, Cav1, Cav3, Cdkn1a, Cdkn1c, Cdyl, Cry2, Cyld, Dab2ip, Dag1, Ddit4, Dnaja3, Dnajb2, Dus2, Dusp14, Dusp18, Dusp3, Dusp8, Dvl1, Dysf, Emilin1, Enpp1, Fam129a, Fem1a, Fkbp1a, Flcn, Fry, Fxyd1, Fyn, Gadd45a, Gbp4, Gnai2, Gps2, Heg1, Hhatl, Igfbp3, Ikbkb, Inpp5j, Inpp5k, Inppl1, Isg15, Ivns1abp, Kdm3a, Kdm4a, Kdm4b, Klf15, Klf4, Klhl31, Klhl…
GO:0031401	positive regulation of protein modification process	GO_BiologicalProcess-EBI-UniProt-GOA_21.02.2020_00h00	9.6946e-10	2.1047e-06	7.18681e-23	3.3778e-21	[5, 6, 7, 8]	Group58	15.5319	219	[Abca7, Abi1, Acsl1, Adam17, Adora1, Adrb2, Afap1l2, Agfg1, Agt, Akap13, Akap6, Akap8l, Akt2, Aktip, Ankrd6, Arhgef2, Arid5a, Arl6ip5, Arnt, Arntl, Arrdc3, Aspscr1, Atg13, Atg7, Atp2b4, Atp6ap1, Axin2, Bcl6, Brd7, C1qtnf1, C1qtnf3, Camk2d, Card14, Cav1, Ccl5, Ccl9, Ccnd2, Ccnd3, Ccnt2, Cd27, Cd36, Cd74, Cd80, Cd81, Cdc42, Cdk5r1, Cdkn1a, Cemip, Chil1, Chtop, Dab2ip, Dag1, Ddr2, Ddt, Derl1, Dnaja3…
GO:0042325	regulation of phosphorylation	GO_BiologicalProcess-EBI-UniProt-GOA_21.02.2020_00h00	3.13222e-16	7.11954e-13	7.18681e-23	3.3778e-21	[6, 7]	Group58	16.4529	295	[Abca7, Abi1, Acsl1, Actb, Actn3, Adam17, Adarb1, Adora1, Adrb2, Afap1l2, Agfg1, Agt, Ak3, Ak4, Akap13, Akap6, Akap8l, Akt2, Aktip, Ankrd6, Apip, Apobec2, Arhgef2, Arl6ip5, Atf3, Atg13, Atp2b4, Atp6ap1, Atxn1, Axin2, C1qtnf1, C1qtnf3, Camk2d, Card14, Cav1, Cav3, Cbfa2t3, Ccdc88c, Ccl5, Ccl9, Ccnd2, Ccnd3, Ccng2, Ccnt2, Cd27, Cd36, Cd74, Cd80, Cd81, Cdc42, Cdk5r1, Cdkn1a, Cdkn1c, Celsr3, Cemip, Ch…
GO:0043549	regulation of kinase activity	GO_BiologicalProcess-EBI-UniProt-GOA_21.02.2020_00h00	1.2026e-11	2.66377e-08	7.18681e-23	3.3778e-21	[5, 7, 8]	Group58	17.5906	165	[Abi1, Acsl1, Actb, Adam17, Adarb1, Adora1, Adrb2, Afap1l2, Agfg1, Agt, Akap13, Akap6, Apobec2, Atg13, Atp2b4, Axin2, Cav1, Cav3, Ccl5, Ccnd2, Ccnd3, Ccng2, Ccnt2, Cd74, Cd81, Cdc42, Cdk5r1, Cdkn1a, Cdkn1c, Cemip, Chil1, Cnppd1, Dab2ip, Dag1, Ddr2, Dgkz, Dnaja3, Dok7, Dus2, Dusp14, Dusp18, Dusp3, Dusp8, Dvl1, Dvl3, Emp2, Ephb1, Ephb3, Ephb6, Erbb2, Erbb3, Ern1, F2, Fam20a, Fbn1, Fbxw7, Fem1a, Fgf…
GO:0001932	regulation of protein phosphorylation	GO_BiologicalProcess-EBI-UniProt-GOA_21.02.2020_00h00	3.41422e-14	7.68199e-11	7.18681e-23	3.3778e-21	[6, 7, 8]	Group58	16.3103	267	[Abca7, Abi1, Acsl1, Actb, Adam17, Adarb1, Adora1, Adrb2, Afap1l2, Agfg1, Agt, Akap13, Akap6, Akap8l, Akt2, Aktip, Ankrd6, Apip, Apobec2, Arhgef2, Arl6ip5, Atf3, Atg13, Atp2b4, Atp6ap1, Axin2, C1qtnf1, C1qtnf3, Camk2d, Card14, Cav1, Cav3, Ccdc88c, Ccl5, Ccl9, Ccnd2, Ccnd3, Ccng2, Ccnt2, Cd27, Cd36, Cd74, Cd80, Cd81, Cdc42, Cdk5r1, Cdkn1a, Cdkn1c, Celsr3, Cemip, Chil1, Cnot7, Cnppd1, Cyld, Dab2ip,…
GO:0042326	negative regulation of phosphorylation	GO_BiologicalProcess-EBI-UniProt-GOA_21.02.2020_00h00	4.79335e-08	0.000100756	7.18681e-23	3.3778e-21	[6, 7, 8]	Group58	18.2163	96	[Actb, Actn3, Adarb1, Agt, Apobec2, Atf3, Atxn1, Cav1, Cav3, Cbfa2t3, Cdkn1a, Cdkn1c, Cyld, Dab2ip, Dag1, Ddit4, Dnaja3, Dus2, Dusp14, Dusp18, Dusp3, Dusp8, Dvl1, Emilin1, Enpp1, Fam129a, Fem1a, Fkbp1a, Flcn, Gadd45a, Gbp4, Gps2, Hdac4, Heg1, Igfbp3, Inpp5j, Inpp5k, Inppl1, Klf4, Klhl31, Ldlrad4, Lif, Ly6a, Mapk8ip1, Mapt, Mical1, Midn, Mvp, Myog, Ncor1, Ndrg1, Ndrg2, Nupr1, Ogt, Paqr3, Pard3, Pd…
GO:0042327	positive regulation of phosphorylation	GO_BiologicalProcess-EBI-UniProt-GOA_21.02.2020_00h00	1.25059e-08	2.66376e-05	7.18681e-23	3.3778e-21	[6, 7, 8]	Group58	15.5285	191	[Abca7, Abi1, Acsl1, Adam17, Adora1, Adrb2, Afap1l2, Agfg1, Agt, Akap13, Akap6, Akt2, Aktip, Ankrd6, Arhgef2, Arl6ip5, Atg13, Atp2b4, Atp6ap1, Axin2, C1qtnf1, C1qtnf3, Camk2d, Card14, Cav1, Ccl5, Ccl9, Ccnd2, Ccnd3, Ccnt2, Cd27, Cd36, Cd74, Cd80, Cd81, Cdc42, Cdk5r1, Cdkn1a, Cemip, Chil1, Dab2ip, Dag1, Ddr2, Ddt, Dgkz, Dok7, Dvl1, Dvl3, Eda2r, Ednra, Ehd4, Emp2, Enpp2, Ephb1, Ephb3, Ephb6, Erbb2,…
GO:1902679	negative regulation of RNA biosynthetic process	GO_BiologicalProcess-EBI-UniProt-GOA_21.02.2020_00h00	1.82788e-06	0.00362287	7.18681e-23	3.3778e-21	[5, 6, 7, 8, 9]	Group58	14.229	215	[Alox5ap, Ankrd2, Apbb1, Apobec1, Apobec2, Arid5a, Arntl, Arx, Asah1, Atf2, Atf3, Atf5, Atxn1, Bcl3, Bcl6, Bhlhe40, Bhlhe41, Brd7, Capn3, Cav1, Cbfa2t3, Cbx4, Ccnd3, Cd36, Cdk2, Cdk5r1, Cdkn1c, Cdyl, Cdyl2, Cebpb, Chd8, Ciart, Cic, Cnot7, Cry2, Cryab, Crym, Dab2ip, Ddit3, Dnaja3, Dnajb5, Dpf2, E2f2, Eif4a2, Ephb1, Ergic2, Esr1, Esrrb, Ezh1, Fam172a, Fbln5, Fbxw11, Fgf9, Fgfr1, Fgfr3, Flcn, Foxo3,…
GO:1902680	positive regulation of RNA biosynthetic process	GO_BiologicalProcess-EBI-UniProt-GOA_21.02.2020_00h00	2.49269e-07	0.000512249	7.18681e-23	3.3778e-21	[5, 6, 7, 8, 9]	Group58	14.1436	256	[Aamdc, Ablim1, Ablim2, Ablim3, Abra, Actn2, Adrb2, Afap1l2, Agfg1, Agt, Akap8l, Akna, Aknad1, Akt2, Apbb1, Apobec1, Apobec2, Apobec3, Arhgef2, Arid5a, Arnt, Arntl, Asph, Atf2, Atf3, Atf4, Atf5, Atf6, Atxn1, Banp, Bcas3, Bcl3, Brd7, Brdt, Calcoco1, Capn3, Carf, Casz1, Cavin2, Cavin4, Ccnt2, Ccpg1, Cd200, Cd74, Cd81, Cdh13, Cdk2, Cebpb, Cebpg, Chchd10, Chd3, Chd8, Cnot7, Col1a1, Csrp3, Dab2ip, Dbp…
GO:0051403	stress-activated MAPK cascade	GO_BiologicalProcess-EBI-UniProt-GOA_21.02.2020_00h00	1.94072e-06	0.00384457	7.18681e-23	3.3778e-21	[5, 6, 7, 9, 10]	Group58	19.661	58	[Agfg1, Agt, Ankrd6, Arl6ip5, Cav3, Cd27, Cdc42, Cryab, Cyld, Dab2ip, Dusp3, Dvl3, Eda2r, Ephb1, Ern1, Fgfr3, Fzd4, Gadd45a, Gps2, Hras, Klhl31, Map2k2, Map2k7, Mapk8ip1, Mapk8ip3, Mapk9, Mid1, Mink1, Nbr1, Ncf1, Ncor1, Pdcd4, Per1, Pja2, Plcb1, Ptpn22, Pycard, Qars, Raf1, Rapgef1, Rassf2, Rb1cc1, Rell1, Rps6kc1, Stradb, Syk, Tgfb2, Tlr6, Tnik, Traf2, Traf3, Traf4, Vegfa, Wnt5a, Wnt7b, Zfp110, Zf…
GO:0001933	negative regulation of protein phosphorylation	GO_BiologicalProcess-EBI-UniProt-GOA_21.02.2020_00h00	1.45015e-06	0.00289741	7.18681e-23	3.3778e-21	[6, 7, 8, 9]	Group58	17.6471	84	[Actb, Adarb1, Agt, Apobec2, Atf3, Cav1, Cav3, Cdkn1a, Cdkn1c, Cyld, Dab2ip, Dag1, Ddit4, Dnaja3, Dus2, Dusp14, Dusp18, Dusp3, Dusp8, Dvl1, Emilin1, Enpp1, Fam129a, Fem1a, Fkbp1a, Flcn, Gadd45a, Gbp4, Gps2, Heg1, Igfbp3, Inpp5j, Inpp5k, Inppl1, Klf4, Klhl31, Ldlrad4, Lif, Mapk8ip1, Mical1, Mvp, Ncor1, Ndrg1, Ndrg2, Ogt, Paqr3, Pard3, Pdcd4, Pdk1, Per1, Pkia, Pkig, Ppargc1a, Ppp1r15a, Prkar1a, Prn…
GO:0001934	positive regulation of protein phosphorylation	GO_BiologicalProcess-EBI-UniProt-GOA_21.02.2020_00h00	3.16277e-08	6.6766e-05	7.18681e-23	3.3778e-21	[6, 7, 8, 9]	Group58	15.5788	179	[Abca7, Abi1, Acsl1, Adam17, Adora1, Adrb2, Afap1l2, Agfg1, Agt, Akap13, Akap6, Akt2, Aktip, Ankrd6, Arhgef2, Arl6ip5, Atg13, Atp2b4, Atp6ap1, Axin2, C1qtnf1, C1qtnf3, Camk2d, Card14, Cav1, Ccl5, Ccl9, Ccnd2, Ccnd3, Ccnt2, Cd27, Cd36, Cd74, Cd80, Cd81, Cdc42, Cdk5r1, Cdkn1a, Cemip, Chil1, Dab2ip, Dag1, Ddr2, Ddt, Dok7, Dvl1, Dvl3, Eda2r, Ednra, Ehd4, Emp2, Enpp2, Erbb2, Erbb3, Ern1, Esr1, F2, Fam…
GO:0004672	protein kinase activity	GO_BiologicalProcess-EBI-UniProt-GOA_21.02.2020_00h00	5.48301e-14	1.23313e-10	7.18681e-23	3.3778e-21	[7, 8]	Group58	17.0359	223	[Abi1, Acsl1, Actb, Adam17, Adarb1, Adora1, Adrb2, Afap1l2, Agfg1, Agt, Akap13, Akap6, Akt2, Alpk3, Apobec2, Atg13, Atp2b4, Axin2, Cad, Camk1g, Camk2a, Camk2b, Camk2d, Camk2g, Cav1, Cav3, Ccl5, Ccnd2, Ccnd3, Ccng2, Ccnt2, Cd74, Cd81, Cdk2, Cdk5r1, Cdkn1a, Cdkn1c, Cemip, Chil1, Clk4, Cnppd1, Csnk1a1, Csnk1g1, Dab2ip, Dag1, Dapk1, Dapk2, Dclk1, Ddr2, Dmpk, Dnaja3, Dok7, Dus2, Dusp14, Dusp18, Dusp3,…
GO:0018209	peptidyl-serine modification	GO_BiologicalProcess-EBI-UniProt-GOA_21.02.2020_00h00	2.61785e-07	0.000537446	7.18681e-23	3.3778e-21	[7, 8]	Group58	19.084	75	[Agfg1, Agt, Akt2, Atp2b4, Bgn, Camk2a, Camk2b, Camk2d, Cav1, Cdk2, Cdk5r1, Cdkn1a, Csnk1a1, Csnk1g1, Dclk1, Dcn, Ddit4, Dmpk, Dyrk1b, Dyrk2, Dyrk4, Ern1, Gadd45a, Gpi1, Hipk4, Hrc, Ikbkb, Inpp5j, Inpp5k, Irgm2, Lif, Mamdc2, Map2k2, Mapk7, Mapk8ip1, Mapk9, Mark2, Mast4, Mknk1, Mknk2, Naa10, Ndrg1, Ndrg2, Ogt, Paqr3, Pard3, Pdk1, Pdk2, Pfn2, Pik3ip1, Pink1, Plcl2, Plk2, Ppp1r15a, Prkaa2, Prkaca, R…
GO:0033673	negative regulation of kinase activity	GO_BiologicalProcess-EBI-UniProt-GOA_21.02.2020_00h00	3.7135e-06	0.00724133	7.18681e-23	3.3778e-21	[6, 7, 8, 9]	Group58	20	53	[Actb, Adarb1, Agt, Apobec2, Cav1, Cav3, Cdkn1a, Cdkn1c, Dab2ip, Dnaja3, Dus2, Dusp14, Dusp18, Dusp3, Dusp8, Dvl1, Fem1a, Gadd45a, Heg1, Inpp5k, Inppl1, Mapk8ip1, Mapt, Midn, Mvp, Ndrg1, Paqr3, Pdcd4, Pdk1, Pik3ip1, Pkia, Pkig, Prkar1a, Psen2, Ptpn22, Pycard, Qars, Rb1, Repin1, Rgs14, Rubcn, Sh3bp5, Shb, Sik1, Smyd3, Socs7, Spry1, Taz, Tesc, Trib3, Wars, Wnk1, Wwtr1]
GO:0033674	positive regulation of kinase activity	GO_BiologicalProcess-EBI-UniProt-GOA_21.02.2020_00h00	1.28944e-06	0.00258534	7.18681e-23	3.3778e-21	[6, 7, 8, 9]	Group58	16.6667	106	[Abi1, Acsl1, Adam17, Adora1, Adrb2, Afap1l2, Agfg1, Agt, Akap13, Akap6, Atg13, Atp2b4, Axin2, Ccl5, Ccnd2, Ccnd3, Ccnt2, Cd74, Cd81, Cdc42, Cdk5r1, Cdkn1a, Cemip, Chil1, Dab2ip, Dag1, Ddr2, Dgkz, Dok7, Dvl3, Emp2, Ephb1, Ephb3, Ephb6, Erbb2, Erbb3, Ern1, F2, Fam20a, Fbn1, Fbxw7, Fgfr1, Fgfr3, Fzd4, Gadd45a, Gdf15, Ghr, Gprc5c, Gprc5d, Higd1a, Hras, Htr2b, Igf2, Ighm, Ikbkg, Irgm2, Itsn1, Ksr1, M…
GO:0043408	regulation of MAPK cascade	GO_BiologicalProcess-EBI-UniProt-GOA_21.02.2020_00h00	4.58109e-07	0.000932709	7.18681e-23	3.3778e-21	[5, 6, 7, 8, 9, 10]	Group58	16.0539	131	[Abca7, Adam17, Adora1, Adrb2, Agfg1, Agt, Akap13, Ankrd6, Apip, Arl6ip5, Atf3, Atp6ap1, C1qtnf1, C1qtnf3, Camk2d, Cav1, Cav3, Ccl5, Ccl9, Cd27, Cd36, Cd74, Cd81, Cdc42, Chil1, Cyld, Dab2ip, Dag1, Ddt, Dusp14, Dusp18, Dusp3, Dusp8, Dvl3, Eda2r, Ednra, Emilin1, Ephb1, Erbb2, Ern1, Esr1, Fbxw7, Fem1a, Fgf21, Fgf9, Fgfr1, Fgfr3, Flcn, Fn1, Fzd4, Gadd45a, Gdf15, Ghr, Gnai2, Gps2, Grb2, Hras, Htr2b, I…
GO:0045859	regulation of protein kinase activity	GO_BiologicalProcess-EBI-UniProt-GOA_21.02.2020_00h00	1.04499e-11	2.3157e-08	7.18681e-23	3.3778e-21	[6, 7, 8, 9]	Group58	18.1378	150	[Abi1, Acsl1, Actb, Adam17, Adarb1, Adora1, Adrb2, Afap1l2, Agfg1, Agt, Akap13, Akap6, Apobec2, Atg13, Atp2b4, Axin2, Cav1, Cav3, Ccl5, Ccnd2, Ccnd3, Ccng2, Ccnt2, Cd74, Cd81, Cdk5r1, Cdkn1a, Cdkn1c, Cemip, Chil1, Cnppd1, Dab2ip, Dag1, Ddr2, Dnaja3, Dok7, Dus2, Dusp14, Dusp18, Dusp3, Dusp8, Dvl1, Dvl3, Emp2, Erbb2, Erbb3, Ern1, Fam20a, Fbn1, Fbxw7, Fem1a, Fgfr1, Fzd4, Gadd45a, Gdf15, Ghr, Gprc5c,…
GO:0006366	transcription by RNA polymerase II	GO_BiologicalProcess-EBI-UniProt-GOA_21.02.2020_00h00	5.31301e-06	0.0103019	7.18681e-23	3.3778e-21	[6, 7, 8, 9, 10]	Group58	13.2697	306	[Aamdc, Abca2, Ablim1, Ablim2, Ablim3, Abra, Adrb2, Agfg1, Akap8l, Akna, Aknad1, Akt2, Alox5ap, Ankrd2, Ankrd23, Apbb1, Apobec2, Apobec3, Arhgef2, Arid5a, Arnt, Arntl, Arx, Atf2, Atf3, Atf4, Atf5, Atf6, Atp2b4, Atxn1, Bcas3, Bcl3, Bcl6, Bhlhe40, Bhlhe41, Brd7, Brwd1, Calcoco1, Carf, Cav1, Cavin2, Cavin4, Cbfa2t3, Cbx4, Ccnd3, Ccnt2, Ccpg1, Cd200, Cd36, Cd81, Cdh13, Cdk2, Cdkn1c, Cebpb, Cebpg, Chd…
GO:0018105	peptidyl-serine phosphorylation	GO_BiologicalProcess-EBI-UniProt-GOA_21.02.2020_00h00	6.52737e-07	0.00132049	7.18681e-23	3.3778e-21	[7, 8, 9]	Group58	19.0736	70	[Agfg1, Agt, Akt2, Atp2b4, Camk2a, Camk2b, Camk2d, Cav1, Cdk2, Cdk5r1, Cdkn1a, Csnk1a1, Csnk1g1, Dclk1, Ddit4, Dmpk, Dyrk1b, Dyrk2, Dyrk4, Ern1, Gadd45a, Gpi1, Hipk4, Hrc, Ikbkb, Inpp5j, Inpp5k, Irgm2, Lif, Map2k2, Mapk7, Mapk8ip1, Mapk9, Mark2, Mast4, Mknk1, Mknk2, Ndrg1, Ndrg2, Ogt, Paqr3, Pard3, Pdk1, Pdk2, Pfn2, Pik3ip1, Pink1, Plcl2, Plk2, Ppp1r15a, Prkaa2, Prkaca, Raf1, Rassf2, Ret, Rps6ka2…
GO:0032872	regulation of stress-activated MAPK cascade	GO_BiologicalProcess-EBI-UniProt-GOA_21.02.2020_00h00	1.09254e-05	0.0209002	7.18681e-23	3.3778e-21	[5, 6, 7, 8, 9, 10, 11]	Group58	19.4757	52	[Agfg1, Ankrd6, Arl6ip5, Cav3, Cd27, Cdc42, Cyld, Dab2ip, Dusp3, Dvl3, Eda2r, Ephb1, Ern1, Fzd4, Gadd45a, Gps2, Hras, Klhl31, Map2k2, Map2k7, Mapk8ip1, Mapk8ip3, Mapk9, Mid1, Mink1, Nbr1, Ncf1, Ncor1, Pdcd4, Per1, Pja2, Plcb1, Ptpn22, Pycard, Qars, Raf1, Rapgef1, Rassf2, Rb1cc1, Rell1, Syk, Tgfb2, Tlr6, Tnik, Traf2, Traf3, Traf4, Vegfa, Wnt5a, Wnt7b, Zfp110, Zmynd11]
GO:0045892	negative regulation of transcription, DNA-templated	GO_BiologicalProcess-EBI-UniProt-GOA_21.02.2020_00h00	1.15868e-05	0.022096	7.18681e-23	3.3778e-21	[5, 6, 7, 8, 9, 10, 11]	Group58	13.9456	205	[Alox5ap, Ankrd2, Apbb1, Apobec1, Apobec2, Arid5a, Arntl, Arx, Atf2, Atf3, Atf5, Atxn1, Bcl3, Bcl6, Bhlhe40, Bhlhe41, Brd7, Capn3, Cav1, Cbfa2t3, Cbx4, Ccnd3, Cd36, Cdk2, Cdk5r1, Cdkn1c, Cebpb, Chd8, Ciart, Cic, Cnot7, Cry2, Cryab, Crym, Dab2ip, Ddit3, Dnaja3, Dnajb5, Dpf2, E2f2, Ephb1, Ergic2, Esr1, Esrrb, Ezh1, Fam172a, Fbln5, Fbxw11, Fgf9, Fgfr1, Fgfr3, Flcn, Foxo3, Foxo4, Foxo6, Fst, Fxyd1, G…
GO:0045893	positive regulation of transcription, DNA-templated	GO_BiologicalProcess-EBI-UniProt-GOA_21.02.2020_00h00	1.08348e-07	0.000224823	7.18681e-23	3.3778e-21	[5, 6, 7, 8, 9, 10, 11]	Group58	14.3602	248	[Aamdc, Ablim1, Ablim2, Ablim3, Abra, Adrb2, Afap1l2, Agfg1, Agt, Akap8l, Akna, Aknad1, Akt2, Apbb1, Apobec1, Apobec2, Apobec3, Arhgef2, Arid5a, Arnt, Arntl, Asph, Atf2, Atf3, Atf4, Atf5, Atf6, Atxn1, Banp, Bcas3, Bcl3, Brd7, Brdt, Calcoco1, Capn3, Carf, Casz1, Cavin2, Cavin4, Ccnt2, Ccpg1, Cd200, Cd74, Cd81, Cdh13, Cdk2, Cebpb, Cebpg, Chchd10, Chd3, Chd8, Cnot7, Col1a1, Csrp3, Dab2ip, Dbp, Dcaf6…
GO:1903507	negative regulation of nucleic acid-templated transcription	GO_BiologicalProcess-EBI-UniProt-GOA_21.02.2020_00h00	1.49004e-06	0.00297114	7.18681e-23	3.3778e-21	[6, 7, 8, 9, 10]	Group58	14.2384	215	[Alox5ap, Ankrd2, Apbb1, Apobec1, Apobec2, Arid5a, Arntl, Arx, Asah1, Atf2, Atf3, Atf5, Atxn1, Bcl3, Bcl6, Bhlhe40, Bhlhe41, Brd7, Capn3, Cav1, Cbfa2t3, Cbx4, Ccnd3, Cd36, Cdk2, Cdk5r1, Cdkn1c, Cdyl, Cdyl2, Cebpb, Chd8, Ciart, Cic, Cnot7, Cry2, Cryab, Crym, Dab2ip, Ddit3, Dnaja3, Dnajb5, Dpf2, E2f2, Eif4a2, Ephb1, Ergic2, Esr1, Esrrb, Ezh1, Fam172a, Fbln5, Fbxw11, Fgf9, Fgfr1, Fgfr3, Flcn, Foxo3,…
GO:1903508	positive regulation of nucleic acid-templated transcription	GO_BiologicalProcess-EBI-UniProt-GOA_21.02.2020_00h00	3.12954e-07	0.00064093	7.18681e-23	3.3778e-21	[6, 7, 8, 9, 10]	Group58	14.0962	255	[Aamdc, Ablim1, Ablim2, Ablim3, Abra, Actn2, Adrb2, Afap1l2, Agfg1, Agt, Akap8l, Akna, Aknad1, Akt2, Apbb1, Apobec1, Apobec2, Apobec3, Arhgef2, Arid5a, Arnt, Arntl, Asph, Atf2, Atf3, Atf4, Atf5, Atf6, Atxn1, Banp, Bcas3, Bcl3, Brd7, Brdt, Calcoco1, Capn3, Carf, Casz1, Cavin2, Cavin4, Ccnt2, Ccpg1, Cd200, Cd74, Cd81, Cdh13, Cdk2, Cebpb, Cebpg, Chchd10, Chd3, Chd8, Cnot7, Col1a1, Csrp3, Dab2ip, Dbp…
GO:0004674	protein serine/threonine kinase activity	GO_BiologicalProcess-EBI-UniProt-GOA_21.02.2020_00h00	6.39276e-12	1.41919e-08	7.18681e-23	3.3778e-21	[8, 9]	Group58	17.761	165	[Acsl1, Actb, Adam17, Adora1, Adrb2, Agfg1, Agt, Akap13, Akap6, Akt2, Alpk3, Apobec2, Atp2b4, Camk1g, Camk2a, Camk2b, Camk2d, Camk2g, Cav1, Cav3, Ccnd2, Ccnd3, Ccng2, Ccnt2, Cd74, Cd81, Cdk2, Cdk5r1, Cdkn1a, Cdkn1c, Cemip, Clk4, Cnppd1, Csnk1a1, Csnk1g1, Dab2ip, Dapk1, Dapk2, Dclk1, Dmpk, Dusp14, Dusp18, Dusp3, Dusp8, Dvl3, Dyrk1b, Dyrk2, Dyrk4, Erbb2, Ern1, Fam20a, Fastk, Fem1a, Fgfr1, Fzd4, Gad…
GO:0006357	regulation of transcription by RNA polymerase II	GO_BiologicalProcess-EBI-UniProt-GOA_21.02.2020_00h00	1.41991e-06	0.0028384	7.18681e-23	3.3778e-21	[6, 7, 8, 9, 10, 11]	Group58	13.4786	303	[Aamdc, Abca2, Ablim1, Ablim2, Ablim3, Abra, Adrb2, Agfg1, Akap8l, Akna, Aknad1, Akt2, Alox5ap, Ankrd2, Ankrd23, Apbb1, Apobec2, Apobec3, Arhgef2, Arid5a, Arnt, Arntl, Arx, Atf2, Atf3, Atf4, Atf5, Atf6, Atp2b4, Atxn1, Bcas3, Bcl3, Bcl6, Bhlhe40, Bhlhe41, Brd7, Brwd1, Calcoco1, Carf, Cav1, Cavin2, Cavin4, Cbfa2t3, Cbx4, Ccnd3, Ccnt2, Ccpg1, Cd200, Cd36, Cd81, Cdh13, Cdk2, Cdkn1c, Cebpb, Cebpg, Chd…
GO:0006469	negative regulation of protein kinase activity	GO_BiologicalProcess-EBI-UniProt-GOA_21.02.2020_00h00	6.52597e-06	0.0126082	7.18681e-23	3.3778e-21	[7, 8, 9, 10]	Group58	20.1646	49	[Actb, Adarb1, Agt, Apobec2, Cav1, Cav3, Cdkn1a, Cdkn1c, Dab2ip, Dnaja3, Dus2, Dusp14, Dusp18, Dusp3, Dusp8, Dvl1, Fem1a, Gadd45a, Heg1, Inpp5k, Inppl1, Mapk8ip1, Mvp, Ndrg1, Paqr3, Pdcd4, Pdk1, Pkia, Pkig, Prkar1a, Psen2, Ptpn22, Pycard, Qars, Rb1, Repin1, Rgs14, Sh3bp5, Shb, Sik1, Smyd3, Socs7, Spry1, Taz, Tesc, Trib3, Wars, Wnk1, Wwtr1]
GO:0045860	positive regulation of protein kinase activity	GO_BiologicalProcess-EBI-UniProt-GOA_21.02.2020_00h00	5.36513e-07	0.00108805	7.18681e-23	3.3778e-21	[7, 8, 9, 10]	Group58	17.3214	97	[Abi1, Acsl1, Adam17, Adora1, Adrb2, Afap1l2, Agfg1, Agt, Akap13, Akap6, Atg13, Atp2b4, Axin2, Ccl5, Ccnd2, Ccnd3, Ccnt2, Cd74, Cd81, Cdk5r1, Cdkn1a, Cemip, Chil1, Dab2ip, Dag1, Ddr2, Dok7, Dvl3, Emp2, Erbb2, Erbb3, Ern1, Fam20a, Fbn1, Fbxw7, Fgfr1, Fzd4, Gadd45a, Gdf15, Ghr, Gprc5c, Gprc5d, Higd1a, Hras, Htr2b, Igf2, Ighm, Ikbkg, Irgm2, Ksr1, Madd, Map2k2, Map2k7, Mapk8ip3, Mapre3, Micu1, Mink1,…
GO:0071900	regulation of protein serine/threonine kinase activity	GO_BiologicalProcess-EBI-UniProt-GOA_21.02.2020_00h00	2.90606e-07	0.000595742	7.18681e-23	3.3778e-21	[7, 8, 9, 10]	Group58	17.7239	95	[Acsl1, Actb, Adam17, Adora1, Adrb2, Agfg1, Agt, Akap13, Akap6, Apobec2, Atp2b4, Cav1, Cav3, Ccnd2, Ccnd3, Ccng2, Ccnt2, Cd74, Cd81, Cdk5r1, Cdkn1a, Cdkn1c, Cemip, Cnppd1, Dab2ip, Dusp14, Dusp18, Dusp3, Dusp8, Dvl3, Erbb2, Ern1, Fam20a, Fem1a, Fgfr1, Fzd4, Gadd45a, Gdf15, Ghr, Heg1, Higd1a, Hras, Htr2b, Igf2, Ighm, Inpp5k, Inppl1, Irgm2, Ksr1, Madd, Map2k2, Map2k7, Mapk8ip1, Mapk8ip3, Mapre3, Ndr…
GO:0000122	negative regulation of transcription by RNA polymerase II	GO_BiologicalProcess-EBI-UniProt-GOA_21.02.2020_00h00	8.5033e-07	0.00171341	7.18681e-23	3.3778e-21	[6, 7, 8, 9, 10, 11, 12]	Group58	15.2805	158	[Alox5ap, Ankrd2, Apbb1, Apobec2, Arid5a, Arx, Atf2, Atf3, Atf5, Atxn1, Bcl6, Bhlhe40, Bhlhe41, Cav1, Cbfa2t3, Cbx4, Ccnd3, Cd36, Cdk2, Cdkn1c, Cebpb, Chd8, Cic, Cnot7, Cry2, Crym, Dab2ip, Ddit3, Dnaja3, Dnajb5, E2f2, Ephb1, Esr1, Ezh1, Fbln5, Fgf9, Fgfr1, Fgfr3, Flcn, Foxo3, Foxo4, Foxo6, Fst, Gadd45a, Gbp4, Glrp1, Gps2, H1f0, Hbp1, Hdac4, Herpud1, Hes6, Heyl, Hif1a, Hif1an, Hist1h1c, Hist2h3c2,…
GO:0045944	positive regulation of transcription by RNA polymerase II	GO_BiologicalProcess-EBI-UniProt-GOA_21.02.2020_00h00	2.35144e-05	0.0442777	7.18681e-23	3.3778e-21	[6, 7, 8, 9, 10, 11, 12]	Group58	13.9468	194	[Aamdc, Ablim1, Ablim2, Ablim3, Abra, Adrb2, Agfg1, Akap8l, Akna, Aknad1, Akt2, Apbb1, Apobec2, Apobec3, Arhgef2, Arid5a, Arnt, Arntl, Atf2, Atf3, Atf4, Atf5, Atf6, Atxn1, Bcas3, Bcl3, Calcoco1, Carf, Cavin2, Cavin4, Ccnt2, Ccpg1, Cd200, Cd81, Cdh13, Cebpb, Cebpg, Chd3, Chd8, Cnot7, Csrp3, Dab2ip, Dbp, Dcaf6, Dcn, Ddit3, Dll1, Dmtf1, Dpf2, E2f2, Egr2, Eif2a, Ephb1, Ergic2, Esr1, Esrrb, Esrrg, Ezh…
GO:0042063	gliogenesis	GO_BiologicalProcess-EBI-UniProt-GOA_21.02.2020_00h00	6.22318e-06	0.0120356	6.22318e-06	6.8455e-05	[5, 6, 7]	Group00	17.8841	71	[Abca2, Adgrg1, Adgrg6, Agt, Akt2, Apobec3, Aspa, Atf5, Atp1b2, Atxn1, B4galt6, Bin1, Bnip3, Cdk5r1, Daam2, Dab2ip, Dag1, Dbi, Dcn, Dll1, Egr2, Enpp2, Erbb2, Erbb3, Exoc4, F2, Fa2h, Fgfr3, Fn1, Gpc1, Gpr157, Grn, Hdac11, Hras, Il33, Il6st, Itgam, Kdm4a, Klf15, Lama2, Lif, Ly6a, Matn2, Mxra8, Myrf, Nab1, Ncstn, Ndrg1, Neu1, Nfe2l1, Notch1, Nr1d1, P2rx4, Pard3, Pick1, Ptpa, Ptpra, Qk, Rtn4, Scrib, …

## Sheet: ClueGO Results_Myoblast
GOID	GOTerm	Ontology Source	Term PValue	Term PValue Corrected with Bonferroni step down	Group PValue	Group PValue Corrected with Bonferroni step down	GOLevels	GOGroups	% Associated Genes	Nr. Genes	Associated Genes Found
GO:0008284	positive regulation of cell population proliferation	GO_BiologicalProcess-EBI-UniProt-GOA_21.02.2020_00h00	1.16316e-13	2.43682e-10	1.16316e-13	4.42001e-12	[2, 3, 4, 5]	Group00	14.0531	164	[Abl1, Ada, Adk, Agap2, Akt3, Aldh3a1, Anxa1, Anxa2, Apln, Aqp1, Ash2l, Atad5, Atf2, Atxn1, Avpr1a, B4galt2, Bex2, Carm1, Ccl2, Ccn1, Ccn2, Ccna2, Ccnb1, Ccnd1, Cd24a, Cdc20, Cdc25a, Cdc6, Cdc7, Cdk1, Cdk4, Cdk6, Cip2a, Cited2, Clcf1, Cnbp, Crlf1, Csf1, Ctc1, Cthrc1, Cxcl12, Dhx9, Dkc1, Dnmt1, E2f1, Eif5a, Eif5a2, Ets1, Eya1, Ezh2, F2r, F3, Fbln1, Fbxo2, Fbxo5, Fgfr2, Flna, Foxm1, Foxp1, Gata2, G…
GO:0010811	positive regulation of cell-substrate adhesion	GO_BiologicalProcess-EBI-UniProt-GOA_21.02.2020_00h00	8.38702e-06	0.0149792	8.38702e-06	7.54832e-05	[3, 4, 5]	Group01	19.1781	28	[Abl1, Ccn1, Ccna2, Cdk6, Cfl1, Csf1, Dab2, Fbln1, Flna, Hacd1, Has2, Ilk, Itga3, Kirrel, L1cam, Map4k4, Npnt, P4hb, Plekha2, Ptk2b, Rin2, S100a10, Sdc4, Smoc2, Spock2, Spp1, Thbs1, Triobp]
GO:0016572	histone phosphorylation	GO_BiologicalProcess-EBI-UniProt-GOA_21.02.2020_00h00	1.73735e-09	3.45906e-06	1.73735e-09	3.9959e-08	[6, 7, 8]	Group02	38.7755	19	[Akap8, Aurka, Aurkb, Ccna2, Ccnb1, Cdk1, Crybg1, Daxx, Fmr1, H2afy, Haspin, Hmga2, Map3k12, Mapk3, Pim3, Prkcb, Prkcd, Rps6ka4, Vrk1]
GO:0018107	peptidyl-threonine phosphorylation	GO_BiologicalProcess-EBI-UniProt-GOA_21.02.2020_00h00	2.38299e-05	0.0414878	2.38299e-05	2.38299e-05	[7, 8, 9]	Group03	19.2308	25	[Akt3, Cad, Cadm4, Cdk1, Cit, Eif4g1, Grk2, Haspin, Hipk1, Map3k12, Map3k7, Mapk1, Mapk8, Met, Pbk, Plk1, Prkcb, Prkcd, Ripk2, S1pr2, Smad7, Smad9, Stk39, Ttk, Vrk1]
GO:0030855	epithelial cell differentiation	GO_BiologicalProcess-EBI-UniProt-GOA_21.02.2020_00h00	9.74334e-06	0.0173334	9.74334e-06	7.79467e-05	[4, 5]	Group04	12.483	92	[Abl1, Adgrg3, Ampd2, Anxa1, Anxa2, Anxa4, Asah1, Atoh8, B4galt2, Ccnd1, Ccno, Cd24a, Cdk1, Cdk6, Cited1, Col4a1, Cpt1a, Ctnnd1, Cux1, Cxcr4, Dab2, Dlg5, Dlx3, Dnph1, E2f7, Epha2, Errfi1, Ezh2, Ezr, Fat1, Fgfr2, Flna, Flnb, Foxa2, Foxc2, Foxn1, Foxp1, Frmd6, Gpx1, Grem1, H2afy, H2afy2, Id1, Id2, Id3, Kitl, Krt14, Krt9, Lgals3, Lor, Map7, Men1, Met, Myo6, Nfib, Nrg1, Palld, Pcna, Pde2a, Pde4d, Pla…
GO:0008309	double-stranded DNA exodeoxyribonuclease activity	GO_BiologicalProcess-EBI-UniProt-GOA_21.02.2020_00h00	2.96335e-06	0.00539033	2.96335e-06	3.55601e-05	[8, 9, 10, 11]	Group05	100	5	[Alyref, Apex1, Apex2, Ccdc88a, Exo1]
GO:0032465	regulation of cytokinesis	GO_BiologicalProcess-EBI-UniProt-GOA_21.02.2020_00h00	9.84234e-06	0.0174898	9.84234e-06	6.88964e-05	[4, 5, 6]	Group06	22.3404	21	[Ahctf1, Aurka, Aurkb, Ccp110, Cdc6, Cit, Crybg1, E2f7, Ect2, Fsd1, Git1, Incenp, Kif20a, Kif20b, Kif23, Myo19, Pkn2, Plk1, Plk4, Prc1, Znhit3]
GO:0045667	regulation of osteoblast differentiation	GO_BiologicalProcess-EBI-UniProt-GOA_21.02.2020_00h00	1.9019e-06	0.00348808	1.9019e-06	2.66265e-05	[4, 5]	Group07	19.8675	30	[Ccn1, Ccna2, Cdk6, Cebpa, Cited1, Cthrc1, Ctnnbip1, Ddx5, Fbxo5, Grem1, Hdac6, Hdac7, Id1, Id2, Id3, Ifitm1, Il6st, Ilk, Kirrel, Men1, Npnt, Pdlim7, Ptger4, Runx2, Smad6, Smad7, Tmem119, Twist2, Vegfc, Wnt10b]
GO:0048513	animal organ development	GO_BiologicalProcess-EBI-UniProt-GOA_21.02.2020_00h00	4.12937e-20	8.80794e-17	4.12937e-20	1.89951e-18	[3, 4, 5]	Group08	11.5559	459	[Abi1, Abl1, Acin1, Actg2, Actn1, Ada, Adgrf4, Adgrg3, Adgrl2, Adgrl3, Agap2, Agfg1, Ahctf1, Akt3, Alkbh1, Alms1, Ampd2, Ank, Ank1, Ankle1, Ankrd6, Anln, Anxa1, Anxa2, Anxa4, Apaf1, Apln, Apobec3, Aprt, Aqp1, Aqp5, Arpc5, Asah1, Asb1, Ass1, Atf2, Atp11c, Atxn1, Aurka, Avpr1a, Axl, Azi2, B4galt2, Baiap2, Bax, Bcl2l11, Bcor, Bok, Brip1, Cad, Cadm1, Car8, Carm1, Ccl2, Ccn1, Ccn2, Ccna2, Ccnb1, Ccnd1…
GO:0051090	regulation of DNA-binding transcription factor activity	GO_BiologicalProcess-EBI-UniProt-GOA_21.02.2020_00h00	3.4633e-08	6.68763e-05	3.4633e-08	6.23393e-07	[3, 6, 7, 8, 9, 10, 11, 12]	Group09	15.4348	71	[Adgrg3, Agfg1, Anxa4, Arhgef2, Atf2, Bex2, Carm1, Cotl1, Ctnnbip1, Cyp1b1, Dhx9, Dvl2, Ezh2, Fanca, Flna, Flot2, Fosl1, Foxa2, Fzd6, Grem1, Havcr2, Hdac6, Hmga2, Hmox1, Id1, Id2, Id3, Ifrd1, Ikbkg, Irak2, Kitl, Lrp8, Lrrfip1, Mapk1, Mapk3, Marcksl1, Me2, Men1, Mrtfa, Nfkbia, Ngf, Npm1, Paxip1, Pbx1, Peli1, Pparg, Pprc1, Prkcb, Rab7b, Ripk2, Rnf2, Rpl11, Rtkn2, Sigirr, Siva1, Smad7, Smad9, Smo, S…
GO:0060055	angiogenesis involved in wound healing	GO_BiologicalProcess-EBI-UniProt-GOA_21.02.2020_00h00	2.14794e-05	0.0374816	2.14794e-05	4.29589e-05	[4, 5, 6, 7, 8, 9, 10, 11]	Group10	40.9091	9	[B4galt2, Cxcr4, Ets1, Foxc2, Gpx1, Mcam, Prcp, Serpine1, Smoc2]
GO:0009411	response to UV	GO_BiologicalProcess-EBI-UniProt-GOA_21.02.2020_00h00	1.0007e-06	0.0018553	1.0007e-06	1.50105e-05	[5]	Group11	19.7531	32	[Agfg1, Aqp1, Aurkb, Bax, Ccnd1, Cdc25a, Crybg1, Dtl, Fmr1, Gpx1, Hmgn1, Map2k7, Mapk8, Mapk9, Mdm2, Men1, Msh2, Msh6, Nfatc4, Npm1, Parp1, Pbk, Pclaf, Pcna, Pold1, Pold3, Polh, Rad18, Tipin, Tmem161a, Trp53, Usp1]
GO:0003712	transcription coregulator activity	GO_BiologicalProcess-EBI-UniProt-GOA_21.02.2020_00h00	3.2328e-06	0.00587076	3.2328e-06	3.55607e-05	[7, 8, 9, 10]	Group12	13.628	74	[Acot7, Actn1, Actn4, Alyref, Apex1, Asah1, Atf7ip, Bcor, Brca1, Car8, Carm1, Casp8ap2, Ccdc88a, Ccnd1, Cebpa, Cited1, Cited2, Cnot9, Ctbp2, Daxx, Ddx5, Dhx9, Dnajb1, E2f7, Ezh2, Fhl2, Fhl3, Fus, Gmnn, Hdac6, Hdac7, Hipk1, Hmga1, Hmga1b, Hmgb2, Id1, Id2, Id3, Jade1, Me2, Med14, Med18, Med22, Meis2, Mms19, Mrtfa, Mta1, Ncor1, Nfib, Npm1, Nr1h2, Nrg1, Nsd3, Pir, Pmf1, Pparg, Pprc1, Prkcb, Psip1, Ps…
GO:0071345	cellular response to cytokine stimulus	GO_BiologicalProcess-EBI-UniProt-GOA_21.02.2020_00h00	1.60318e-09	3.19353e-06	1.60318e-09	3.84762e-08	[5]	Group13	13.5667	124	[Actg1, Actn4, Agfg1, Akap12, Angptl2, Apobec3, Arc, Asah1, Ass1, Axl, Brca1, Car8, Ccl2, Cd24a, Cdk4, Cebpa, Cep250, Cfl1, Cnot9, Crlf1, Csf1, Ctbp2, Cxcl12, Cxcr4, Cxcr6, Ddx41, Dhx9, Dock8, Dok1, Elk3, Enah, Eps8, F3, Flnb, Foxp1, Gapdh, Gclm, Gper1, Grem2, Grk2, Gsdme, Has2, Hells, Hipk1, Hmgb1, Hnrnph1, Hspd1, Ifitm1, Il12rb1, Il1r1, Il4ra, Il6st, Ilk, Impdh2, Irak2, Irf5, Jarid2, Kif1a, Kir…
GO:0007062	sister chromatid cohesion	GO_BiologicalProcess-EBI-UniProt-GOA_21.02.2020_00h00	1.64244e-05	0.0288741	1.64244e-05	4.92732e-05	[3, 4, 5, 6]	Group14	25.8065	16	[Bub1b, Cdc20, Cdca5, Chtf8, Ddx11, Dscc1, Fen1, H2afy, Haspin, Kif22, Mcmbp, Mre11a, Naa10, Sfpq, Sgo1, Sgo2a]
GO:0007264	small GTPase mediated signal transduction	GO_BiologicalProcess-EBI-UniProt-GOA_21.02.2020_00h00	1.39744e-05	0.0246509	1.39744e-05	5.58978e-05	[4, 5, 6]	Group15	13.3462	69	[Abl1, Arhgap1, Arhgap19, Arhgap31, Arhgdia, Arhgef2, Arpp19, Baiap2, Brap, Cadm4, Ccdc88a, Ccna2, Cep250, Csf1, Ctnnal1, Cyth3, Cyth4, Dnmt1, Dock8, Dok1, Eps8, F2r, Fam49b, Foxm1, Git1, Grb2, Hmox1, Icmt, Iqgap3, Itga3, Kctd10, Kitl, Lpar2, Map4k4, Mapkap1, Mapre2, Met, Net1, Ngf, Nrg1, Phactr4, Rab31, Rab34, Rab3a, Rab3b, Rab43, Rab7b, Ralgps2, Rap2a, Rapgef1, Rasa1, Rassf1, Rcc1, Rgl1, Rhobtb…
GO:0014812	muscle cell migration	GO_BiologicalProcess-EBI-UniProt-GOA_21.02.2020_00h00	6.85631e-06	0.0122728	6.85631e-06	6.85631e-05	[4, 5]	Group16	20.155	26	[Alyref, Anxa1, Apex1, Arpc5, Ccdc88a, Cyp1b1, F3, Has2, Il6st, Ilk, Mdm2, Met, Myo5a, Net1, Nox4, Parva, Plau, Ptger4, Rbpj, Runx2, Sema6d, Serpine1, Smo, Tert, Tpm1, Trib1]
GO:0014909	smooth muscle cell migration	GO_BiologicalProcess-EBI-UniProt-GOA_21.02.2020_00h00	1.42215e-05	0.0250725	6.85631e-06	6.85631e-05	[5, 6]	Group16	20.7207	23	[Alyref, Apex1, Arpc5, Ccdc88a, Cyp1b1, F3, Has2, Il6st, Ilk, Mdm2, Myo5a, Nox4, Parva, Plau, Ptger4, Rbpj, Runx2, Sema6d, Serpine1, Smo, Tert, Tpm1, Trib1]
GO:0051345	positive regulation of hydrolase activity	GO_BiologicalProcess-EBI-UniProt-GOA_21.02.2020_00h00	1.49027e-09	2.97011e-06	9.65951e-10	2.41488e-08	[5]	Group17	14.1207	110	[Acap3, Agap2, Agfg1, Ahsa2, Als2cl, Apaf1, Arhgap1, Arhgap19, Arhgap21, Arhgap22, Arhgap31, Arhgap45, Arhgdia, Arhgef1, Arhgef10l, Asap1, Asph, Bax, Bcl2l11, Bok, Casp8ap2, Ccl2, Ccn1, Ccn2, Ccna2, Cep250, Coro1c, Ddx11, Depdc1b, Depdc5, Dhx9, Dnaja1, Dnajb1, Dnajc9, Dock8, Dvl2, Ect2, Epha2, Epha4, Erh, Ezh2, F2r, F3, Fbln1, Fgfr2, Flt1, Git1, Gper1, Gramd4, Hip1r, Hmgb2, Hspd1, Kirrel, Map4k4,…
GO:0045862	positive regulation of proteolysis	GO_BiologicalProcess-EBI-UniProt-GOA_21.02.2020_00h00	2.39534e-05	0.0416789	9.65951e-10	2.41488e-08	[5, 6, 7, 8]	Group17	14.0665	55	[Apaf1, Asph, Aurka, Bax, Bcl2l11, Bok, Casp8ap2, Ccn1, Ccn2, Ccna2, Cfl1, Csnk1d, Ctnnd1, Dab2, Dda1, Epha4, Erh, F2r, F3, Fbln1, Fmr1, Gclc, Gper1, Gramd4, Hip1r, Hspa1b, Hspa8, Hspd1, Il33, Mapk3, Mapk8, Mapk9, Mdm2, Men1, Met, Ngf, Pcolce, Pcolce2, Pdcd2, Pidd1, Plk1, Pparg, Psme2, Ptk2b, Ripk2, Sart3, Senp1, Smad7, Smad9, Snx9, Sumo2, Tank, Tfap4, Trib1, Vsir]
GO:0051383	kinetochore organization	GO_BiologicalProcess-EBI-UniProt-GOA_21.02.2020_00h00	2.32246e-06	0.00423616	2.84351e-08	5.40266e-07	[5]	Group18	45.4545	10	[Cdt1, Cenpa, Cenpe, Cenph, Cenpn, Cenps, Cenpw, Nuf2, Smc2, Smc4]
GO:0034508	centromere complex assembly	GO_BiologicalProcess-EBI-UniProt-GOA_21.02.2020_00h00	1.30789e-05	0.0230973	2.84351e-08	5.40266e-07	[5, 6, 7]	Group18	35.4839	11	[Cenpa, Cenpe, Cenph, Cenpi, Cenpn, Cenps, Cenpw, Hells, Mis18a, Nasp, Oip5]
GO:0060485	mesenchyme development	GO_BiologicalProcess-EBI-UniProt-GOA_21.02.2020_00h00	1.21051e-05	0.0214139	1.21051e-05	6.05256e-05	[4, 5, 6]	Group19	15.0943	48	[Actg2, Cfl1, Cited2, Coro1c, Dab2, Dchs1, Ddx5, Dlg5, Ezh2, Fam83d, Fgfr2, Flna, Foxa2, Foxc2, Grem1, Has2, Hmga2, Hnrnpab, Kitl, Mapk1, Mapk3, Mdm2, Meis2, Met, Nolc1, Nrp2, Phactr4, Phldb1, Phldb2, Plaur, Rbpj, Rdh10, Rtn4, Sdcbp, Sema4b, Sema6c, Sema6d, Sema7a, Smad7, Smad9, Smo, Tcf4, Tcf7l2, Tcof1, Thbs1, Tiam1, Trim28, Zic2]
GO:0048762	mesenchymal cell differentiation	GO_BiologicalProcess-EBI-UniProt-GOA_21.02.2020_00h00	1.08919e-06	0.00201718	1.21051e-05	6.05256e-05	[4, 5, 6, 7]	Group19	17.2691	43	[Cfl1, Cited2, Coro1c, Dab2, Ddx5, Dlg5, Ezh2, Fam83d, Fgfr2, Flna, Foxa2, Foxc2, Grem1, Has2, Hmga2, Hnrnpab, Kitl, Mapk1, Mapk3, Meis2, Met, Nolc1, Nrp2, Phactr4, Phldb1, Phldb2, Plaur, Rbpj, Rdh10, Rtn4, Sdcbp, Sema4b, Sema6c, Sema6d, Sema7a, Smad7, Smad9, Smo, Tcf4, Tcf7l2, Tcof1, Tiam1, Trim28]
GO:0061640	cytoskeleton-dependent cytokinesis	GO_BiologicalProcess-EBI-UniProt-GOA_21.02.2020_00h00	8.10191e-09	1.5904e-05	8.10191e-09	1.78242e-07	[4, 5]	Group20	27	27	[Angptl2, Ank3, Anln, Apobec3, Aurkb, Birc5, Cenpa, Cfl1, Cit, Ckap2, Crybg1, Daxx, Ect2, Incenp, Kif20a, Kif20b, Kif23, Kif4, Myh10, Plk1, Rhoc, Rtkn, Sept2, Sept6, Sept7, Snx9, Wdr1]
GO:0000281	mitotic cytokinesis	GO_BiologicalProcess-EBI-UniProt-GOA_21.02.2020_00h00	4.95694e-08	9.52228e-05	8.10191e-09	1.78242e-07	[4, 5, 6]	Group20	30	21	[Ank3, Anln, Birc5, Cenpa, Cfl1, Cit, Ckap2, Daxx, Ect2, Incenp, Kif20a, Kif20b, Kif23, Kif4, Myh10, Plk1, Rhoc, Rtkn, Sept7, Snx9, Wdr1]
GO:1903320	regulation of protein modification by small protein conjugation or removal	GO_BiologicalProcess-EBI-UniProt-GOA_21.02.2020_00h00	1.04222e-05	0.0184786	1.04222e-05	6.25333e-05	[6, 7, 8]	Group21	15.8672	43	[Abl1, Ahrr, Brca1, Cdc20, Daxx, Dcun1d4, Dnaja1, Dnm1l, Erh, Fanci, Fancm, Fbxo2, Fbxo5, Foxf2, Gclc, Hsp90aa1, Limk1, Mad2l1, Mapk8, Mapk9, Mta1, Ngf, Npm1, Otud4, Paxip1, Peli1, Plk1, Rassf1, Ripk2, Rpl11, Rps27a, Sart3, Skp2, Smad7, Smad9, Sumo2, Tank, Traf7, Trib1, U2af2, Uba2, Ube2i, Ube2s]
GO:1903322	positive regulation of protein modification by small protein conjugation or removal	GO_BiologicalProcess-EBI-UniProt-GOA_21.02.2020_00h00	1.81409e-05	0.0317829	1.04222e-05	6.25333e-05	[6, 7, 8, 9]	Group21	18.239	29	[Ahrr, Brca1, Cdc20, Dcun1d4, Erh, Fanci, Fancm, Mapk8, Mapk9, Mta1, Ngf, Npm1, Paxip1, Peli1, Plk1, Rassf1, Ripk2, Rps27a, Sart3, Skp2, Smad7, Smad9, Sumo2, Tank, Traf7, Trib1, Uba2, Ube2i, Ube2s]
GO:0034655	nucleobase-containing compound catabolic process	GO_BiologicalProcess-EBI-UniProt-GOA_21.02.2020_00h00	1.51758e-08	2.95777e-05	2.86512e-10	7.73583e-09	[4, 5]	Group22	16.5375	64	[Acot7, Ada, Aen, Ahcy, Alyref, Apaf1, Apex1, Apobec3, Bax, Cad, Ccdc88a, Cnot2, Cnot3, Cnot9, Dctpp1, Ddx5, Dhx9, Dis3l, Dkc1, Dna2, Dnph1, Drosha, Dxo, E2f1, Eri1, Exog, Exosc2, Exosc3, Exosc8, Fen1, Fmr1, Fus, Gmpr2, Gspt1, Hnrnpd, Hnrnpm, Hnrnpr, Lsm2, Lsm3, Lsm6, Magohb, Mrtfa, Nanos1, Npm1, Nt5c, Pabpc1, Pan3, Pde2a, Pde4a, Pde4d, Pnp, Pnpla6, Pop1, Ptbp1, Pum2, Rnaseh2a, Rnaseh2c, Rnps1, S…
GO:0090305	nucleic acid phosphodiester bond hydrolysis	GO_BiologicalProcess-EBI-UniProt-GOA_21.02.2020_00h00	2.80018e-07	0.000526995	2.86512e-10	7.73583e-09	[5, 6]	Group22	16.5109	53	[1110008L16Rik, Aen, Alyref, Ankle1, Apaf1, Apex1, Apex2, Atad5, Bax, Cad, Ccdc88a, Cnot2, Ddx11, Dgcr8, Dis3l, Dna2, Drosha, Dxo, Eme1, Eri1, Exo1, Exog, Exosc2, Exosc3, Exosc8, Fancm, Fen1, Fscn1, Gen1, Hmgb2, Mre11a, Nhp2, Nme1, Nob1, Npm1, Pan3, Pcna, Pms2, Pold1, Pole, Polg, Pop1, Prkcd, Ptbp1, Rcl1, Rnaseh2a, Rpp30, Rrs1, Samhd1, Slfn9, Tatdn2, Tcf3, Tsen34]
GO:0006401	RNA catabolic process	GO_BiologicalProcess-EBI-UniProt-GOA_21.02.2020_00h00	2.04501e-06	0.00374645	2.86512e-10	7.73583e-09	[5, 6, 7]	Group22	16.4835	45	[Aen, Alyref, Apex1, Ccdc88a, Cnot2, Cnot3, Cnot9, Ddx5, Dhx9, Dis3l, Dkc1, Dna2, Drosha, Dxo, E2f1, Exosc2, Exosc3, Exosc8, Fen1, Fmr1, Fus, Gspt1, Hnrnpd, Hnrnpm, Hnrnpr, Lsm2, Lsm3, Lsm6, Magohb, Mrtfa, Nanos1, Npm1, Pabpc1, Pan3, Pop1, Ptbp1, Pum2, Rnaseh2a, Rnaseh2c, Rnps1, Syncrip, Tardbp, Tcf3, Upf3a, Vim]
GO:0006261	DNA-dependent DNA replication	GO_BiologicalProcess-EBI-UniProt-GOA_21.02.2020_00h00	9.70982e-30	2.08761e-26	9.70982e-30	5.3404e-28	[6, 7]	Group23	42.069	61	[Agfg1, Atad5, Ccne1, Ccne2, Cdc45, Cdc6, Cdc7, Cdt1, Cenps, Chtf18, Chtf8, Dbf4, Ddx11, Dna2, Donson, E2f7, Eme1, Fancm, Fbxo5, Gen1, Gins1, Gmnn, Lig1, Mcm10, Mcm2, Mcm3, Mcm4, Mcm5, Mcm6, Mcm7, Mcmbp, Mms22l, Mre11a, Npm1, Orc1, Orc6, Pcna, Pola1, Pola2, Pold1, Pold3, Pole, Pole2, Polg, Prim1, Prim2, Rad51, Rfc2, Rfc3, Rfc4, Rfc5, Rfwd3, Rpa1, Rtel1, Samhd1, Ticrr, Timeless, Tipin, Tonsl, Topb…
GO:0045005	DNA-dependent DNA replication maintenance of fidelity	GO_BiologicalProcess-EBI-UniProt-GOA_21.02.2020_00h00	7.48509e-10	1.50001e-06	9.70982e-30	5.3404e-28	[5, 6, 7, 8]	Group23	40.4255	19	[Cenps, Ddx11, Dna2, Donson, Eme1, Fancm, Gen1, Mms22l, Mre11a, Pcna, Pold1, Pole, Rad51, Rfwd3, Rtel1, Samhd1, Timeless, Tipin, Tonsl]
GO:0031297	replication fork processing	GO_BiologicalProcess-EBI-UniProt-GOA_21.02.2020_00h00	3.47206e-07	0.000651359	9.70982e-30	5.3404e-28	[6, 7, 8, 9]	Group23	37.8378	14	[Cenps, Ddx11, Dna2, Eme1, Fancm, Gen1, Mms22l, Mre11a, Pcna, Rad51, Rfwd3, Rtel1, Samhd1, Tonsl]
GO:0051402	neuron apoptotic process	GO_BiologicalProcess-EBI-UniProt-GOA_21.02.2020_00h00	2.1464e-06	0.00392577	2.1464e-06	2.79032e-05	[4, 5]	Group24	15.4519	53	[Adnp, Agap2, Alkbh1, Apaf1, Atf2, Axl, Bax, Bcl2l11, Birc5, Bok, Cit, Cited1, Clcf1, Crlf1, Dlx1, Epha4, F2r, Fmr1, G6pdx, Gapdh, Gclc, Gclm, Grm7, Hmox1, Hspd1, Hsph1, Hyou1, Ilk, Map2k7, Map3k12, Mapk8, Met, Msh2, Mybl2, Nefl, Nfatc4, Ngf, Npm1, Nqo1, Nr4a2, Nsmf, Oxr1, Parp1, Ptk2b, Sct, Set, Siah1b, Sigmar1, Smo, Sod1, Tert, Trp53, Xrcc2]
GO:0043523	regulation of neuron apoptotic process	GO_BiologicalProcess-EBI-UniProt-GOA_21.02.2020_00h00	1.86339e-06	0.00342305	2.1464e-06	2.79032e-05	[5, 6, 7]	Group24	15.9091	49	[Adnp, Agap2, Alkbh1, Atf2, Axl, Bax, Bcl2l11, Birc5, Bok, Cited1, Clcf1, Crlf1, Dlx1, Epha4, F2r, Fmr1, G6pdx, Gclc, Gclm, Grm7, Hmox1, Hspd1, Hsph1, Hyou1, Ilk, Map2k7, Map3k12, Mapk8, Met, Msh2, Mybl2, Nefl, Nfatc4, Ngf, Npm1, Nqo1, Nr4a2, Nsmf, Oxr1, Parp1, Ptk2b, Sct, Set, Sigmar1, Smo, Sod1, Tert, Trp53, Xrcc2]
GO:0043524	negative regulation of neuron apoptotic process	GO_BiologicalProcess-EBI-UniProt-GOA_21.02.2020_00h00	1.23376e-06	0.00228247	2.1464e-06	2.79032e-05	[5, 6, 7, 8]	Group24	18.2266	37	[Adnp, Agap2, Alkbh1, Axl, Bax, Birc5, Bok, Cited1, Clcf1, Crlf1, Dlx1, Epha4, F2r, Fmr1, Gclc, Gclm, Grm7, Hmox1, Hspd1, Hsph1, Hyou1, Ilk, Map3k12, Msh2, Nefl, Nfatc4, Ngf, Npm1, Nr4a2, Oxr1, Ptk2b, Sct, Set, Smo, Sod1, Tert, Xrcc2]
GO:0071417	cellular response to organonitrogen compound	GO_BiologicalProcess-EBI-UniProt-GOA_21.02.2020_00h00	2.71815e-05	0.0471328	8.02611e-08	1.36444e-06	[4, 5]	Group25	12.1786	90	[Actb, Ahcyl1, Akt3, Alyref, Angptl2, Apex1, Aprt, Aqp1, Arhgef2, Ass1, Baiap2, Bcl2l11, Brca1, Brip1, Cacnb1, Ccdc88a, Ccl2, Ccna2, Cdc6, Cdk4, Cfl1, Col4a1, Cotl1, Ddx11, Diaph1, Dnmt1, Epha4, Errfi1, Ezh2, Ezr, Fdx1, Flna, Foxc2, Gclc, Gclm, Gk, Gper1, Grb2, Grk2, H2afz, Hnrnpd, Hnrnpk, Hsp90b1, Htr1b, Id1, Igf2, Inhbb, Kitl, Mapk1, Mapk3, Marcksl1, Mdm2, Men1, Myo5a, Nox4, Nr4a2, Nsg1, Nsmf, …
GO:0071396	cellular response to lipid	GO_BiologicalProcess-EBI-UniProt-GOA_21.02.2020_00h00	8.62536e-07	0.00160259	8.02611e-08	1.36444e-06	[5]	Group25	13.0258	96	[Abl1, Akap8, Anxa1, Aqp1, Ass1, Axl, Bcl2l11, Brca1, Car8, Carm1, Cbx3, Ccl2, Ccna2, Ccnb1, Cdk19, Cdk4, Cnot2, Cnot3, Cnot9, Cpt1a, Dab2, Daxx, Ddx18, Ddx5, Dnaja1, Dnm1l, E2f1, Efna5, Elk3, Errfi1, Fdx1, Fgfr2, Foxp1, Gnai1, Gper1, H2afz, Havcr2, Hdac6, Hmga2, Hmgb1, Hmgb2, Hnrnpd, Hnrnpk, Id3, Inhba, Inhbb, Irak2, Krt13, Lrp8, Map2k7, Map3k7, Map4k1, Mapk1, Mapk3, Mapk8, Ncl, Ncor1, Nfatc4, N…
GO:0071407	cellular response to organic cyclic compound	GO_BiologicalProcess-EBI-UniProt-GOA_21.02.2020_00h00	1.07727e-06	0.00199618	8.02611e-08	1.36444e-06	[5]	Group25	13.0316	95	[Actb, Alyref, Angptl2, Anxa1, Apex1, Aqp1, Arhgdia, Ass1, Bcl2l11, Brca1, Car8, Carm1, Cbx3, Ccdc88a, Ccl2, Ccna2, Ccnb1, Cdk4, Cebpa, Cgas, Cnot2, Cnot3, Cnot9, Cyp1b1, Dab2, Daxx, Ddx18, Ddx5, Dhx9, Diaph1, Dnaja1, Dnm1l, Efna5, Elk3, Errfi1, Ezh2, Ezr, Fdx1, Flna, Foxp1, Gclc, Gclm, Gnai1, Gper1, H2afz, Hmga2, Hnrnpd, Hnrnpk, Hsp90b1, Htr1b, Id1, Id3, Inhba, Inhbb, Kitl, Lrp8, Map3k7, Mapk1, …
GO:0140013	meiotic nuclear division	GO_BiologicalProcess-EBI-UniProt-GOA_21.02.2020_00h00	4.32039e-07	0.000809208	4.81467e-20	2.1666e-18	[3, 4, 5, 6]	Group26	18.2648	40	[Angptl2, Apobec3, Aurka, Bcl2l11, Brip1, Bub1b, Ccne1, Ccne2, Cdc20, Cenps, Chtf18, Eme1, Espl1, Fanca, Fancm, Fbxo5, Fignl1, Mbd3, Mre11a, Ncapd3, Ncaph, Ncaph2, Ndc1, Nuf2, Plk1, Psmc3ip, Rad51, Rad54l, Rps27a, Sgo1, Sgo2a, Smc2, Smc4, Sun1, Suv39h2, Syce2, Top2a, Topbp1, Trip13, Ttk]
GO:0000280	nuclear division	GO_BiologicalProcess-EBI-UniProt-GOA_21.02.2020_00h00	4.81467e-20	1.02649e-16	4.81467e-20	2.1666e-18	[5]	Group26	20.8678	101	[Aaas, Akap8, Anapc15, Angptl2, Apobec3, Aurka, Aurkb, Bcl2l11, Birc5, Bora, Brip1, Bub1b, Bub3, Ccnb1, Ccne1, Ccne2, Cdc20, Cdc6, Cdca5, Cdca8, Cdt1, Cenpe, Cenps, Chtf18, Chtf8, Cit, Crybg1, Ctdp1, Dscc1, Dsn1, Eme1, Eps8, Espl1, Fanca, Fancm, Fbxo5, Fgfr2, Fignl1, Flna, Gen1, H2afy, Haspin, Hspa1b, Igf2, Incenp, Kif11, Kif18b, Kif20b, Kif22, Kif23, Kif2c, Kif4, Kifc1, Knstrn, Mad2l1, Mbd3, Met…
GO:0045132	meiotic chromosome segregation	GO_BiologicalProcess-EBI-UniProt-GOA_21.02.2020_00h00	8.44026e-07	0.00156904	4.81467e-20	2.1666e-18	[3, 4, 5, 6, 7]	Group26	22.4138	26	[Angptl2, Apobec3, Brip1, Bub1b, Ccne1, Ccne2, Cenps, Eme1, Espl1, Fancm, Mre11a, Ncapd3, Ncaph, Ncaph2, Ndc1, Nuf2, Plk1, Sgo1, Sgo2a, Smc2, Smc4, Sun1, Syce2, Top2a, Trip13, Ttk]
GO:0006325	chromatin organization	GO_BiologicalProcess-EBI-UniProt-GOA_21.02.2020_00h00	5.04606e-15	1.06421e-11	4.04198e-17	1.69763e-15	[3, 5]	Group27	15.6613	135	[Adgrg3, Akap8, Apbb1, Asf1b, Ash2l, Atad2, Atf2, Atf7ip, Aurka, Aurkb, Banp, Bcor, Bcorl1, Bend3, Brca1, Brd2, Brpf1, Carm1, Cbx3, Cbx6, Ccna2, Ccnb1, Cdc45, Cdk1, Chaf1a, Chaf1b, Crybg1, Daxx, Ddx11, Dek, Dnmt1, Dpf1, Epop, Eya1, Eya3, Ezh2, Fbl, Fmr1, Foxa2, Gata2, Grwd1, H2afx, H2afy, H2afy2, H2afz, Haspin, Hat1, Hdac6, Hdac7, Hells, Hist1h2af, Hist1h2ap, Hist2h3b, Hmga1, Hmga2, Hmgb1, Hmgb2,…
GO:0016569	covalent chromatin modification	GO_BiologicalProcess-EBI-UniProt-GOA_21.02.2020_00h00	4.87083e-11	9.9511e-08	4.04198e-17	1.69763e-15	[4, 5, 6]	Group27	16.2409	89	[Akap8, Apbb1, Ash2l, Atf2, Atf7ip, Aurka, Aurkb, Bcor, Bend3, Brca1, Brd2, Brpf1, Carm1, Ccna2, Ccnb1, Cdk1, Crybg1, Daxx, Dnmt1, Dpf1, Epop, Eya1, Eya3, Ezh2, Fbl, Fmr1, Gata2, H2afy, Haspin, Hat1, Hdac6, Hdac7, Hells, Hmga2, Hsf4, Igf2, Jade1, Jade3, Jarid2, Kdm8, Kmt2a, L3mbtl2, Map3k12, Map3k7, Mapk3, Mapk8, Mbd3, Me2, Men1, Mta1, Ncor1, Nsd2, Nsd3, Nsl1, Pagr1a, Pax7, Paxip1, Peg10, Per1, P…
GO:0016570	histone modification	GO_BiologicalProcess-EBI-UniProt-GOA_21.02.2020_00h00	2.31985e-10	4.69539e-07	4.04198e-17	1.69763e-15	[5, 6, 7]	Group27	16.0377	85	[Akap8, Apbb1, Ash2l, Atf2, Aurka, Aurkb, Bcor, Bend3, Brca1, Brd2, Brpf1, Carm1, Ccna2, Ccnb1, Cdk1, Crybg1, Daxx, Dnmt1, Dpf1, Epop, Eya1, Eya3, Ezh2, Fbl, Fmr1, Gata2, H2afy, Haspin, Hat1, Hdac6, Hdac7, Hmga2, Hsf4, Igf2, Jade1, Jade3, Jarid2, Kdm8, Kmt2a, L3mbtl2, Map3k12, Map3k7, Mapk3, Mapk8, Mbd3, Me2, Men1, Mta1, Ncor1, Nsd2, Nsd3, Nsl1, Pagr1a, Pax7, Paxip1, Peg10, Per1, Phc1, Phf20, Pim…
GO:0018193	peptidyl-amino acid modification	GO_BiologicalProcess-EBI-UniProt-GOA_21.02.2020_00h00	4.24934e-10	8.56666e-07	4.04198e-17	1.69763e-15	[6, 7]	Group27	12.4823	176	[Abi1, Abl1, Adnp, Agbl5, Agfg1, Ahrr, Akt3, Apbb1, Arhgef2, Ash2l, Asph, Asphd2, Atf2, Aurka, Aurkb, Axl, Bax, Bcor, Bend3, Brca1, Brpf1, Cad, Cadm4, Carm1, Ccnb1, Cd24a, Cdc7, Cdk1, Cit, Clcf1, Clspn, Cnot9, Crlf1, Crybg1, Csnk1d, Ctnnd1, Dnmt1, Dpf1, Dph5, Dvl2, Efna5, Eif4g1, Epha2, Epha4, Erh, Errfi1, Eya1, Ezh2, Fgfr2, Fkbp11, Fkbp5, Flt1, Gapdh, Gata2, Gfra1, Gm7879, Gprc5a, Grem1, Grk2, H…
GO:0010032	meiotic chromosome condensation	GO_BiologicalProcess-EBI-UniProt-GOA_21.02.2020_00h00	2.31961e-07	0.000437247	8.46637e-11	2.53991e-09	[4, 5, 6, 8]	Group28	100	6	[Ncapd2, Ncapd3, Ncaph, Ncaph2, Smc2, Smc4]
GO:0006323	DNA packaging	GO_BiologicalProcess-EBI-UniProt-GOA_21.02.2020_00h00	8.46637e-11	1.72629e-07	8.46637e-11	2.53991e-09	[6]	Group28	22.5	45	[Acin1, Akap8, Asf1b, Brd2, Cad, Ccnb1, Cdca5, Cdk1, Chaf1a, Chaf1b, Daxx, Gper1, Grwd1, H2afy, H2afy2, Hat1, Hells, Hist2h3b, Hmga1, Hmga2, Hmgb1, Hp1bp3, Mcm2, Mcph1, Mis18a, Nap1l1, Nasp, Ncapd2, Ncapd3, Ncapg, Ncapg2, Ncaph, Ncaph2, Npm1, Oip5, Sart3, Set, Smarcc1, Smc2, Smc4, Suv39h1, Top2a, Trp53, Wrb, Zfp106]
GO:0007076	mitotic chromosome condensation	GO_BiologicalProcess-EBI-UniProt-GOA_21.02.2020_00h00	1.50696e-06	0.00277883	8.46637e-11	2.53991e-09	[4, 5, 6, 7, 8]	Group28	52.9412	9	[Akap8, Cdca5, Ncapd2, Ncapd3, Ncapg, Ncaph, Ncaph2, Smc2, Smc4]
GO:0030261	chromosome condensation	GO_BiologicalProcess-EBI-UniProt-GOA_21.02.2020_00h00	3.75729e-08	7.25156e-05	8.46637e-11	2.53991e-09	[7]	Group28	34.6154	18	[Acin1, Akap8, Cad, Ccnb1, Cdca5, Cdk1, Gper1, Hmga2, Mcph1, Ncapd2, Ncapd3, Ncapg, Ncapg2, Ncaph, Ncaph2, Smc2, Smc4, Top2a]
GO:0016458	gene silencing	GO_BiologicalProcess-EBI-UniProt-GOA_21.02.2020_00h00	7.67191e-08	0.000146687	1.33615e-08	2.80592e-07	[2, 5, 6, 7]	Group29	18.0077	47	[Agfg1, Atad2, Atf7ip, Bend3, Cdc45, Cnot2, Cnot3, Cnot9, Ddx5, Dgcr8, Dhx9, Dnmt1, Drosha, Eif4g1, Eif6, Erh, Eri1, Ezh2, Fmr1, H2afx, H2afy, H2afy2, H2afz, Hat1, Hells, Hist1h2af, Hist1h2ap, Hist2h3b, Hnrnpa2b1, Mbd3, Ncor1, Pabpc1, Pparg, Pphln1, Pum2, Rbm3, Rrp8, Scmh1, Setdb1, Srrt, Suv39h1, Tarbp2, Tert, Tet1, Trim28, Trp53, Zfp106]
GO:0040029	regulation of gene expression, epigenetic	GO_BiologicalProcess-EBI-UniProt-GOA_21.02.2020_00h00	8.58789e-08	0.000163943	1.33615e-08	2.80592e-07	[5, 6]	Group29	17.7122	48	[Agfg1, Ash2l, Atad2, Atf7ip, Bend3, Brca1, Brd2, Cdc45, Ddx5, Dgcr8, Dhx9, Dnmt1, Drosha, Eif4g1, Eif6, Erh, Ezh2, Fmr1, Gpx1, H2afx, H2afy, H2afy2, H2afz, Hat1, Hdac6, Hells, Hist1h2af, Hist1h2ap, Hnrnpa2b1, Mbd3, Mta1, Ncor1, Pparg, Pphln1, Pum2, Rbm3, Rbp1, Rrp8, Setd1a, Setdb1, Srrt, Suv39h1, Tarbp2, Tert, Tet1, Trim28, Trp53, Zfp335]
GO:0060968	regulation of gene silencing	GO_BiologicalProcess-EBI-UniProt-GOA_21.02.2020_00h00	2.67684e-05	0.0464431	1.33615e-08	2.80592e-07	[3, 4, 5, 6, 7, 8]	Group29	21	21	[Agfg1, Atad2, Atf7ip, Cdc45, Ddx5, Dhx9, Dnmt1, Eif4g1, Fmr1, Hist2h3b, Ncor1, Pparg, Pphln1, Pum2, Setdb1, Tarbp2, Tert, Tet1, Trim28, Trp53, Zfp106]
GO:0031047	gene silencing by RNA	GO_BiologicalProcess-EBI-UniProt-GOA_21.02.2020_00h00	1.65843e-05	0.0291386	1.33615e-08	2.80592e-07	[3, 6, 7, 8]	Group29	20.5357	23	[Agfg1, Cnot2, Cnot3, Cnot9, Ddx5, Dgcr8, Dhx9, Drosha, Eif4g1, Eif6, Erh, Eri1, Fmr1, Hnrnpa2b1, Ncor1, Pabpc1, Pparg, Pum2, Rbm3, Srrt, Tarbp2, Tert, Trp53]
GO:0034599	cellular response to oxidative stress	GO_BiologicalProcess-EBI-UniProt-GOA_21.02.2020_00h00	3.04448e-07	0.000572362	1.66587e-08	3.33174e-07	[4, 5]	Group30	16.0458	56	[Abl1, Agfg1, Alyref, Anxa1, Apex1, Aqp1, Arc, Axl, Ccdc88a, Ccna2, Cdk1, Cfl1, Cyp1b1, Dhfr, Ect2, Ets1, Ezh2, Foxp1, G6pdx, Gpx1, Gsr, Hdac6, Hgf, Hmox1, Hnrnpd, Mapk1, Mapk3, Mapk7, Mapk8, Mapk9, Mapkap1, Mdm2, Melk, Met, Mgat3, Net1, Nqo1, Nr4a2, Oxr1, P4hb, Parp1, Pcna, Penk, Prdx1, Prkcd, Pycr2, Sfpq, Sigmar1, Slc25a24, Sod1, Srxn1, Thbs1, Tinagl1, Tmem161a, Tpm1, Trp53]
GO:0042542	response to hydrogen peroxide	GO_BiologicalProcess-EBI-UniProt-GOA_21.02.2020_00h00	1.15645e-09	2.31406e-06	1.66587e-08	3.33174e-07	[4, 5]	Group30	22.3464	40	[Abl1, Ada, Agfg1, Alyref, Anxa1, Apex1, Aqp1, Arc, Axl, Ccdc88a, Cdk1, Cfl1, Cyp1b1, Ect2, Ets1, Ezh2, Fosl1, Foxp1, Gja3, Gpx1, Hdac6, Hgf, Hmox1, Hspd1, Ldha, Lig1, Mapk7, Mapk8, Mdm2, Met, Net1, Nqo1, Pcna, Prkcd, Ptk2b, Sigmar1, Sod1, Tinagl1, Trp53, Txnip]
GO:0034614	cellular response to reactive oxygen species	GO_BiologicalProcess-EBI-UniProt-GOA_21.02.2020_00h00	5.021e-08	9.63529e-05	1.66587e-08	3.33174e-07	[5, 6]	Group30	19.7044	40	[Abl1, Agfg1, Alyref, Anxa1, Apex1, Aqp1, Arc, Axl, Ccdc88a, Ccna2, Cdk1, Cfl1, Cyp1b1, Dhfr, Ect2, Ets1, Ezh2, Foxp1, Hdac6, Hgf, Hnrnpd, Mapk1, Mapk3, Mapk7, Mapk8, Mapk9, Mdm2, Met, Net1, Nqo1, Parp1, Pcna, Prdx1, Prkcd, Sigmar1, Sod1, Thbs1, Tinagl1, Tpm1, Trp53]
GO:0070301	cellular response to hydrogen peroxide	GO_BiologicalProcess-EBI-UniProt-GOA_21.02.2020_00h00	9.09354e-08	0.000173505	1.66587e-08	3.33174e-07	[5, 6, 7]	Group30	23.2	29	[Abl1, Agfg1, Alyref, Anxa1, Apex1, Aqp1, Arc, Axl, Ccdc88a, Cdk1, Cfl1, Cyp1b1, Ect2, Ets1, Ezh2, Foxp1, Hdac6, Hgf, Mapk7, Mapk8, Mdm2, Met, Net1, Nqo1, Pcna, Prkcd, Sigmar1, Tinagl1, Trp53]
GO:0019692	deoxyribose phosphate metabolic process	GO_BiologicalProcess-EBI-UniProt-GOA_21.02.2020_00h00	5.63662e-06	0.0101346	5.68187e-13	1.98865e-11	[4, 5]	Group31	35.2941	12	[Ada, Adk, Ak2, Dctd, Dctpp1, Dtymk, Nt5c, Pnp, Samhd1, Shmt1, Tyms, Uck2]
GO:0009123	nucleoside monophosphate metabolic process	GO_BiologicalProcess-EBI-UniProt-GOA_21.02.2020_00h00	8.06415e-11	1.64509e-07	5.68187e-13	1.98865e-11	[5, 6, 7]	Group31	34.7222	25	[Ada, Adk, Ak1, Ak2, Ampd2, Aprt, Cad, Dck, Dctd, Dnph1, Dtymk, Gart, Gmpr2, Impdh1, Impdh2, Paics, Pfas, Pnpla6, Ppat, Prps2, Shmt1, Tk1, Tyms, Uck2, Umps]
GO:0009262	deoxyribonucleotide metabolic process	GO_BiologicalProcess-EBI-UniProt-GOA_21.02.2020_00h00	2.32613e-07	0.000438244	5.68187e-13	1.98865e-11	[4, 6, 7, 8]	Group31	38.8889	14	[Ada, Adk, Ak2, Dctd, Dctpp1, Dtymk, Nt5c, Pnp, Rrm1, Rrm2, Samhd1, Shmt1, Tyms, Uck2]
GO:0009394	2'-deoxyribonucleotide metabolic process	GO_BiologicalProcess-EBI-UniProt-GOA_21.02.2020_00h00	1.81105e-06	0.00332872	5.68187e-13	1.98865e-11	[5, 6, 7, 8, 9]	Group31	38.7097	12	[Ada, Adk, Ak2, Dctd, Dctpp1, Dtymk, Nt5c, Pnp, Samhd1, Shmt1, Tyms, Uck2]
GO:0009263	deoxyribonucleotide biosynthetic process	GO_BiologicalProcess-EBI-UniProt-GOA_21.02.2020_00h00	1.8089e-05	0.0317101	5.68187e-13	1.98865e-11	[5, 7, 8, 9]	Group31	47.0588	8	[Adk, Dctd, Dtymk, Rrm1, Rrm2, Shmt1, Tyms, Uck2]
GO:0048608	reproductive structure development	GO_BiologicalProcess-EBI-UniProt-GOA_21.02.2020_00h00	1.22042e-07	0.000232124	1.28146e-11	4.22881e-10	[3, 4, 5, 6]	Group32	14.2123	83	[Ada, Adgrg3, Alkbh1, Anxa1, Asb1, Axl, Bax, Bcl2l11, Bok, Brip1, Ccn1, Ccna2, Ccnd1, Ccnf, Cebpa, Cited1, Cited2, Dazap1, Dlx3, Dnaja1, E2f7, Erh, Fanca, Fancg, Fgfr2, Flna, Fosl1, Foxf2, Gata2, Grb2, Grk2, Hectd1, Hmga2, Hmgb2, Hnrnpk, Hoxa11, Igf2, Inhba, Itgav, Kitl, Lfng, Lrp2, Map7, Mapk1, Mapk3, Meis2, Men1, Mertk, Met, Msh2, Nasp, Nup107, Patz1, Peg10, Phc1, Plaur, Plk4, Pparg, Prdx4, Ptg…
GO:0061458	reproductive system development	GO_BiologicalProcess-EBI-UniProt-GOA_21.02.2020_00h00	2.09956e-07	0.000396607	1.28146e-11	4.22881e-10	[4, 5]	Group32	14.0917	83	[Ada, Adgrg3, Alkbh1, Anxa1, Asb1, Axl, Bax, Bcl2l11, Bok, Brip1, Ccn1, Ccna2, Ccnd1, Ccnf, Cebpa, Cited1, Cited2, Dazap1, Dlx3, Dnaja1, E2f7, Erh, Fanca, Fancg, Fgfr2, Flna, Fosl1, Foxf2, Gata2, Grb2, Grk2, Hectd1, Hmga2, Hmgb2, Hnrnpk, Hoxa11, Igf2, Inhba, Itgav, Kitl, Lfng, Lrp2, Map7, Mapk1, Mapk3, Meis2, Men1, Mertk, Met, Msh2, Nasp, Nup107, Patz1, Peg10, Phc1, Plaur, Plk4, Pparg, Prdx4, Ptg…
GO:0048568	embryonic organ development	GO_BiologicalProcess-EBI-UniProt-GOA_21.02.2020_00h00	1.05109e-05	0.0186149	1.28146e-11	4.22881e-10	[4, 5, 6]	Group32	13.1673	74	[Ada, Ccn1, Ccna2, Cebpa, Cited1, Cited2, Cobl, Cthrc1, Dlx2, Dnaja1, Dvl2, E2f7, Epha2, Epn2, Eya1, Fgfr2, Flvcr1, Foxc2, Foxf2, Fzd6, Gata2, Grb2, Gtpbp3, Hectd1, Hipk1, Hlx, Hoxa11, Id2, Id3, Igf2, Invs, Itgav, Kitl, Kmt2a, Mapk1, Mapk3, Mbd3, Meis2, Men1, Mical2, Myo6, Palb2, Pbx1, Phactr4, Plk4, Pole, Prrx2, Rbbp6, Rbpj, Rdh10, Runx2, Scrib, Sct, Slc6a8, Smo, Sod1, Spint1, Srf, Srsf2, Stil, …
GO:0001890	placenta development	GO_BiologicalProcess-EBI-UniProt-GOA_21.02.2020_00h00	2.12326e-05	0.0370721	1.28146e-11	4.22881e-10	[4, 5, 6, 7]	Group32	16.4384	36	[Ada, Adgrg3, Alkbh1, Ccn1, Ccna2, Ccnf, Cebpa, Cited1, Cited2, Dazap1, Dlx3, Dnaja1, E2f7, Fgfr2, Fosl1, Gata2, Grb2, Hectd1, Igf2, Itgav, Mapk1, Mapk3, Meis2, Men1, Met, Peg10, Phc1, Plk4, Pparg, Rbpj, Rps6, Serpine1, Spint1, Tmed2, Trim28, Vcam1]
GO:0001701	in utero embryonic development	GO_BiologicalProcess-EBI-UniProt-GOA_21.02.2020_00h00	3.02432e-07	0.000568875	1.28146e-11	4.22881e-10	[6, 7]	Group32	13.9932	82	[Ada, Adgrg3, Alkbh1, Asf1b, Bcl2l11, Bcor, Ccn1, Ccna2, Ccnb1, Cebpa, Cited1, Cited2, Cmip, Cmtm3, Cnot2, Cnot3, Col4a3bp, Dab2, Dnaja1, E2f7, Emg1, Epn2, Fgfr2, Flvcr1, Fosl1, Foxa2, Foxp1, Gata2, Gatad2a, Gins1, Grb2, Hectd1, Icmt, Igf2, Itgav, Mapk1, Mapk8ip3, Matr3, Mbd3, Mbnl1, Meis2, Msh2, Myh10, Nasp, Ncapg2, Nek2, Nop2, Palb2, Phf6, Plk4, Prmt1, Prpf19, Rbbp6, Rbpj, Rdh10, Rpa1, Rtn4, Se…
GO:0006259	DNA metabolic process	GO_BiologicalProcess-EBI-UniProt-GOA_21.02.2020_00h00	9.47065e-47	2.03998e-43	1.66114e-51	1.09635e-49	[4, 5, 6]	Group33	22.5564	210	[Abl1, Aen, Agfg1, Alkbh1, Alyref, Angptl2, Ankle1, Ap5s1, Apaf1, Apbb1, Apex1, Apex2, Apobec3, Atad5, Atf7ip, Aunip, Aurkb, Bard1, Bax, Bend3, Brca1, Brip1, Cad, Car8, Ccdc88a, Ccn2, Ccne1, Ccne2, Cct6a, Cct8, Cdc45, Cdc6, Cdc7, Cdca5, Cdt1, Cenps, Cep164, Cgas, Chaf1a, Chaf1b, Chtf18, Chtf8, Clcf1, Clspn, Crybg1, Ctc1, Cyp1b1, Cyren, Dctpp1, Ddx11, Dek, Dhx9, Dkc1, Dna2, Dnmt1, Donson, Dtl, Eme…
GO:0006260	DNA replication	GO_BiologicalProcess-EBI-UniProt-GOA_21.02.2020_00h00	4.31425e-36	9.28427e-33	1.66114e-51	1.09635e-49	[5, 6]	Group33	34.3173	93	[Agfg1, Atad5, Ccdc88a, Ccna2, Ccne1, Ccne2, Cdc45, Cdc6, Cdc7, Cdk1, Cdt1, Cenps, Chaf1a, Chaf1b, Chtf18, Chtf8, Ctc1, Dbf4, Ddx11, Dhx9, Dna2, Donson, Dtl, E2f7, Eme1, Epha4, Fam111a, Fancm, Fbxo5, Fen1, Gen1, Gins1, Gins2, Gins3, Gmnn, Grwd1, Id3, Lig1, Mapk8, Mcm10, Mcm2, Mcm3, Mcm4, Mcm5, Mcm6, Mcm7, Mcmbp, Met, Mms22l, Mre11a, Nasp, Nfib, Npm1, Orc1, Orc6, Pclaf, Pcna, Pif1, Pola1, Pola2, P…
GO:0006281	DNA repair	GO_BiologicalProcess-EBI-UniProt-GOA_21.02.2020_00h00	2.23597e-30	4.80957e-27	1.66114e-51	1.09635e-49	[5, 6, 7]	Group33	23.6499	127	[Abl1, Agfg1, Alkbh1, Alyref, Angptl2, Ap5s1, Apbb1, Apex1, Apex2, Aunip, Bard1, Brca1, Brip1, Ccdc88a, Cdc45, Cdc7, Cdca5, Cenps, Cep164, Cgas, Chaf1a, Chaf1b, Clspn, Cyren, Ddx11, Dek, Dhx9, Dna2, Dtl, Eme1, Exo1, Eya1, Eya3, Fanca, Fancg, Fanci, Fancm, Fbxo2, Fen1, Fignl1, Foxm1, Fscn1, Fus, Gen1, Gins1, Gins2, H2afx, Helq, Hmga1, Hmga2, Hmgb1, Hmgn1, Kif22, Lig1, Mcm2, Mcm3, Mcm4, Mcm5, Mcm6,…
GO:0006261	DNA-dependent DNA replication	GO_BiologicalProcess-EBI-UniProt-GOA_21.02.2020_00h00	9.70982e-30	2.08761e-26	1.66114e-51	1.09635e-49	[6, 7]	Group33	42.069	61	[Agfg1, Atad5, Ccne1, Ccne2, Cdc45, Cdc6, Cdc7, Cdt1, Cenps, Chtf18, Chtf8, Dbf4, Ddx11, Dna2, Donson, E2f7, Eme1, Fancm, Fbxo5, Gen1, Gins1, Gmnn, Lig1, Mcm10, Mcm2, Mcm3, Mcm4, Mcm5, Mcm6, Mcm7, Mcmbp, Mms22l, Mre11a, Npm1, Orc1, Orc6, Pcna, Pola1, Pola2, Pold1, Pold3, Pole, Pole2, Polg, Prim1, Prim2, Rad51, Rfc2, Rfc3, Rfc4, Rfc5, Rfwd3, Rpa1, Rtel1, Samhd1, Ticrr, Timeless, Tipin, Tonsl, Topb…
GO:0006275	regulation of DNA replication	GO_BiologicalProcess-EBI-UniProt-GOA_21.02.2020_00h00	2.28978e-09	4.5475e-06	1.66114e-51	1.09635e-49	[6, 7]	Group33	25.1968	32	[Atad5, Ccdc88a, Ccna2, Cdc7, Cdk1, Cdt1, Chtf18, Chtf8, Ctc1, Dbf4, Dhx9, Dna2, Donson, E2f7, Epha4, Fbxo5, Gmnn, Id3, Mapk8, Met, Npm1, Pcna, Rbbp6, Rfc2, Rfc3, Rfc4, Rfc5, Rnf219, Ticrr, Timeless, Tipin, Trp53]
GO:0034655	nucleobase-containing compound catabolic process	GO_BiologicalProcess-EBI-UniProt-GOA_21.02.2020_00h00	1.51758e-08	2.95777e-05	3.30642e-20	1.55402e-18	[4, 5]	Group34	16.5375	64	[Acot7, Ada, Aen, Ahcy, Alyref, Apaf1, Apex1, Apobec3, Bax, Cad, Ccdc88a, Cnot2, Cnot3, Cnot9, Dctpp1, Ddx5, Dhx9, Dis3l, Dkc1, Dna2, Dnph1, Drosha, Dxo, E2f1, Eri1, Exog, Exosc2, Exosc3, Exosc8, Fen1, Fmr1, Fus, Gmpr2, Gspt1, Hnrnpd, Hnrnpm, Hnrnpr, Lsm2, Lsm3, Lsm6, Magohb, Mrtfa, Nanos1, Npm1, Nt5c, Pabpc1, Pan3, Pde2a, Pde4a, Pde4d, Pnp, Pnpla6, Pop1, Ptbp1, Pum2, Rnaseh2a, Rnaseh2c, Rnps1, S…
GO:0010608	posttranscriptional regulation of gene expression	GO_BiologicalProcess-EBI-UniProt-GOA_21.02.2020_00h00	1.98851e-07	0.000375828	3.30642e-20	1.55402e-18	[5, 6]	Group34	14.2355	81	[Agfg1, Alkbh1, Alyref, Apex1, Caprin1, Ccdc88a, Cdk4, Cnbp, Cnot2, Cnot3, Cnot9, Cyp1b1, Ddx5, Denr, Dgcr8, Dhfr, Dhx9, Dkc1, Dph5, Drosha, Dxo, E2f1, Eef1d, Eif2b3, Eif4a1, Eif4enif1, Eif4g1, Eif4h, Eif5a, Eif5a2, Eif6, Enc1, Erh, Fmr1, Fus, Gapdh, Gemin5, Gspt1, Hnrnpa2b1, Hnrnpd, Hnrnpl, Hnrnpm, Hnrnpr, Igf2bp2, Magohb, Mapk1, Mapk3, Matr3, Mrtfa, Mvk, Nanos1, Ncl, Ncor1, Nolc1, Npm1, Per1, P…
GO:0006401	RNA catabolic process	GO_BiologicalProcess-EBI-UniProt-GOA_21.02.2020_00h00	2.04501e-06	0.00374645	3.30642e-20	1.55402e-18	[5, 6, 7]	Group34	16.4835	45	[Aen, Alyref, Apex1, Ccdc88a, Cnot2, Cnot3, Cnot9, Ddx5, Dhx9, Dis3l, Dkc1, Dna2, Drosha, Dxo, E2f1, Exosc2, Exosc3, Exosc8, Fen1, Fmr1, Fus, Gspt1, Hnrnpd, Hnrnpm, Hnrnpr, Lsm2, Lsm3, Lsm6, Magohb, Mrtfa, Nanos1, Npm1, Pabpc1, Pan3, Pop1, Ptbp1, Pum2, Rnaseh2a, Rnaseh2c, Rnps1, Syncrip, Tardbp, Tcf3, Upf3a, Vim]
GO:0016071	mRNA metabolic process	GO_BiologicalProcess-EBI-UniProt-GOA_21.02.2020_00h00	4.77927e-14	1.00413e-10	3.30642e-20	1.55402e-18	[6, 7]	Group34	16.2429	115	[Acin1, Ahcyl1, Alyref, Apex1, Arc, Ccdc88a, Ccnb1, Celf1, Celf2, Cnot2, Cnot3, Cnot9, Dazap1, Ddx20, Ddx39, Ddx41, Ddx5, Dhx9, Dkc1, Dxo, E2f1, Eef1d, Exosc2, Exosc3, Exosc8, Flna, Fmr1, Fus, Gemin4, Gemin5, Gemin6, Gspt1, Hnrnpa1, Hnrnpa2b1, Hnrnpa3, Hnrnpd, Hnrnpdl, Hnrnpf, Hnrnph1, Hnrnpk, Hnrnpl, Hnrnpm, Hnrnpr, Hspa8, Lgals3, Lsm11, Lsm2, Lsm3, Lsm6, Lsm8, Luc7l, Luc7l3, Magohb, Mbnl1, Mbnl…
GO:1903311	regulation of mRNA metabolic process	GO_BiologicalProcess-EBI-UniProt-GOA_21.02.2020_00h00	1.46017e-09	2.91159e-06	3.30642e-20	1.55402e-18	[5, 6, 7, 8]	Group34	18.8153	54	[Acin1, Ahcyl1, Alyref, Apex1, Ccdc88a, Ccnb1, Celf1, Celf2, Dazap1, Ddx5, Dhx9, E2f1, Fmr1, Fus, Hnrnpa1, Hnrnpa2b1, Hnrnpd, Hnrnpk, Hnrnpl, Hnrnpm, Hnrnpr, Hspa8, Magohb, Mbnl1, Mbnl3, Met, Mrtfa, Nanos1, Ncl, Npm1, Pabpc1, Prpf19, Ptbp1, Pum2, Rbm3, Rbm5, Rbmxl1, Rnf219, Rnps1, Sart3, Snrpa, Srpk1, Srsf1, Srsf10, Srsf2, Srsf3, Srsf6, Srsf7, Srsf9, Syncrip, Tardbp, Tra2b, U2af2, Vim]
GO:0007166	cell surface receptor signaling pathway	GO_BiologicalProcess-EBI-UniProt-GOA_21.02.2020_00h00	1.00446e-05	0.0178392	4.91879e-07	7.87006e-06	[3, 4, 5]	Group35	9.93289	296	[1810043G02Rik, Abl1, Actn4, Ada, Adgrf4, Adgrg2, Adgrg3, Adgrl2, Adgrl3, Agap2, Agfg1, Amotl1, Ankrd6, Anxa1, Anxa4, Apln, Arc, Arhgdia, Atoh8, Atxn1, Axl, Baiap2, Bax, Bcl2l11, Bex2, Bok, Brca1, Cacng8, Cadm4, Casp8ap2, Ccdc88a, Ccl2, Ccn1, Ccn2, Ccna2, Ccnd1, Ccne1, Cd24a, Cdk14, Cdk4, Cdk6, Cebpa, Cep57, Cfl1, Cited1, Cited2, Clcf1, Cmtm3, Cnot9, Col4a1, Cotl1, Crlf1, Crlf3, Csf1, Csnk1d, Csr…
GO:0071559	response to transforming growth factor beta	GO_BiologicalProcess-EBI-UniProt-GOA_21.02.2020_00h00	8.35402e-06	0.0149286	4.91879e-07	7.87006e-06	[3, 5]	Group35	16.2698	41	[Apaf1, Apobec3, Car8, Ccl2, Cited1, Cited2, Dab2, Dlx1, Dnmt1, Fam89b, Fgfr2, Fndc4, Id1, Itga3, Kirrel, Ltbp1, Map3k7, Mapk7, Meis2, Men1, Mtmr4, Nox4, Npnt, Parp1, Peg10, Penk, Phc1, Runx2, Runx3, Sdcbp, Serpine1, Smad6, Smad7, Smad9, Snx25, Thbs1, Tinagl1, Trp53, Usp9x, Zfp451, Zyx]
GO:0007167	enzyme linked receptor protein signaling pathway	GO_BiologicalProcess-EBI-UniProt-GOA_21.02.2020_00h00	8.77851e-06	0.0156609	4.91879e-07	7.87006e-06	[4, 5, 6]	Group35	11.7241	119	[Abl1, Apln, Atoh8, Atxn1, Axl, Bex2, Cadm4, Ccdc88a, Ccl2, Ccn1, Ccn2, Ccna2, Cdk4, Cep57, Cited1, Cited2, Cnot9, Col4a1, Cotl1, Csf1, Csrnp1, Dab2, Ddx5, Dlx1, Dok1, Efna5, Epha2, Epha4, Epn2, Erh, Errfi1, F3, Fam89b, Fgfr2, Flt1, Foxc2, Gfra1, Git1, Gper1, Gprc5a, Grb2, Grem1, Grem2, Hgf, Hhip, Hip1r, Id1, Igf2, Igfbp2, Il6st, Ilk, Inhba, Inhbb, Itga3, Kirrel, Kitl, Lrp2, Ltbp1, Map3k7, Mapk1,…
GO:0071363	cellular response to growth factor stimulus	GO_BiologicalProcess-EBI-UniProt-GOA_21.02.2020_00h00	5.47593e-07	0.00102236	4.91879e-07	7.87006e-06	[5]	Group35	13.1327	96	[Abl1, Agfg1, Anxa1, Apaf1, Apln, Apobec3, Baiap2, Bex2, Cad, Cadm4, Car8, Ccl2, Ccn1, Ccn2, Ccna2, Cep57, Cfl1, Cited1, Cited2, Csnk1d, Dab2, Ddx5, Dlx1, Dnmt1, Dtymk, E2f1, Emd, Epn2, Errfi1, Fam89b, Fgfr2, Flt1, Gclc, Gclm, Gfra1, Git1, Grem1, Grem2, Grk2, Has2, Hgf, Hhip, Id1, Ilk, Itga3, Kirrel, Lrp2, Lrp8, Ltbp1, Map2k3, Map3k7, Mapk3, Mapk7, Mcm7, Mdm2, Meis2, Men1, Mtmr4, Ncl, Ngf, Nox4, …
GO:0071560	cellular response to transforming growth factor beta stimulus	GO_BiologicalProcess-EBI-UniProt-GOA_21.02.2020_00h00	2.44307e-05	0.0424605	4.91879e-07	7.87006e-06	[4, 6]	Group35	15.7895	39	[Apaf1, Apobec3, Car8, Ccl2, Cited1, Cited2, Dab2, Dlx1, Dnmt1, Fam89b, Fgfr2, Id1, Itga3, Kirrel, Ltbp1, Map3k7, Mapk7, Meis2, Men1, Mtmr4, Nox4, Npnt, Parp1, Peg10, Penk, Phc1, Runx2, Sdcbp, Serpine1, Smad6, Smad7, Smad9, Snx25, Thbs1, Tinagl1, Trp53, Usp9x, Zfp451, Zyx]
GO:0042273	ribosomal large subunit biogenesis	GO_BiologicalProcess-EBI-UniProt-GOA_21.02.2020_00h00	2.0706e-06	0.00379128	5.5989e-21	2.74346e-19	[4, 5]	Group36	25.3165	20	[Brix1, Ddx18, Eif6, Gtf3a, Mrpl1, Mrpl20, Nhp2, Nop2, Npm1, Ppan, Rpl10a, Rpl11, Rpl12, Rpl3, Rpl35a, Rpl7a, Rplp0, Rrs1, Snu13, Znhit3]
GO:0006396	RNA processing	GO_BiologicalProcess-EBI-UniProt-GOA_21.02.2020_00h00	6.09764e-22	1.3055e-18	5.5989e-21	2.74346e-19	[5, 6, 7]	Group36	17.3626	158	[1110008L16Rik, Acin1, Adat3, Agfg1, Ahcyl1, Alkbh1, Alyref, Ankrd16, Arc, Ccn1, Ccna2, Ccnb1, Celf1, Celf2, Dazap1, Ddx18, Ddx20, Ddx27, Ddx39, Ddx41, Ddx5, Dgcr8, Dhx9, Dkc1, Drosha, Eif6, Elp6, Emg1, Erh, Eri1, Exosc2, Exosc3, Exosc8, Fbl, Fmr1, Fus, Gar1, Gemin4, Gemin5, Gemin6, Gtpbp3, Helq, Hnrnpa1, Hnrnpa2b1, Hnrnpa3, Hnrnpf, Hnrnph1, Hnrnpk, Hnrnpl, Hnrnpm, Hspa8, Imp4, Ints2, Ints5, Ints…
GO:0034660	ncRNA metabolic process	GO_BiologicalProcess-EBI-UniProt-GOA_21.02.2020_00h00	1.32782e-07	0.000252285	5.5989e-21	2.74346e-19	[6, 7]	Group36	15.1316	69	[1110008L16Rik, Adat3, Alkbh1, Ankrd16, Ddx18, Ddx27, Dgcr8, Dis3l, Dkc1, Drosha, Eif6, Elp6, Emg1, Erh, Eri1, Exosc2, Exosc3, Exosc8, Fbl, Gar1, Gatb, Gemin4, Gtpbp3, Helq, Hnrnpa2b1, Imp4, Ints2, Ints5, Ints7, Kti12, Lsm6, Lyar, Mrpl1, Ncl, Nhp2, Nob1, Nolc1, Nop2, Npm1, Pop1, Pusl1, Rcl1, Rpl10a, Rpl11, Rpl27, Rpl35a, Rpl7a, Rpp30, Rps14, Rps19, Rps24, Rps6, Rrp8, Rrp9, Rrs1, Snu13, Srrt, Suv3…
GO:0034470	ncRNA processing	GO_BiologicalProcess-EBI-UniProt-GOA_21.02.2020_00h00	4.68069e-10	9.42224e-07	5.5989e-21	2.74346e-19	[6, 7, 8]	Group36	17.7112	65	[1110008L16Rik, Adat3, Alkbh1, Ankrd16, Ddx18, Ddx27, Dgcr8, Dkc1, Drosha, Eif6, Elp6, Emg1, Erh, Eri1, Exosc2, Exosc3, Exosc8, Fbl, Gar1, Gemin4, Gtpbp3, Helq, Hnrnpa2b1, Imp4, Ints2, Ints5, Ints7, Kti12, Lsm6, Lyar, Mrpl1, Ncl, Nhp2, Nob1, Nop2, Npm1, Pop1, Pusl1, Rcl1, Rpl10a, Rpl11, Rpl27, Rpl35a, Rpl7a, Rpp30, Rps14, Rps19, Rps24, Rps6, Rrp8, Rrp9, Rrs1, Snu13, Srrt, Suv39h1, Tarbp1, Tarbp2,…
GO:0006364	rRNA processing	GO_BiologicalProcess-EBI-UniProt-GOA_21.02.2020_00h00	1.01003e-08	1.97864e-05	5.5989e-21	2.74346e-19	[5, 7, 8, 9]	Group36	20	43	[Ddx18, Ddx27, Dkc1, Eif6, Emg1, Eri1, Exosc2, Exosc3, Exosc8, Fbl, Gar1, Gemin4, Helq, Imp4, Lsm6, Lyar, Mrpl1, Ncl, Nhp2, Nob1, Nop2, Npm1, Rcl1, Rpl10a, Rpl11, Rpl27, Rpl35a, Rpl7a, Rpp30, Rps14, Rps19, Rps24, Rps6, Rrp8, Rrp9, Rrs1, Snu13, Suv39h1, Traf7, Tsr2, Utp6, Wdr46, Znhit3]
GO:0016072	rRNA metabolic process	GO_BiologicalProcess-EBI-UniProt-GOA_21.02.2020_00h00	3.99209e-09	7.90433e-06	5.5989e-21	2.74346e-19	[7, 8]	Group36	20.0893	45	[Ddx18, Ddx27, Dis3l, Dkc1, Drosha, Eif6, Emg1, Eri1, Exosc2, Exosc3, Exosc8, Fbl, Gar1, Gemin4, Helq, Imp4, Lsm6, Lyar, Mrpl1, Ncl, Nhp2, Nob1, Nop2, Npm1, Rcl1, Rpl10a, Rpl11, Rpl27, Rpl35a, Rpl7a, Rpp30, Rps14, Rps19, Rps24, Rps6, Rrp8, Rrp9, Rrs1, Snu13, Suv39h1, Traf7, Tsr2, Utp6, Wdr46, Znhit3]
GO:0007399	nervous system development	GO_BiologicalProcess-EBI-UniProt-GOA_21.02.2020_00h00	4.20687e-13	8.76711e-10	4.20687e-13	1.51447e-11	[4, 5]	Group37	11.5272	314	[Abi1, Abl1, Acap3, Actb, Adgrl2, Adgrl3, Adnp, Akt3, Alcam, Aldh3a1, Alkbh1, Alms1, Angptl2, Ank3, Anxa1, Ap2a1, Apaf1, Apbb1, Apobec3, Aqp1, Arc, Arhgef2, Arpc5, Asap1, Atoh8, Atxn1, Aurka, Avpr1a, Axl, B4galt2, Baiap2, Bax, Bcl2l11, Bex2, Bok, Brd2, Brpf1, Cadm1, Caprin1, Car8, Carm1, Ccdc88a, Ccl2, Cd24a, Cdc20, Cdk6, Cend1, Cfl1, Cic, Cit, Cited1, Cited2, Clcf1, Cntn3, Cobl, Col4a1, Coro1c, …
GO:0007417	central nervous system development	GO_BiologicalProcess-EBI-UniProt-GOA_21.02.2020_00h00	1.4745e-06	0.00272193	4.20687e-13	1.51447e-11	[4, 5, 6]	Group37	11.7247	138	[Abl1, Adgrl2, Adgrl3, Akt3, Aldh3a1, Apaf1, Apobec3, Aqp1, Arpc5, Atxn1, Avpr1a, Axl, B4galt2, Baiap2, Bax, Bcl2l11, Bok, Cend1, Cfl1, Cic, Cited1, Cited2, Clcf1, Col4a1, Coro1c, Csnk1d, Cxcl12, Cxcr4, Diaph1, Dlg5, Dlx1, Dlx2, Dnah5, Dpysl2, Dync2h1, E2f1, Efna5, Eif2b3, Eml1, Epha4, Ets1, Ezh2, Fabp7, Fgfr2, Flna, Fmr1, Foxa2, Foxp1, Fzd6, Gart, Gata2, Glud1, Grk2, H2afx, H2afy2, Hmga2, Hnrnpd…
GO:0022008	neurogenesis	GO_BiologicalProcess-EBI-UniProt-GOA_21.02.2020_00h00	2.41047e-10	4.87638e-07	4.20687e-13	1.51447e-11	[4, 5, 6]	Group37	11.6601	236	[Abi1, Abl1, Acap3, Actb, Adgrl3, Adnp, Alcam, Alkbh1, Alms1, Angptl2, Ank3, Anxa1, Ap2a1, Apbb1, Apobec3, Arc, Arhgef2, Asap1, Atxn1, Aurka, Axl, Baiap2, Bax, Bex2, Bok, Caprin1, Car8, Carm1, Ccdc88a, Ccl2, Cd24a, Cdc20, Cdk6, Cend1, Cfl1, Cit, Clcf1, Cobl, Csf1, Csnk1d, Cthrc1, Cttn, Cux1, Cxcl12, Cxcr4, Dab2, Dchs1, Dhfr, Diaph1, Dlg5, Dlx1, Dlx2, Dnm1l, Dpysl2, Dvl2, Dync2h1, E2f1, Ect2, Efna…
GO:0007420	brain development	GO_BiologicalProcess-EBI-UniProt-GOA_21.02.2020_00h00	5.09553e-08	9.77322e-05	4.20687e-13	1.51447e-11	[4, 5, 6, 7]	Group37	13.0191	116	[Abl1, Adgrl2, Adgrl3, Akt3, Apaf1, Aqp1, Arpc5, Atxn1, Avpr1a, Axl, B4galt2, Baiap2, Bax, Bcl2l11, Bok, Cend1, Cfl1, Cic, Cited1, Col4a1, Coro1c, Csnk1d, Cxcl12, Cxcr4, Diaph1, Dlg5, Dlx1, Dlx2, Dnah5, Dpysl2, Dync2h1, E2f1, Efna5, Eif2b3, Eml1, Ets1, Ezh2, Fabp7, Fgfr2, Flna, Foxa2, Foxp1, Fzd6, Gart, Gata2, Glud1, H2afx, H2afy2, Hmga2, Hnrnpd, Hnrnpk, Id1, Id2, Inhba, Kif1a, Kirrel3, Lhx6, Lrp…
GO:0030900	forebrain development	GO_BiologicalProcess-EBI-UniProt-GOA_21.02.2020_00h00	2.45577e-06	0.00447441	4.20687e-13	1.51447e-11	[3, 5, 6, 7, 8]	Group37	13.7736	73	[Apaf1, Aqp1, Arpc5, Avpr1a, Axl, Bax, Cfl1, Coro1c, Cxcl12, Cxcr4, Dlx1, Dlx2, Dnah5, Dpysl2, Dync2h1, E2f1, Eif2b3, Ets1, Ezh2, Fabp7, Fgfr2, Flna, Foxp1, Gart, Gata2, H2afx, Hmga2, Hnrnpk, Id2, Inhba, Kif1a, Kirrel3, Lhx6, Lrp2, Lrp8, Mapk8ip3, Mboat7, Mcph1, Mdga1, Mrtfa, Myh10, Ncor1, Nde1, Nefl, Nfib, Nme1, Nr4a2, Nrg1, Nrp2, Pex5, Ran, Rbpj, Rps27a, Rrm1, Rtn4, Sct, Sema7a, Smo, Srf, Srsf2…
GO:0048699	generation of neurons	GO_BiologicalProcess-EBI-UniProt-GOA_21.02.2020_00h00	1.45485e-09	2.90242e-06	4.20687e-13	1.51447e-11	[5, 6, 7]	Group37	11.6489	219	[Abi1, Abl1, Acap3, Actb, Adgrl3, Adnp, Alcam, Alkbh1, Alms1, Angptl2, Ank3, Ap2a1, Apbb1, Apobec3, Arc, Arhgef2, Asap1, Atxn1, Aurka, Axl, Baiap2, Bax, Bex2, Caprin1, Car8, Carm1, Ccdc88a, Cd24a, Cdc20, Cend1, Cfl1, Cit, Clcf1, Cobl, Csf1, Csnk1d, Cthrc1, Cttn, Cux1, Cxcl12, Cxcr4, Dab2, Dhfr, Diaph1, Dlg5, Dlx1, Dlx2, Dnm1l, Dpysl2, Dvl2, Dync2h1, E2f1, Ect2, Efna5, Eif4enif1, Eif4g1, Emb, Eml1…
GO:0000819	sister chromatid segregation	GO_BiologicalProcess-EBI-UniProt-GOA_21.02.2020_00h00	6.57321e-22	1.40667e-18	1.13328e-21	5.66642e-20	[4, 5]	Group38	30.7317	63	[Akap8, Anapc15, Aurkb, Birc5, Bub1b, Bub3, Ccnb1, Cdc20, Cdc6, Cdca5, Cdca8, Cdt1, Cenpe, Chtf8, Cit, Crybg1, Ddx11, Dscc1, Dsn1, Espl1, Fbxo5, Fen1, Gen1, H2afy, Haspin, Incenp, Kif18b, Kif22, Kif23, Kif2c, Kif4, Kifc1, Knstrn, Mad2l1, Mcmbp, Mre11a, Naa10, Ncapd2, Ncapd3, Ncapg, Ncaph, Ncaph2, Nek2, Nsl1, Nuf2, Plk1, Ran, Rmi2, Rrs1, Sfpq, Sgo1, Sgo2a, Smc2, Smc4, Spdl1, Tacc3, Top2a, Trip13, …
GO:0140013	meiotic nuclear division	GO_BiologicalProcess-EBI-UniProt-GOA_21.02.2020_00h00	4.32039e-07	0.000809208	1.13328e-21	5.66642e-20	[3, 4, 5, 6]	Group38	18.2648	40	[Angptl2, Apobec3, Aurka, Bcl2l11, Brip1, Bub1b, Ccne1, Ccne2, Cdc20, Cenps, Chtf18, Eme1, Espl1, Fanca, Fancm, Fbxo5, Fignl1, Mbd3, Mre11a, Ncapd3, Ncaph, Ncaph2, Ndc1, Nuf2, Plk1, Psmc3ip, Rad51, Rad54l, Rps27a, Sgo1, Sgo2a, Smc2, Smc4, Sun1, Suv39h2, Syce2, Top2a, Topbp1, Trip13, Ttk]
GO:0000280	nuclear division	GO_BiologicalProcess-EBI-UniProt-GOA_21.02.2020_00h00	4.81467e-20	1.02649e-16	1.13328e-21	5.66642e-20	[5]	Group38	20.8678	101	[Aaas, Akap8, Anapc15, Angptl2, Apobec3, Aurka, Aurkb, Bcl2l11, Birc5, Bora, Brip1, Bub1b, Bub3, Ccnb1, Ccne1, Ccne2, Cdc20, Cdc6, Cdca5, Cdca8, Cdt1, Cenpe, Cenps, Chtf18, Chtf8, Cit, Crybg1, Ctdp1, Dscc1, Dsn1, Eme1, Eps8, Espl1, Fanca, Fancm, Fbxo5, Fgfr2, Fignl1, Flna, Gen1, H2afy, Haspin, Hspa1b, Igf2, Incenp, Kif11, Kif18b, Kif20b, Kif22, Kif23, Kif2c, Kif4, Kifc1, Knstrn, Mad2l1, Mbd3, Met…
GO:0140014	mitotic nuclear division	GO_BiologicalProcess-EBI-UniProt-GOA_21.02.2020_00h00	2.18152e-20	4.65755e-17	1.13328e-21	5.66642e-20	[4, 5, 6]	Group38	25.2492	76	[Aaas, Akap8, Anapc15, Aurka, Aurkb, Birc5, Bora, Bub1b, Bub3, Ccnb1, Cdc20, Cdc6, Cdca5, Cdca8, Cdt1, Cenpe, Chtf8, Cit, Crybg1, Ctdp1, Dscc1, Dsn1, Eps8, Espl1, Fbxo5, Fgfr2, Flna, Gen1, H2afy, Haspin, Hspa1b, Igf2, Incenp, Kif11, Kif18b, Kif20b, Kif22, Kif23, Kif2c, Kif4, Kifc1, Knstrn, Mad2l1, Met, Mki67, Mybl2, Naa10, Ncapd2, Ncapd3, Ncapg, Ncaph, Ncaph2, Nde1, Nek2, Nsl1, Nuf2, Obsl1, Plk1,…
GO:0000070	mitotic sister chromatid segregation	GO_BiologicalProcess-EBI-UniProt-GOA_21.02.2020_00h00	1.33681e-20	2.85542e-17	1.13328e-21	5.66642e-20	[4, 5, 6, 7]	Group38	32.5444	55	[Akap8, Anapc15, Aurkb, Birc5, Bub1b, Bub3, Ccnb1, Cdc20, Cdc6, Cdca5, Cdca8, Cdt1, Cenpe, Chtf8, Cit, Crybg1, Dscc1, Dsn1, Espl1, Fbxo5, Gen1, H2afy, Haspin, Incenp, Kif18b, Kif22, Kif23, Kif2c, Kif4, Kifc1, Knstrn, Mad2l1, Naa10, Ncapd2, Ncapd3, Ncapg, Ncaph, Ncaph2, Nek2, Nsl1, Nuf2, Plk1, Ran, Rrs1, Sgo1, Smc2, Smc4, Spdl1, Tacc3, Trip13, Ttk, Ube2c, Zfp207, Zw10, Zwint]
GO:0007088	regulation of mitotic nuclear division	GO_BiologicalProcess-EBI-UniProt-GOA_21.02.2020_00h00	1.09845e-07	0.000209145	1.13328e-21	5.66642e-20	[4, 5, 6, 7]	Group38	19.6891	38	[Anapc15, Aurkb, Birc5, Bora, Bub1b, Bub3, Ccnb1, Cdc6, Cdca5, Cdt1, Cenpe, Cit, Crybg1, Fbxo5, Fgfr2, Gen1, H2afy, Hspa1b, Igf2, Kif11, Kif20b, Mad2l1, Met, Mki67, Naa10, Nek2, Obsl1, Plk1, Ranbp1, Rcc1, Spdl1, Tacc3, Trip13, Ttk, Ube2c, Ywhah, Zfp207, Zw10]
GO:0051783	regulation of nuclear division	GO_BiologicalProcess-EBI-UniProt-GOA_21.02.2020_00h00	1.50612e-06	0.00277879	1.13328e-21	5.66642e-20	[5, 6]	Group38	17.4672	40	[Anapc15, Aurkb, Birc5, Bora, Bub1b, Bub3, Ccnb1, Cdc20, Cdc6, Cdca5, Cdt1, Cenpe, Cit, Crybg1, Fbxo5, Fgfr2, Gen1, H2afy, Hspa1b, Igf2, Kif11, Kif20b, Mad2l1, Met, Mki67, Naa10, Nek2, Obsl1, Plk1, Ranbp1, Rcc1, Sgo2a, Spdl1, Tacc3, Trip13, Ttk, Ube2c, Ywhah, Zfp207, Zw10]
GO:0007166	cell surface receptor signaling pathway	GO_BiologicalProcess-EBI-UniProt-GOA_21.02.2020_00h00	1.00446e-05	0.0178392	4.95171e-10	1.28745e-08	[3, 4, 5]	Group39	9.93289	296	[1810043G02Rik, Abl1, Actn4, Ada, Adgrf4, Adgrg2, Adgrg3, Adgrl2, Adgrl3, Agap2, Agfg1, Amotl1, Ankrd6, Anxa1, Anxa4, Apln, Arc, Arhgdia, Atoh8, Atxn1, Axl, Baiap2, Bax, Bcl2l11, Bex2, Bok, Brca1, Cacng8, Cadm4, Casp8ap2, Ccdc88a, Ccl2, Ccn1, Ccn2, Ccna2, Ccnd1, Ccne1, Cd24a, Cdk14, Cdk4, Cdk6, Cebpa, Cep57, Cfl1, Cited1, Cited2, Clcf1, Cmtm3, Cnot9, Col4a1, Cotl1, Crlf1, Crlf3, Csf1, Csnk1d, Csr…
GO:0009966	regulation of signal transduction	GO_BiologicalProcess-EBI-UniProt-GOA_21.02.2020_00h00	5.81776e-12	1.20137e-08	4.95171e-10	1.28745e-08	[3, 4, 5]	Group39	11.0575	344	[Abl1, Actn4, Ada, Adgrg3, Agap2, Agfg1, Akap1, Akap12, Akt3, Ankrd6, Apaf1, Apln, Arc, Arhgap19, Arhgdia, Arhgef2, Arpp19, Asph, Atad5, Atxn1, Axl, Baiap2, Bax, Bcl2l11, Bok, Brap, Brca1, Cacng8, Cadm4, Car8, Carm1, Ccdc88a, Ccl2, Ccn1, Ccn2, Ccna2, Cd24a, Cdk14, Cdk4, Cfl1, Cgas, Cited2, Clcf1, Cmtm3, Cnot2, Cnot3, Cnot9, Crlf1, Crlf3, Csf1, Csnk1d, Ctbp2, Cthrc1, Ctnnbip1, Ctnnd1, Cttn, Cxcl12…
GO:0010647	positive regulation of cell communication	GO_BiologicalProcess-EBI-UniProt-GOA_21.02.2020_00h00	5.57216e-06	0.0100299	4.95171e-10	1.28745e-08	[3, 4, 5]	Group39	10.542	212	[Abl1, Actn4, Ada, Agap2, Agfg1, Akap12, Akt3, Ank3, Ankrd6, Apaf1, Apln, Arc, Arpp19, Axl, Baiap2, Bax, Bcl2l11, Bok, Cacng8, Car8, Ccdc88a, Ccl2, Ccn1, Ccn2, Ccna2, Cd24a, Cfl1, Cgas, Cited2, Clcf1, Cmtm3, Cnot9, Crlf1, Crlf3, Csf1, Csnk1d, Ctbp2, Cxcr4, Cyp1b1, Dab2, Daxx, Ddx5, Depdc1b, Dlg5, Dnm1l, Dvl2, Dync2h1, Elk3, Epha4, Epn2, Eps8, Erh, Ezh2, F2r, F3, Fabp5, Fgfr2, Flna, Flt1, Fmr1, Fo…
GO:0010648	negative regulation of cell communication	GO_BiologicalProcess-EBI-UniProt-GOA_21.02.2020_00h00	9.27548e-07	0.00172153	4.95171e-10	1.28745e-08	[3, 4, 5]	Group39	11.3543	166	[Abl1, Ada, Adgrg3, Adnp, Agap2, Agfg1, Ankrd6, Apln, Arc, Atad5, Atxn1, Avpr1a, Bax, Bok, Brap, Brca1, Cadm4, Cnot2, Cnot3, Cnot9, Cthrc1, Ctnnbip1, Ctnnd1, Cttn, Cxcl12, Dab2, Depdc5, Dlg5, Dlk2, Dlx1, Dlx2, Dnaja1, Dok1, Dusp2, Dusp4, Dusp5, Dusp6, Dusp9, Emd, Epha2, Epn2, Erh, Errfi1, Eya1, Eya3, Ezh2, Ezr, Fam49b, Fam89b, Fbln1, Fhl2, Fignl1, Fmr1, Foxm1, Foxp1, Fzd6, Gata2, Gclc, Gclm, Git1…
GO:0009967	positive regulation of signal transduction	GO_BiologicalProcess-EBI-UniProt-GOA_21.02.2020_00h00	7.81946e-06	0.0139812	4.95171e-10	1.28745e-08	[3, 4, 5, 6]	Group39	10.6883	191	[Abl1, Actn4, Ada, Agap2, Agfg1, Akap12, Akt3, Ankrd6, Apaf1, Arc, Arpp19, Axl, Baiap2, Bax, Bcl2l11, Bok, Cacng8, Car8, Ccdc88a, Ccl2, Ccn1, Ccn2, Ccna2, Cd24a, Cfl1, Cgas, Cited2, Clcf1, Cmtm3, Cnot9, Crlf1, Crlf3, Csf1, Csnk1d, Ctbp2, Cxcr4, Cyp1b1, Dab2, Daxx, Ddx5, Depdc1b, Dlg5, Dnm1l, Dvl2, Dync2h1, Elk3, Epha4, Epn2, Eps8, Erh, Ezh2, F2r, F3, Fabp5, Fgfr2, Flna, Flt1, Foxa2, Gper1, Gpx1, …
GO:0009968	negative regulation of signal transduction	GO_BiologicalProcess-EBI-UniProt-GOA_21.02.2020_00h00	3.84579e-07	0.000721085	4.95171e-10	1.28745e-08	[3, 4, 5, 6]	Group39	11.7421	153	[Abl1, Ada, Adgrg3, Agap2, Agfg1, Ankrd6, Apln, Arc, Atad5, Atxn1, Bax, Bok, Brap, Brca1, Cadm4, Cnot2, Cnot3, Cnot9, Cthrc1, Ctnnbip1, Ctnnd1, Cttn, Cxcl12, Dab2, Depdc5, Dlg5, Dlk2, Dlx1, Dlx2, Dnaja1, Dok1, Dusp2, Dusp4, Dusp5, Dusp6, Dusp9, Emd, Epha2, Epn2, Erh, Errfi1, Eya1, Eya3, Ezh2, Ezr, Fam49b, Fam89b, Fbln1, Fhl2, Fignl1, Foxm1, Foxp1, Fzd6, Gata2, Gclc, Gclm, Git1, Gper1, Gpr161, Gpr…
GO:0007167	enzyme linked receptor protein signaling pathway	GO_BiologicalProcess-EBI-UniProt-GOA_21.02.2020_00h00	8.77851e-06	0.0156609	4.95171e-10	1.28745e-08	[4, 5, 6]	Group39	11.7241	119	[Abl1, Apln, Atoh8, Atxn1, Axl, Bex2, Cadm4, Ccdc88a, Ccl2, Ccn1, Ccn2, Ccna2, Cdk4, Cep57, Cited1, Cited2, Cnot9, Col4a1, Cotl1, Csf1, Csrnp1, Dab2, Ddx5, Dlx1, Dok1, Efna5, Epha2, Epha4, Epn2, Erh, Errfi1, F3, Fam89b, Fgfr2, Flt1, Foxc2, Gfra1, Git1, Gper1, Gprc5a, Grb2, Grem1, Grem2, Hgf, Hhip, Hip1r, Id1, Igf2, Igfbp2, Il6st, Ilk, Inhba, Inhbb, Itga3, Kirrel, Kitl, Lrp2, Ltbp1, Map3k7, Mapk1,…
GO:0036211	protein modification process	GO_BiologicalProcess-EBI-UniProt-GOA_21.02.2020_00h00	3.47545e-11	7.11772e-08	1.90789e-11	6.10524e-10	[4, 5]	Group40	10.4207	431	[Abi1, Abl1, Actb, Adck5, Adnp, Agap2, Agbl5, Agfg1, Ahrr, Akap1, Akap12, Akap8, Akt3, Amn1, Ankrd6, Anxa1, Anxa2, Apbb1, Arhgef2, Arpp19, Asb1, Ash2l, Asph, Asphd2, Atf2, Aurka, Aurkb, Axl, B4galt2, Bard1, Bax, Bcor, Bend3, Birc5, Bora, Brap, Brca1, Brd2, Brpf1, Bub1b, Cad, Cadm4, Camkk1, Car8, Carm1, Ccdc88a, Ccl2, Ccn1, Ccn2, Ccna2, Ccnb1, Ccnd1, Ccne1, Ccne2, Ccnf, Ccnj, Ccno, Ccnyl1, Cd24a, …
GO:0016569	covalent chromatin modification	GO_BiologicalProcess-EBI-UniProt-GOA_21.02.2020_00h00	4.87083e-11	9.9511e-08	1.90789e-11	6.10524e-10	[4, 5, 6]	Group40	16.2409	89	[Akap8, Apbb1, Ash2l, Atf2, Atf7ip, Aurka, Aurkb, Bcor, Bend3, Brca1, Brd2, Brpf1, Carm1, Ccna2, Ccnb1, Cdk1, Crybg1, Daxx, Dnmt1, Dpf1, Epop, Eya1, Eya3, Ezh2, Fbl, Fmr1, Gata2, H2afy, Haspin, Hat1, Hdac6, Hdac7, Hells, Hmga2, Hsf4, Igf2, Jade1, Jade3, Jarid2, Kdm8, Kmt2a, L3mbtl2, Map3k12, Map3k7, Mapk3, Mapk8, Mbd3, Me2, Men1, Mta1, Ncor1, Nsd2, Nsd3, Nsl1, Pagr1a, Pax7, Paxip1, Peg10, Per1, P…
GO:0006464	cellular protein modification process	GO_BiologicalProcess-EBI-UniProt-GOA_21.02.2020_00h00	3.47545e-11	7.11772e-08	1.90789e-11	6.10524e-10	[5, 6]	Group40	10.4207	431	[Abi1, Abl1, Actb, Adck5, Adnp, Agap2, Agbl5, Agfg1, Ahrr, Akap1, Akap12, Akap8, Akt3, Amn1, Ankrd6, Anxa1, Anxa2, Apbb1, Arhgef2, Arpp19, Asb1, Ash2l, Asph, Asphd2, Atf2, Aurka, Aurkb, Axl, B4galt2, Bard1, Bax, Bcor, Bend3, Birc5, Bora, Brap, Brca1, Brd2, Brpf1, Bub1b, Cad, Cadm4, Camkk1, Car8, Carm1, Ccdc88a, Ccl2, Ccn1, Ccn2, Ccna2, Ccnb1, Ccnd1, Ccne1, Ccne2, Ccnf, Ccnj, Ccno, Ccnyl1, Cd24a, …
GO:0016570	histone modification	GO_BiologicalProcess-EBI-UniProt-GOA_21.02.2020_00h00	2.31985e-10	4.69539e-07	1.90789e-11	6.10524e-10	[5, 6, 7]	Group40	16.0377	85	[Akap8, Apbb1, Ash2l, Atf2, Aurka, Aurkb, Bcor, Bend3, Brca1, Brd2, Brpf1, Carm1, Ccna2, Ccnb1, Cdk1, Crybg1, Daxx, Dnmt1, Dpf1, Epop, Eya1, Eya3, Ezh2, Fbl, Fmr1, Gata2, H2afy, Haspin, Hat1, Hdac6, Hdac7, Hmga2, Hsf4, Igf2, Jade1, Jade3, Jarid2, Kdm8, Kmt2a, L3mbtl2, Map3k12, Map3k7, Mapk3, Mapk8, Mbd3, Me2, Men1, Mta1, Ncor1, Nsd2, Nsd3, Nsl1, Pagr1a, Pax7, Paxip1, Peg10, Per1, Phc1, Phf20, Pim…
GO:0006468	protein phosphorylation	GO_BiologicalProcess-EBI-UniProt-GOA_21.02.2020_00h00	1.42259e-09	2.83948e-06	1.90789e-11	6.10524e-10	[6, 7]	Group40	11.3615	242	[Abi1, Abl1, Actb, Adck5, Adnp, Agap2, Agfg1, Akap12, Akap8, Akt3, Ankrd6, Anxa2, Arhgef2, Aurka, Aurkb, Axl, Bax, Birc5, Bora, Brap, Bub1b, Cad, Cadm4, Camkk1, Ccdc88a, Ccl2, Ccn1, Ccn2, Ccna2, Ccnb1, Ccnd1, Ccne1, Ccne2, Ccnf, Ccnj, Ccno, Ccnyl1, Cd24a, Cdc6, Cdc7, Cdk1, Cdk14, Cdk19, Cdk4, Cdk6, Cdk8, Cenpe, Cfl1, Cit, Cks1b, Cks1brt, Clcf1, Clspn, Cnot9, Coro1c, Crlf1, Crybg1, Csf1, Csnk1d, C…
GO:0018193	peptidyl-amino acid modification	GO_BiologicalProcess-EBI-UniProt-GOA_21.02.2020_00h00	4.24934e-10	8.56666e-07	1.90789e-11	6.10524e-10	[6, 7]	Group40	12.4823	176	[Abi1, Abl1, Adnp, Agbl5, Agfg1, Ahrr, Akt3, Apbb1, Arhgef2, Ash2l, Asph, Asphd2, Atf2, Aurka, Aurkb, Axl, Bax, Bcor, Bend3, Brca1, Brpf1, Cad, Cadm4, Carm1, Ccnb1, Cd24a, Cdc7, Cdk1, Cit, Clcf1, Clspn, Cnot9, Crlf1, Crybg1, Csnk1d, Ctnnd1, Dnmt1, Dpf1, Dph5, Dvl2, Efna5, Eif4g1, Epha2, Epha4, Erh, Errfi1, Eya1, Ezh2, Fgfr2, Fkbp11, Fkbp5, Flt1, Gapdh, Gata2, Gfra1, Gm7879, Gprc5a, Grem1, Grk2, H…
GO:0031401	positive regulation of protein modification process	GO_BiologicalProcess-EBI-UniProt-GOA_21.02.2020_00h00	5.89897e-09	1.16269e-05	1.90789e-11	6.10524e-10	[5, 6, 7, 8]	Group40	12.1277	171	[Abi1, Abl1, Adnp, Agap2, Agfg1, Ahrr, Akap12, Akap8, Ankrd6, Anxa2, Arhgef2, Bora, Brca1, Camkk1, Ccdc88a, Ccl2, Ccn1, Ccn2, Ccna2, Ccnb1, Ccnd1, Ccnyl1, Cd24a, Cdc20, Cdc6, Cdca2, Cenpe, Cks1b, Cks1brt, Clcf1, Clspn, Cnot9, Crlf1, Csf1, Csnk1d, Ctnnd1, Cxcr4, Dab2, Daxx, Dbf4, Dcun1d4, Dnmt1, Dvl2, Ect2, Efna5, Eif4g1, Epha4, Erh, Ezh2, F2r, Fanci, Fancm, Fgfr2, Flt1, Fmr1, Gfra1, Gper1, Gprc5a…
GO:0004672	protein kinase activity	GO_BiologicalProcess-EBI-UniProt-GOA_21.02.2020_00h00	3.87561e-08	7.46442e-05	1.90789e-11	6.10524e-10	[7, 8]	Group40	12.0703	158	[Abi1, Abl1, Actb, Adck5, Adnp, Agap2, Agfg1, Akt3, Aurka, Aurkb, Axl, Bora, Bub1b, Cad, Camkk1, Ccdc88a, Ccn1, Ccna2, Ccnb1, Ccnd1, Ccne1, Ccne2, Ccnf, Ccnj, Ccno, Ccnyl1, Cd24a, Cdc6, Cdc7, Cdk1, Cdk14, Cdk19, Cdk4, Cdk6, Cdk8, Cenpe, Cit, Cks1b, Cks1brt, Clspn, Coro1c, Crybg1, Csf1, Csnk1d, Dab2, Daxx, Dbf4, Dnaja1, Dusp2, Dusp4, Dusp5, Dusp6, Dusp9, Dvl2, Ect2, Epha2, Epha4, Erh, Errfi1, Ezh2…
GO:0002262	myeloid cell homeostasis	GO_BiologicalProcess-EBI-UniProt-GOA_21.02.2020_00h00	5.14717e-10	1.0351e-06	2.21732e-10	6.20849e-09	[2, 5]	Group41	21.9388	43	[Acin1, Adgrf4, Ank1, Anxa1, Axl, Bax, Bcl2l11, Ccl2, Cd24a, Cdk6, Cited2, Erh, Ets1, Flvcr1, G6pdx, Gas2l1, Gata2, Hmgb1, Hmgb2, Hmox1, Id2, Inhba, Kitl, Lyar, Me2, Meis2, Mertk, Mthfd1, Ncapg2, Ncor1, Prdx1, Prmt1, Rbp1, Rps14, Rps19, Rps24, Rps6, Senp1, Setd1a, Smap1, Sod1, Srf, Tcf3]
GO:0002520	immune system development	GO_BiologicalProcess-EBI-UniProt-GOA_21.02.2020_00h00	2.00836e-09	3.99463e-06	2.21732e-10	6.20849e-09	[2, 4, 5]	Group41	12.8521	146	[Abi1, Abl1, Acin1, Actn1, Ada, Adgrf4, Adgrg3, Agfg1, Ahctf1, Ank1, Ankle1, Anln, Anxa1, Anxa2, Apobec3, Atad5, Atp11c, Axl, Azi2, Bax, Bcl2l11, Cd24a, Cdk6, Cebpa, Cited2, Clcf1, Cnn2, Cnot4, Csf1, Ctc1, Ctnnbip1, Dab2, Drosha, Eif6, Eml1, Epha2, Erh, Ets1, Exo1, Exosc3, Fanca, Fgfr2, Flt1, Flvcr1, Foxn1, Foxp1, Fubp1, Fus, G6pdx, Gas2l1, Gata2, Gmpr2, Gpatch4, Havcr2, Hdac6, Hdac7, Hectd1, Hel…
GO:0034101	erythrocyte homeostasis	GO_BiologicalProcess-EBI-UniProt-GOA_21.02.2020_00h00	3.85662e-08	7.43171e-05	2.21732e-10	6.20849e-09	[3, 6]	Group41	21.7949	34	[Acin1, Adgrf4, Ank1, Axl, Cd24a, Cdk6, Cited2, Ets1, Flvcr1, G6pdx, Gas2l1, Gata2, Hmgb2, Hmox1, Id2, Inhba, Kitl, Lyar, Me2, Meis2, Ncapg2, Ncor1, Prdx1, Prmt1, Rbp1, Rps14, Rps19, Rps24, Rps6, Senp1, Setd1a, Smap1, Srf, Tcf3]
GO:0048534	hematopoietic or lymphoid organ development	GO_BiologicalProcess-EBI-UniProt-GOA_21.02.2020_00h00	4.97475e-08	9.55151e-05	2.21732e-10	6.20849e-09	[3, 4, 5, 6]	Group41	12.5117	134	[Abi1, Abl1, Acin1, Actn1, Ada, Adgrf4, Adgrg3, Agfg1, Ahctf1, Ank1, Ankle1, Anln, Anxa1, Anxa2, Apobec3, Atp11c, Axl, Azi2, Bax, Bcl2l11, Cd24a, Cdk6, Cebpa, Cited2, Clcf1, Cnn2, Cnot4, Csf1, Ctc1, Ctnnbip1, Dab2, Drosha, Eif6, Eml1, Epha2, Erh, Ets1, Fanca, Fgfr2, Flt1, Flvcr1, Foxn1, Foxp1, Fubp1, Fus, G6pdx, Gas2l1, Gata2, Gmpr2, Gpatch4, Hdac6, Hdac7, Hectd1, Hells, Hlx, Hmgb1, Hmgb2, Hmgb3,…
GO:0030097	hemopoiesis	GO_BiologicalProcess-EBI-UniProt-GOA_21.02.2020_00h00	3.23772e-08	6.25528e-05	2.21732e-10	6.20849e-09	[4, 5, 6, 7]	Group41	12.7326	130	[Abi1, Abl1, Acin1, Actn1, Ada, Adgrf4, Adgrg3, Agfg1, Ahctf1, Ank1, Ankle1, Anln, Anxa1, Anxa2, Apobec3, Atp11c, Axl, Azi2, Bax, Cd24a, Cdk6, Cebpa, Cited2, Clcf1, Cnn2, Cnot4, Csf1, Ctc1, Ctnnbip1, Dab2, Drosha, Eif6, Eml1, Epha2, Erh, Ets1, Fanca, Fgfr2, Flt1, Flvcr1, Foxn1, Foxp1, Fubp1, Fus, G6pdx, Gas2l1, Gata2, Gmpr2, Gpatch4, Hdac6, Hdac7, Hectd1, Hells, Hlx, Hmgb1, Hmgb2, Hmgb3, Hsp90aa1…
GO:0030099	myeloid cell differentiation	GO_BiologicalProcess-EBI-UniProt-GOA_21.02.2020_00h00	1.04731e-05	0.0185582	2.21732e-10	6.20849e-09	[4, 5, 6, 7, 8]	Group41	13.9013	62	[Abi1, Acin1, Actn1, Adgrf4, Agfg1, Ank1, Anxa2, Cdk6, Cebpa, Cited2, Cnot4, Csf1, Ctnnbip1, Dab2, Eif6, Epha2, Ets1, Flvcr1, Foxp1, G6pdx, Gas2l1, Gata2, Gmpr2, Hmgb1, Hmgb2, Hmgb3, Id2, Inhba, Kitl, Lbr, Lyar, Me2, Meis2, Mrtfa, Ncapg2, Ncor1, Nfkbia, Nme1, Pir, Plscr1, Pparg, Prmt1, Prxl2a, Ptk2b, Ptpn6, Rab7b, Rbp1, Rbpj, Rps14, Rps19, Rps6, Senp1, Setd1a, Smap1, Srf, Tcf3, Tfe3, Ticrr, Tjp2,…
GO:0030218	erythrocyte differentiation	GO_BiologicalProcess-EBI-UniProt-GOA_21.02.2020_00h00	2.43805e-06	0.00444456	2.21732e-10	6.20849e-09	[4, 5, 6, 7, 8, 9]	Group41	20	29	[Acin1, Adgrf4, Ank1, Cdk6, Cited2, Ets1, Flvcr1, G6pdx, Gas2l1, Gata2, Hmgb2, Id2, Inhba, Kitl, Lyar, Me2, Meis2, Ncapg2, Ncor1, Prmt1, Rbp1, Rps14, Rps19, Rps6, Senp1, Setd1a, Smap1, Srf, Tcf3]
GO:0045646	regulation of erythrocyte differentiation	GO_BiologicalProcess-EBI-UniProt-GOA_21.02.2020_00h00	1.85077e-05	0.032407	2.21732e-10	6.20849e-09	[3, 5, 6, 7, 8, 9, 10]	Group41	26.7857	15	[Cdk6, Ets1, Gas2l1, Gata2, Hmgb2, Id2, Inhba, Kitl, Me2, Ncapg2, Prmt1, Senp1, Setd1a, Smap1, Tcf3]
GO:0034655	nucleobase-containing compound catabolic process	GO_BiologicalProcess-EBI-UniProt-GOA_21.02.2020_00h00	1.51758e-08	2.95777e-05	2.06143e-12	7.00887e-11	[4, 5]	Group42	16.5375	64	[Acot7, Ada, Aen, Ahcy, Alyref, Apaf1, Apex1, Apobec3, Bax, Cad, Ccdc88a, Cnot2, Cnot3, Cnot9, Dctpp1, Ddx5, Dhx9, Dis3l, Dkc1, Dna2, Dnph1, Drosha, Dxo, E2f1, Eri1, Exog, Exosc2, Exosc3, Exosc8, Fen1, Fmr1, Fus, Gmpr2, Gspt1, Hnrnpd, Hnrnpm, Hnrnpr, Lsm2, Lsm3, Lsm6, Magohb, Mrtfa, Nanos1, Npm1, Nt5c, Pabpc1, Pan3, Pde2a, Pde4a, Pde4d, Pnp, Pnpla6, Pop1, Ptbp1, Pum2, Rnaseh2a, Rnaseh2c, Rnps1, S…
GO:0090305	nucleic acid phosphodiester bond hydrolysis	GO_BiologicalProcess-EBI-UniProt-GOA_21.02.2020_00h00	2.80018e-07	0.000526995	2.06143e-12	7.00887e-11	[5, 6]	Group42	16.5109	53	[1110008L16Rik, Aen, Alyref, Ankle1, Apaf1, Apex1, Apex2, Atad5, Bax, Cad, Ccdc88a, Cnot2, Ddx11, Dgcr8, Dis3l, Dna2, Drosha, Dxo, Eme1, Eri1, Exo1, Exog, Exosc2, Exosc3, Exosc8, Fancm, Fen1, Fscn1, Gen1, Hmgb2, Mre11a, Nhp2, Nme1, Nob1, Npm1, Pan3, Pcna, Pms2, Pold1, Pole, Polg, Pop1, Prkcd, Ptbp1, Rcl1, Rnaseh2a, Rpp30, Rrs1, Samhd1, Slfn9, Tatdn2, Tcf3, Tsen34]
GO:0004518	nuclease activity	GO_BiologicalProcess-EBI-UniProt-GOA_21.02.2020_00h00	4.2032e-08	8.08696e-05	2.06143e-12	7.00887e-11	[6, 7]	Group42	18.4739	46	[1110008L16Rik, Aen, Alyref, Ankle1, Apex1, Apex2, Cad, Ccdc88a, Cnot2, Ddx11, Dgcr8, Dis3l, Dna2, Drosha, Dxo, Eme1, Eri1, Exo1, Exog, Exosc3, Fancm, Fen1, Fscn1, Gen1, Hmgb2, Mre11a, Nme1, Nob1, Npm1, Pan3, Pcna, Pms2, Pold1, Pole, Polg, Pop1, Prkcd, Ptbp1, Rcl1, Rnaseh2a, Rpp30, Samhd1, Slfn9, Tatdn2, Tcf3, Tsen34]
GO:0004536	deoxyribonuclease activity	GO_BiologicalProcess-EBI-UniProt-GOA_21.02.2020_00h00	8.21503e-08	0.000156989	2.06143e-12	7.00887e-11	[5, 6, 7, 8]	Group42	28.2051	22	[Alyref, Apex1, Apex2, Cad, Ccdc88a, Ddx11, Dna2, Eme1, Exo1, Exog, Fen1, Fscn1, Gen1, Mre11a, Nme1, Npm1, Pcna, Pold1, Pole, Prkcd, Ptbp1, Tatdn2]
GO:0006284	base-excision repair	GO_BiologicalProcess-EBI-UniProt-GOA_21.02.2020_00h00	4.81262e-10	9.68299e-07	2.06143e-12	7.00887e-11	[6, 7, 8]	Group42	41.3043	19	[Alyref, Apex1, Apex2, Ccdc88a, Dna2, Fen1, Hmga1, Hmga2, Hmgb1, Lig1, Mid1, Parp1, Pcna, Pold1, Pole, Polg, Rpa1, Rpa2, Ung]
GO:0004519	endonuclease activity	GO_BiologicalProcess-EBI-UniProt-GOA_21.02.2020_00h00	4.94132e-06	0.00891414	2.06143e-12	7.00887e-11	[7, 8]	Group42	19.3333	29	[1110008L16Rik, Alyref, Ankle1, Apex1, Apex2, Ccdc88a, Ddx11, Dgcr8, Dna2, Drosha, Eme1, Exo1, Exog, Fen1, Fscn1, Gen1, Mre11a, Nob1, Npm1, Pms2, Pop1, Prkcd, Ptbp1, Rcl1, Rnaseh2a, Rpp30, Slfn9, Tatdn2, Tsen34]
GO:0004520	endodeoxyribonuclease activity	GO_BiologicalProcess-EBI-UniProt-GOA_21.02.2020_00h00	2.3118e-06	0.00421903	2.06143e-12	7.00887e-11	[6, 7, 8, 9]	Group42	29.6296	16	[Alyref, Apex1, Ccdc88a, Ddx11, Dna2, Eme1, Exo1, Exog, Fen1, Fscn1, Gen1, Mre11a, Npm1, Prkcd, Ptbp1, Tatdn2]
GO:0004527	exonuclease activity	GO_BiologicalProcess-EBI-UniProt-GOA_21.02.2020_00h00	1.01084e-05	0.0179424	2.06143e-12	7.00887e-11	[7, 8]	Group42	22.9885	20	[Aen, Alyref, Apex1, Apex2, Ccdc88a, Cnot2, Dis3l, Dxo, Eri1, Exo1, Exog, Exosc3, Fen1, Fscn1, Mre11a, Pan3, Pold1, Pole, Polg, Tcf3]
GO:0000226	microtubule cytoskeleton organization	GO_BiologicalProcess-EBI-UniProt-GOA_21.02.2020_00h00	2.63934e-14	5.55054e-11	9.9688e-18	4.28658e-16	[3, 5]	Group43	16.8224	108	[Aaas, Abl1, Alms1, Arhgef2, Aunip, Aurka, Aurkb, Birc5, Bora, Brca1, Ccdc120, Ccdc88a, Ccnb1, Ccnf, Ccp110, Cdc20, Cenpa, Cenpe, Cenph, Cenpw, Cep250, Cep57, Ckap2, Ckap5, Crocc, Crybg1, Csnk1d, Dnaaf2, Dnah5, Efna5, Eml1, Eml3, Espl1, Ezr, Fbxo5, Fignl1, Flna, Fsd1, Gapdh, Gas2l1, Gas2l3, Gen1, Gnai1, Haus5, Haus6, Haus8, Hdac6, Hspa1b, Hsph1, Kif11, Kif18b, Kif20a, Kif23, Kif2c, Kif4, Kifc1, K…
GO:0007051	spindle organization	GO_BiologicalProcess-EBI-UniProt-GOA_21.02.2020_00h00	6.16912e-12	1.27331e-08	9.9688e-18	4.28658e-16	[3, 4, 6]	Group43	24.1935	45	[Aaas, Aunip, Aurka, Aurkb, Birc5, Bora, Ccnb1, Cdc20, Cenpe, Cenph, Cenpw, Ckap5, Crybg1, Csnk1d, Eml1, Espl1, Ezr, Fbxo5, Flna, Fsd1, Gnai1, Haus5, Haus6, Haus8, Hspa1b, Kif11, Kif23, Kif4, Kifc1, Knstrn, Mapre2, Mybl2, Ncor1, Nek2, Nuf2, Plk1, Ranbp1, Rcc1, Spc25, Stil, Tacc2, Tacc3, Tpx2, Tubb5, Zfp207]
GO:0031023	microtubule organizing center organization	GO_BiologicalProcess-EBI-UniProt-GOA_21.02.2020_00h00	3.29604e-07	0.000618996	9.9688e-18	4.28658e-16	[3, 4, 6]	Group43	21.0884	31	[Alms1, Aurka, Brca1, Ccnf, Ccp110, Cep250, Ckap5, Crocc, Gen1, Haus5, Haus6, Haus8, Kif11, Kifc1, Mapk8, Mcph1, Nde1, Nek2, Npm1, Nubp1, Pclaf, Plk1, Plk4, Ranbp1, Rbm14, Sass6, Sgo1, Stil, Wdr1, Xpo1, Xrcc2]
GO:0007098	centrosome cycle	GO_BiologicalProcess-EBI-UniProt-GOA_21.02.2020_00h00	4.26872e-08	8.20874e-05	9.9688e-18	4.28658e-16	[3, 4, 5, 7]	Group43	22.963	31	[Alms1, Aurka, Brca1, Ccnf, Ccp110, Cep250, Ckap5, Crocc, Gen1, Haus5, Haus6, Haus8, Kif11, Kifc1, Mapk8, Mcph1, Nde1, Nek2, Npm1, Nubp1, Pclaf, Plk1, Plk4, Ranbp1, Rbm14, Sass6, Sgo1, Stil, Wdr1, Xpo1, Xrcc2]
GO:1902850	microtubule cytoskeleton organization involved in mitosis	GO_BiologicalProcess-EBI-UniProt-GOA_21.02.2020_00h00	5.02929e-11	1.02698e-07	9.9688e-18	4.28658e-16	[4, 5, 6]	Group43	25.5034	38	[Aaas, Arhgef2, Aurka, Aurkb, Birc5, Bora, Ccnb1, Cdc20, Cenpa, Cenpe, Cenph, Ckap5, Crybg1, Eml1, Flna, Fsd1, Gnai1, Hspa1b, Kif11, Kif23, Kif4, Kifc1, Mad2l1, Mcph1, Mybl2, Nde1, Nek2, Nuf2, Plk1, Rcc1, Spc25, Spdl1, Stil, Tacc2, Tacc3, Tpx2, Zfp207, Zw10]
GO:0007052	mitotic spindle organization	GO_BiologicalProcess-EBI-UniProt-GOA_21.02.2020_00h00	1.35027e-09	2.69649e-06	9.9688e-18	4.28658e-16	[4, 5, 6, 7]	Group43	26.2712	31	[Aaas, Aurka, Aurkb, Birc5, Bora, Ccnb1, Cdc20, Cenpe, Cenph, Ckap5, Crybg1, Eml1, Flna, Fsd1, Gnai1, Hspa1b, Kif11, Kif23, Kif4, Kifc1, Mybl2, Nek2, Nuf2, Plk1, Rcc1, Spc25, Stil, Tacc2, Tacc3, Tpx2, Zfp207]
GO:0051493	regulation of cytoskeleton organization	GO_BiologicalProcess-EBI-UniProt-GOA_21.02.2020_00h00	1.73904e-11	3.57721e-08	9.9688e-18	4.28658e-16	[5, 6]	Group43	15.8576	98	[Abl1, Actg1, Alms1, Angptl2, Ap1ar, Apobec3, Arfip2, Arhgdia, Arhgef10l, Arhgef2, Arpc1b, Arpc4, Arpc5, Arpin, Baiap2, Bora, C530008M17Rik, Capza2, Capzb, Ccdc88a, Ccn2, Ccnf, Cep250, Cfl1, Cit, Ckap2, Ckap5, Cotl1, Cttn, Diaph1, Ect2, Efna5, Eps8, Fam49b, Flna, Fscn1, Fsd1, Gas2l1, Gen1, Gnai1, Grb2, Hdac6, Hip1r, Hspa1b, Hsph1, Id1, Ilk, Kif11, Kifc1, Kirrel, Limk1, Mapk1, Mapk3, Mapk8, Mapre2…
GO:0070507	regulation of microtubule cytoskeleton organization	GO_BiologicalProcess-EBI-UniProt-GOA_21.02.2020_00h00	1.38994e-08	2.71177e-05	9.9688e-18	4.28658e-16	[4, 5, 6, 7]	Group43	19.5556	44	[Abl1, Alms1, Arhgef2, Bora, Ccnf, Cep250, Ckap2, Ckap5, Efna5, Fsd1, Gas2l1, Gen1, Gnai1, Hdac6, Hspa1b, Hsph1, Kif11, Kifc1, Mapk8, Mapre2, Mcph1, Met, Mid1, Nek2, Npm1, Nubp1, Phldb1, Phldb2, Plk1, Plk4, Ranbp1, Rassf1, Rbm14, Rcc1, Sgk1, Ska1, Ska2, Ska3, Stil, Stmn2, Tacc3, Tpx2, Wdr1, Xpo1]
GO:0046605	regulation of centrosome cycle	GO_BiologicalProcess-EBI-UniProt-GOA_21.02.2020_00h00	1.4229e-05	0.0250715	9.9688e-18	4.28658e-16	[4, 5, 6, 7, 8]	Group43	25	17	[Alms1, Ccnf, Cep250, Gen1, Kif11, Kifc1, Mapk8, Mcph1, Nek2, Npm1, Nubp1, Plk4, Ranbp1, Rbm14, Stil, Wdr1, Xpo1]
GO:0000226	microtubule cytoskeleton organization	GO_BiologicalProcess-EBI-UniProt-GOA_21.02.2020_00h00	2.63934e-14	5.55054e-11	6.07709e-21	2.917e-19	[3, 5]	Group44	16.8224	108	[Aaas, Abl1, Alms1, Arhgef2, Aunip, Aurka, Aurkb, Birc5, Bora, Brca1, Ccdc120, Ccdc88a, Ccnb1, Ccnf, Ccp110, Cdc20, Cenpa, Cenpe, Cenph, Cenpw, Cep250, Cep57, Ckap2, Ckap5, Crocc, Crybg1, Csnk1d, Dnaaf2, Dnah5, Efna5, Eml1, Eml3, Espl1, Ezr, Fbxo5, Fignl1, Flna, Fsd1, Gapdh, Gas2l1, Gas2l3, Gen1, Gnai1, Haus5, Haus6, Haus8, Hdac6, Hspa1b, Hsph1, Kif11, Kif18b, Kif20a, Kif23, Kif2c, Kif4, Kifc1, K…
GO:0007051	spindle organization	GO_BiologicalProcess-EBI-UniProt-GOA_21.02.2020_00h00	6.16912e-12	1.27331e-08	6.07709e-21	2.917e-19	[3, 4, 6]	Group44	24.1935	45	[Aaas, Aunip, Aurka, Aurkb, Birc5, Bora, Ccnb1, Cdc20, Cenpe, Cenph, Cenpw, Ckap5, Crybg1, Csnk1d, Eml1, Espl1, Ezr, Fbxo5, Flna, Fsd1, Gnai1, Haus5, Haus6, Haus8, Hspa1b, Kif11, Kif23, Kif4, Kifc1, Knstrn, Mapre2, Mybl2, Ncor1, Nek2, Nuf2, Plk1, Ranbp1, Rcc1, Spc25, Stil, Tacc2, Tacc3, Tpx2, Tubb5, Zfp207]
GO:0140014	mitotic nuclear division	GO_BiologicalProcess-EBI-UniProt-GOA_21.02.2020_00h00	2.18152e-20	4.65755e-17	6.07709e-21	2.917e-19	[4, 5, 6]	Group44	25.2492	76	[Aaas, Akap8, Anapc15, Aurka, Aurkb, Birc5, Bora, Bub1b, Bub3, Ccnb1, Cdc20, Cdc6, Cdca5, Cdca8, Cdt1, Cenpe, Chtf8, Cit, Crybg1, Ctdp1, Dscc1, Dsn1, Eps8, Espl1, Fbxo5, Fgfr2, Flna, Gen1, H2afy, Haspin, Hspa1b, Igf2, Incenp, Kif11, Kif18b, Kif20b, Kif22, Kif23, Kif2c, Kif4, Kifc1, Knstrn, Mad2l1, Met, Mki67, Mybl2, Naa10, Ncapd2, Ncapd3, Ncapg, Ncaph, Ncaph2, Nde1, Nek2, Nsl1, Nuf2, Obsl1, Plk1,…
GO:1902850	microtubule cytoskeleton organization involved in mitosis	GO_BiologicalProcess-EBI-UniProt-GOA_21.02.2020_00h00	5.02929e-11	1.02698e-07	6.07709e-21	2.917e-19	[4, 5, 6]	Group44	25.5034	38	[Aaas, Arhgef2, Aurka, Aurkb, Birc5, Bora, Ccnb1, Cdc20, Cenpa, Cenpe, Cenph, Ckap5, Crybg1, Eml1, Flna, Fsd1, Gnai1, Hspa1b, Kif11, Kif23, Kif4, Kifc1, Mad2l1, Mcph1, Mybl2, Nde1, Nek2, Nuf2, Plk1, Rcc1, Spc25, Spdl1, Stil, Tacc2, Tacc3, Tpx2, Zfp207, Zw10]
GO:0051225	spindle assembly	GO_BiologicalProcess-EBI-UniProt-GOA_21.02.2020_00h00	1.59476e-07	0.000302207	6.07709e-21	2.917e-19	[4, 5, 7]	Group44	23.6842	27	[Aaas, Aurka, Aurkb, Birc5, Cdc20, Cenpw, Crybg1, Csnk1d, Fbxo5, Flna, Haus5, Haus6, Haus8, Hspa1b, Kif11, Kif23, Kif4, Kifc1, Mapre2, Mybl2, Ncor1, Nek2, Plk1, Rcc1, Tpx2, Tubb5, Zfp207]
GO:0007052	mitotic spindle organization	GO_BiologicalProcess-EBI-UniProt-GOA_21.02.2020_00h00	1.35027e-09	2.69649e-06	6.07709e-21	2.917e-19	[4, 5, 6, 7]	Group44	26.2712	31	[Aaas, Aurka, Aurkb, Birc5, Bora, Ccnb1, Cdc20, Cenpe, Cenph, Ckap5, Crybg1, Eml1, Flna, Fsd1, Gnai1, Hspa1b, Kif11, Kif23, Kif4, Kifc1, Mybl2, Nek2, Nuf2, Plk1, Rcc1, Spc25, Stil, Tacc2, Tacc3, Tpx2, Zfp207]
GO:0007088	regulation of mitotic nuclear division	GO_BiologicalProcess-EBI-UniProt-GOA_21.02.2020_00h00	1.09845e-07	0.000209145	6.07709e-21	2.917e-19	[4, 5, 6, 7]	Group44	19.6891	38	[Anapc15, Aurkb, Birc5, Bora, Bub1b, Bub3, Ccnb1, Cdc6, Cdca5, Cdt1, Cenpe, Cit, Crybg1, Fbxo5, Fgfr2, Gen1, H2afy, Hspa1b, Igf2, Kif11, Kif20b, Mad2l1, Met, Mki67, Naa10, Nek2, Obsl1, Plk1, Ranbp1, Rcc1, Spdl1, Tacc3, Trip13, Ttk, Ube2c, Ywhah, Zfp207, Zw10]
GO:0051783	regulation of nuclear division	GO_BiologicalProcess-EBI-UniProt-GOA_21.02.2020_00h00	1.50612e-06	0.00277879	6.07709e-21	2.917e-19	[5, 6]	Group44	17.4672	40	[Anapc15, Aurkb, Birc5, Bora, Bub1b, Bub3, Ccnb1, Cdc20, Cdc6, Cdca5, Cdt1, Cenpe, Cit, Crybg1, Fbxo5, Fgfr2, Gen1, H2afy, Hspa1b, Igf2, Kif11, Kif20b, Mad2l1, Met, Mki67, Naa10, Nek2, Obsl1, Plk1, Ranbp1, Rcc1, Sgo2a, Spdl1, Tacc3, Trip13, Ttk, Ube2c, Ywhah, Zfp207, Zw10]
GO:0090307	mitotic spindle assembly	GO_BiologicalProcess-EBI-UniProt-GOA_21.02.2020_00h00	9.25788e-06	0.0164975	6.07709e-21	2.917e-19	[5, 6, 7, 8]	Group44	25.7576	17	[Aaas, Aurkb, Birc5, Cdc20, Crybg1, Flna, Hspa1b, Kif11, Kif23, Kif4, Kifc1, Mybl2, Nek2, Plk1, Rcc1, Tpx2, Zfp207]
GO:0051272	positive regulation of cellular component movement	GO_BiologicalProcess-EBI-UniProt-GOA_21.02.2020_00h00	6.37865e-10	1.27892e-06	1.84463e-14	7.19405e-13	[3, 4, 5]	Group45	14.771	100	[Abl1, Actg1, Actn4, Akap12, Akt3, Amotl1, Anxa1, Apobec3, Aqp1, Arhgef2, Atoh8, Ccl2, Ccn1, Ccna2, Cd151, Cfap69, Cfl1, Csf1, Cxcl12, Cxcr4, Cyp1b1, Dab2, Diaph1, Dnm1l, Dock8, Elp6, Epb41l4b, Ets1, F2r, F3, Fam89b, Fbln1, Fbxo5, Flna, Flt1, Foxc2, Foxp1, Fubp1, Gata2, Gper1, Has2, Hdac6, Hdac7, Hgf, Hmgb1, Hmox1, Igf2, Il1r1, Il6st, Ilk, Itga3, Itgav, Kif20b, Kitl, Lgals3, Lgr6, Map2k3, Map4k4,…
GO:2000145	regulation of cell motility	GO_BiologicalProcess-EBI-UniProt-GOA_21.02.2020_00h00	3.87034e-11	7.92258e-08	1.84463e-14	7.19405e-13	[3, 4, 5]	Group45	13.5484	147	[Abl1, Actg1, Actn4, Ada, Adgrg3, Akap12, Akt3, Alyref, Amotl1, Anxa1, Ap1ar, Apex1, Apobec3, Aqp1, Arhgdia, Arhgef2, Arpin, Atoh8, Cadm4, Ccdc88a, Ccl2, Ccn1, Ccna2, Cd151, Cfap69, Cfl1, Cited2, Cnn2, Coro1c, Csf1, Cxcl12, Cxcr4, Cyp1b1, D1Ertd622e, Dab2, Diaph1, Dlg5, Dnm1l, Dock8, Elp6, Epb41l4b, Epha2, Ets1, F2r, F3, Fam49b, Fam89b, Fbln1, Fbxo5, Flna, Flt1, Foxc2, Foxp1, Fubp1, Gata2, Gper1,…
GO:0001667	ameboidal-type cell migration	GO_BiologicalProcess-EBI-UniProt-GOA_21.02.2020_00h00	8.27213e-07	0.00153862	1.84463e-14	7.19405e-13	[4, 5]	Group45	14.4033	70	[Abl1, Akap12, Akt3, Amotl1, Anln, Anxa1, Apobec3, Aqp1, Atoh8, Cap1, Cfl1, Coro1c, Cxcl12, Cxcr4, Cyp1b1, D1Ertd622e, Epb41l4b, Epha2, Ets1, Foxc2, Foxp1, Gata2, Gpx1, Grem1, Has2, Hdac6, Hdac7, Hmgb1, Hmox1, Igf2, Ilk, Itga3, Itgav, Itgb7, Kitl, Krt9, Lgals8, Map2k3, Map4k4, Mapre2, Met, Nanos1, Nrp2, Patz1, Paxip1, Pdxdc1, Phactr4, Pik3r3, Pkn2, Pparg, Prcp, Prl2c2, Ptk2b, Rin2, Rtn4, Schip1, …
GO:2000147	positive regulation of cell motility	GO_BiologicalProcess-EBI-UniProt-GOA_21.02.2020_00h00	1.2173e-10	2.4772e-07	1.84463e-14	7.19405e-13	[3, 4, 5, 6]	Group45	15.2207	100	[Abl1, Actg1, Actn4, Akap12, Akt3, Amotl1, Anxa1, Apobec3, Aqp1, Arhgef2, Atoh8, Ccl2, Ccn1, Ccna2, Cd151, Cfap69, Cfl1, Csf1, Cxcl12, Cxcr4, Cyp1b1, Dab2, Diaph1, Dnm1l, Dock8, Elp6, Epb41l4b, Ets1, F2r, F3, Fam89b, Fbln1, Fbxo5, Flna, Flt1, Foxc2, Foxp1, Fubp1, Gata2, Gper1, Has2, Hdac6, Hdac7, Hgf, Hmgb1, Hmox1, Igf2, Il1r1, Il6st, Ilk, Itga3, Itgav, Kif20b, Kitl, Lgals3, Lgr6, Map2k3, Map4k4,…
GO:0010631	epithelial cell migration	GO_BiologicalProcess-EBI-UniProt-GOA_21.02.2020_00h00	1.28969e-05	0.0228017	1.84463e-14	7.19405e-13	[4, 5, 6]	Group45	14.881	50	[Abl1, Akt3, Amotl1, Anln, Anxa1, Aqp1, Atoh8, Coro1c, Cyp1b1, Epb41l4b, Epha2, Ets1, Foxc2, Foxp1, Gata2, Gpx1, Grem1, Has2, Hdac6, Hdac7, Hmgb1, Hmox1, Igf2, Itga3, Itgav, Kitl, Krt9, Lgals8, Map2k3, Map4k4, Mapre2, Met, Nanos1, Patz1, Paxip1, Pik3r3, Pkn2, Pparg, Prcp, Prl2c2, Ptk2b, Rin2, Rtn4, Serpine1, Serpinf1, Sh3bp1, Smoc2, Srf, Thbs1, Vegfc]
GO:0030334	regulation of cell migration	GO_BiologicalProcess-EBI-UniProt-GOA_21.02.2020_00h00	2.96969e-11	6.08787e-08	1.84463e-14	7.19405e-13	[4, 5, 6]	Group45	13.7464	142	[Abl1, Actg1, Actn4, Ada, Adgrg3, Akap12, Akt3, Alyref, Amotl1, Anxa1, Apex1, Apobec3, Aqp1, Arhgdia, Arhgef2, Arpin, Atoh8, Ccdc88a, Ccl2, Ccn1, Ccna2, Cd151, Cited2, Cnn2, Coro1c, Csf1, Cxcl12, Cxcr4, Cyp1b1, D1Ertd622e, Dab2, Diaph1, Dlg5, Dnm1l, Dock8, Elp6, Epb41l4b, Epha2, Ets1, F2r, F3, Fam49b, Fam89b, Fbln1, Fbxo5, Flna, Flt1, Foxc2, Foxp1, Fubp1, Gata2, Gper1, Grem1, Has2, Hdac6, Hdac7, …
GO:0030335	positive regulation of cell migration	GO_BiologicalProcess-EBI-UniProt-GOA_21.02.2020_00h00	8.57542e-11	1.74767e-07	1.84463e-14	7.19405e-13	[4, 5, 6, 7]	Group45	15.4818	98	[Abl1, Actg1, Actn4, Akap12, Akt3, Amotl1, Anxa1, Apobec3, Aqp1, Arhgef2, Atoh8, Ccl2, Ccn1, Ccna2, Cd151, Csf1, Cxcl12, Cxcr4, Cyp1b1, Dab2, Diaph1, Dnm1l, Dock8, Elp6, Epb41l4b, Ets1, F2r, F3, Fam89b, Fbln1, Fbxo5, Flna, Flt1, Foxc2, Foxp1, Fubp1, Gata2, Gper1, Has2, Hdac6, Hdac7, Hgf, Hmgb1, Hmox1, Igf2, Il1r1, Il6st, Ilk, Itga3, Itgav, Kif20b, Kitl, Lgals3, Lgr6, Map2k3, Map4k4, Mapk1, Mapk3,…
GO:0001525	angiogenesis	GO_BiologicalProcess-EBI-UniProt-GOA_21.02.2020_00h00	1.79339e-06	0.00329804	1.84463e-14	7.19405e-13	[3, 4, 5, 6, 7, 8, 9, 10]	Group45	13.5135	80	[Abl1, Actg1, Adam12, Akt3, Amotl1, Angptl4, Anxa1, Anxa2, Apln, Aqp1, Arhgap22, Atf2, B4galt2, Brca1, Ccl2, Ccn1, Ccn2, Ccna2, Col4a1, Col8a2, Cxcl12, Cxcr4, Cyp1b1, E2f7, Elk3, Epha2, Epn2, Ets1, F3, Fgfr2, Flna, Flt1, Foxc2, Gata2, Gpx1, Grem1, Hdac6, Hdac7, Hgf, Hhip, Hmga2, Hmgb1, Hmox1, Hspb6, Id1, Igf2, Itgav, Kctd10, Lgals3, Map3k7, Mapk7, Mcam, Mfge8, Ncl, Nfatc4, Nrp2, Parva, Pik3r3, Pl…
GO:0048514	blood vessel morphogenesis	GO_BiologicalProcess-EBI-UniProt-GOA_21.02.2020_00h00	6.14959e-09	1.21147e-05	1.84463e-14	7.19405e-13	[4, 5, 6, 7, 8, 9]	Group45	14.1854	101	[Abl1, Actg1, Adam12, Adgrf4, Adgrg3, Akt3, Amotl1, Angptl4, Anxa1, Anxa2, Apln, Aqp1, Arhgap22, Atf2, B4galt2, Bax, Brca1, Brpf1, Ccl2, Ccn1, Ccn2, Ccna2, Cited1, Cited2, Col4a1, Col8a2, Cxcl12, Cxcr4, Cyp1b1, E2f7, Elk3, Epha2, Epn2, Ets1, Eya1, F3, Fgfr2, Flna, Flt1, Foxc2, Foxm1, Foxn1, Gata2, Gpx1, Grem1, Has2, Hdac6, Hdac7, Hgf, Hhip, Hmga2, Hmgb1, Hmox1, Hspb6, Id1, Igf2, Itgav, Kctd10, Lg…
GO:0006518	peptide metabolic process	GO_BiologicalProcess-EBI-UniProt-GOA_21.02.2020_00h00	4.35268e-06	0.00786964	1.96907e-10	5.71032e-09	[4, 5]	Group46	12.2931	104	[Aasdh, Alkbh1, Caprin1, Cdk4, Cnbp, Cnot2, Cnot3, Cnot9, Cyp1b1, Denr, Dhfr, Dhx9, Dph5, Eef1d, Eif2b3, Eif4a1, Eif4enif1, Eif4g1, Eif4h, Eif5a, Eif5a2, Eif6, Enc1, Epha4, Erh, Fmr1, G6pdx, Gapdh, Gatb, Gclc, Gclm, Gemin5, Gm8210, Gpx1, Gspt1, Gsr, Gsta1, Gsta4, Gstm1, Hnrnpd, Hnrnpl, Hnrnpr, Igf2bp2, Magohb, Mapk1, Mapk3, Matr3, Mgat3, Mrpl1, Mrpl17, Mrpl18, Mrpl20, Mrps6, Mvk, Nanos1, Ncl, Nol…
GO:0034248	regulation of cellular amide metabolic process	GO_BiologicalProcess-EBI-UniProt-GOA_21.02.2020_00h00	3.93927e-06	0.00713008	1.96907e-10	5.71032e-09	[4, 5]	Group46	13.9113	69	[Alkbh1, Caprin1, Ccn1, Ccna2, Cdk4, Cnbp, Cnot2, Cnot3, Cnot9, Cyp1b1, Denr, Dhfr, Dhx9, Dph5, Eef1d, Eif2b3, Eif4a1, Eif4enif1, Eif4g1, Eif4h, Eif5a, Eif5a2, Eif6, Enc1, Epha4, Erh, Fmr1, Gapdh, Gemin5, Gspt1, Hnrnpd, Hnrnpl, Hnrnpr, Igf2bp2, Magohb, Mapk1, Mapk3, Matr3, Mvk, Nanos1, Ncl, Nolc1, Npm1, Ormdl2, Pdk4, Per1, Pld1, Poldip3, Prkcd, Ptbp1, Ptk2b, Pum2, Rbm3, Rpl22, Rpl30, Rps14, Rps9,…
GO:0034250	positive regulation of cellular amide metabolic process	GO_BiologicalProcess-EBI-UniProt-GOA_21.02.2020_00h00	5.60284e-06	0.0100795	1.96907e-10	5.71032e-09	[4, 5, 6]	Group46	18.3908	32	[Ccn1, Ccna2, Cdk4, Cnbp, Cyp1b1, Dhx9, Eif4g1, Eif5a, Eif5a2, Eif6, Epha4, Erh, Fmr1, Hnrnpd, Hnrnpl, Mapk1, Mapk3, Npm1, Pld1, Poldip3, Prkcd, Ptbp1, Ptk2b, Rbm3, Rpl30, Rps9, Tarbp2, Thbs1, Uhmk1, Upf3a, Uqcc1, Vim]
GO:0043604	amide biosynthetic process	GO_BiologicalProcess-EBI-UniProt-GOA_21.02.2020_00h00	5.40005e-08	0.000103519	1.96907e-10	5.71032e-09	[5]	Group46	13.3005	108	[Aasdh, Acly, Alkbh1, Asah1, Ass1, Caprin1, Ccn1, Ccna2, Cdk4, Cebpa, Cnbp, Cnot2, Cnot3, Cnot9, Cyp1b1, Denr, Dhfr, Dhx9, Dph5, Eef1d, Eif2b3, Eif4a1, Eif4enif1, Eif4g1, Eif4h, Eif5a, Eif5a2, Eif6, Elovl4, Enc1, Erh, Fmr1, Gapdh, Gart, Gatb, Gclc, Gclm, Gemin5, Gm8210, Gspt1, Hnrnpd, Hnrnpl, Hnrnpr, Igf2bp2, Magohb, Mapk1, Mapk3, Matr3, Mrpl1, Mrpl17, Mrpl18, Mrpl20, Mrps6, Mthfd1, Mvk, Nanos1, …
GO:0010608	posttranscriptional regulation of gene expression	GO_BiologicalProcess-EBI-UniProt-GOA_21.02.2020_00h00	1.98851e-07	0.000375828	1.96907e-10	5.71032e-09	[5, 6]	Group46	14.2355	81	[Agfg1, Alkbh1, Alyref, Apex1, Caprin1, Ccdc88a, Cdk4, Cnbp, Cnot2, Cnot3, Cnot9, Cyp1b1, Ddx5, Denr, Dgcr8, Dhfr, Dhx9, Dkc1, Dph5, Drosha, Dxo, E2f1, Eef1d, Eif2b3, Eif4a1, Eif4enif1, Eif4g1, Eif4h, Eif5a, Eif5a2, Eif6, Enc1, Erh, Fmr1, Fus, Gapdh, Gemin5, Gspt1, Hnrnpa2b1, Hnrnpd, Hnrnpl, Hnrnpm, Hnrnpr, Igf2bp2, Magohb, Mapk1, Mapk3, Matr3, Mrtfa, Mvk, Nanos1, Ncl, Ncor1, Nolc1, Npm1, Per1, P…
GO:0043043	peptide biosynthetic process	GO_BiologicalProcess-EBI-UniProt-GOA_21.02.2020_00h00	3.30126e-07	0.000619647	1.96907e-10	5.71032e-09	[5, 6]	Group46	13.4503	92	[Aasdh, Alkbh1, Caprin1, Cdk4, Cnbp, Cnot2, Cnot3, Cnot9, Cyp1b1, Denr, Dhfr, Dhx9, Dph5, Eef1d, Eif2b3, Eif4a1, Eif4enif1, Eif4g1, Eif4h, Eif5a, Eif5a2, Eif6, Enc1, Erh, Fmr1, Gapdh, Gatb, Gclc, Gclm, Gemin5, Gm8210, Gspt1, Hnrnpd, Hnrnpl, Hnrnpr, Igf2bp2, Magohb, Mapk1, Mapk3, Matr3, Mrpl1, Mrpl17, Mrpl18, Mrpl20, Mrps6, Mvk, Nanos1, Ncl, Nolc1, Npm1, Per1, Pld1, Poldip3, Ptbp1, Ptk2b, Pum2, Rb…
GO:0006401	RNA catabolic process	GO_BiologicalProcess-EBI-UniProt-GOA_21.02.2020_00h00	2.04501e-06	0.00374645	1.96907e-10	5.71032e-09	[5, 6, 7]	Group46	16.4835	45	[Aen, Alyref, Apex1, Ccdc88a, Cnot2, Cnot3, Cnot9, Ddx5, Dhx9, Dis3l, Dkc1, Dna2, Drosha, Dxo, E2f1, Exosc2, Exosc3, Exosc8, Fen1, Fmr1, Fus, Gspt1, Hnrnpd, Hnrnpm, Hnrnpr, Lsm2, Lsm3, Lsm6, Magohb, Mrtfa, Nanos1, Npm1, Pabpc1, Pan3, Pop1, Ptbp1, Pum2, Rnaseh2a, Rnaseh2c, Rnps1, Syncrip, Tardbp, Tcf3, Upf3a, Vim]
GO:0006412	translation	GO_BiologicalProcess-EBI-UniProt-GOA_21.02.2020_00h00	4.87481e-07	0.000911102	1.96907e-10	5.71032e-09	[5, 6, 7]	Group46	13.4441	89	[Alkbh1, Caprin1, Cdk4, Cnbp, Cnot2, Cnot3, Cnot9, Cyp1b1, Denr, Dhfr, Dhx9, Dph5, Eef1d, Eif2b3, Eif4a1, Eif4enif1, Eif4g1, Eif4h, Eif5a, Eif5a2, Eif6, Enc1, Erh, Fmr1, Gapdh, Gatb, Gemin5, Gm8210, Gspt1, Hnrnpd, Hnrnpl, Hnrnpr, Igf2bp2, Magohb, Mapk1, Mapk3, Matr3, Mrpl1, Mrpl17, Mrpl18, Mrpl20, Mrps6, Mvk, Nanos1, Ncl, Nolc1, Npm1, Per1, Pld1, Poldip3, Ptbp1, Ptk2b, Pum2, Rbm3, Rpl10a, Rpl11, …
GO:0006417	regulation of translation	GO_BiologicalProcess-EBI-UniProt-GOA_21.02.2020_00h00	5.88684e-06	0.0105728	1.96907e-10	5.71032e-09	[5, 6, 7, 8]	Group46	14.123	62	[Alkbh1, Caprin1, Cdk4, Cnbp, Cnot2, Cnot3, Cnot9, Cyp1b1, Denr, Dhfr, Dhx9, Dph5, Eef1d, Eif2b3, Eif4a1, Eif4enif1, Eif4g1, Eif4h, Eif5a, Eif5a2, Eif6, Enc1, Erh, Fmr1, Gapdh, Gemin5, Gspt1, Hnrnpd, Hnrnpl, Hnrnpr, Igf2bp2, Magohb, Mapk1, Mapk3, Matr3, Mvk, Nanos1, Ncl, Nolc1, Npm1, Per1, Pld1, Poldip3, Ptbp1, Ptk2b, Pum2, Rbm3, Rpl22, Rpl30, Rps14, Rps9, Shmt1, Syncrip, Tarbp2, Tardbp, Tcof1, T…
GO:0045727	positive regulation of translation	GO_BiologicalProcess-EBI-UniProt-GOA_21.02.2020_00h00	5.54606e-06	0.00998845	1.96907e-10	5.71032e-09	[5, 6, 7, 8, 9]	Group46	19.5804	28	[Cdk4, Cnbp, Cyp1b1, Dhx9, Eif4g1, Eif5a, Eif5a2, Eif6, Erh, Fmr1, Hnrnpd, Hnrnpl, Mapk1, Mapk3, Npm1, Pld1, Poldip3, Ptbp1, Ptk2b, Rbm3, Rpl30, Rps9, Tarbp2, Thbs1, Uhmk1, Upf3a, Uqcc1, Vim]
GO:0006260	DNA replication	GO_BiologicalProcess-EBI-UniProt-GOA_21.02.2020_00h00	4.31425e-36	9.28427e-33	2.57413e-41	1.54448e-39	[5, 6]	Group47	34.3173	93	[Agfg1, Atad5, Ccdc88a, Ccna2, Ccne1, Ccne2, Cdc45, Cdc6, Cdc7, Cdk1, Cdt1, Cenps, Chaf1a, Chaf1b, Chtf18, Chtf8, Ctc1, Dbf4, Ddx11, Dhx9, Dna2, Donson, Dtl, E2f7, Eme1, Epha4, Fam111a, Fancm, Fbxo5, Fen1, Gen1, Gins1, Gins2, Gins3, Gmnn, Grwd1, Id3, Lig1, Mapk8, Mcm10, Mcm2, Mcm3, Mcm4, Mcm5, Mcm6, Mcm7, Mcmbp, Met, Mms22l, Mre11a, Nasp, Nfib, Npm1, Orc1, Orc6, Pclaf, Pcna, Pif1, Pola1, Pola2, P…
GO:0044786	cell cycle DNA replication	GO_BiologicalProcess-EBI-UniProt-GOA_21.02.2020_00h00	1.6532e-13	3.4618e-10	2.57413e-41	1.54448e-39	[3, 4, 7, 8]	Group47	50	22	[Atad5, Cdc45, Cdc7, Cdt1, Dbf4, Dna2, Donson, E2f7, Fbxo5, Gins1, Gmnn, Lig1, Mcm2, Mcm3, Mcm4, Mcm5, Mcm6, Mcm7, Pcna, Pola1, Rad51, Rtel1]
GO:0006281	DNA repair	GO_BiologicalProcess-EBI-UniProt-GOA_21.02.2020_00h00	2.23597e-30	4.80957e-27	2.57413e-41	1.54448e-39	[5, 6, 7]	Group47	23.6499	127	[Abl1, Agfg1, Alkbh1, Alyref, Angptl2, Ap5s1, Apbb1, Apex1, Apex2, Aunip, Bard1, Brca1, Brip1, Ccdc88a, Cdc45, Cdc7, Cdca5, Cenps, Cep164, Cgas, Chaf1a, Chaf1b, Clspn, Cyren, Ddx11, Dek, Dhx9, Dna2, Dtl, Eme1, Exo1, Eya1, Eya3, Fanca, Fancg, Fanci, Fancm, Fbxo2, Fen1, Fignl1, Foxm1, Fscn1, Fus, Gen1, Gins1, Gins2, H2afx, Helq, Hmga1, Hmga2, Hmgb1, Hmgn1, Kif22, Lig1, Mcm2, Mcm3, Mcm4, Mcm5, Mcm6,…
GO:0006261	DNA-dependent DNA replication	GO_BiologicalProcess-EBI-UniProt-GOA_21.02.2020_00h00	9.70982e-30	2.08761e-26	2.57413e-41	1.54448e-39	[6, 7]	Group47	42.069	61	[Agfg1, Atad5, Ccne1, Ccne2, Cdc45, Cdc6, Cdc7, Cdt1, Cenps, Chtf18, Chtf8, Dbf4, Ddx11, Dna2, Donson, E2f7, Eme1, Fancm, Fbxo5, Gen1, Gins1, Gmnn, Lig1, Mcm10, Mcm2, Mcm3, Mcm4, Mcm5, Mcm6, Mcm7, Mcmbp, Mms22l, Mre11a, Npm1, Orc1, Orc6, Pcna, Pola1, Pola2, Pold1, Pold3, Pole, Pole2, Polg, Prim1, Prim2, Rad51, Rfc2, Rfc3, Rfc4, Rfc5, Rfwd3, Rpa1, Rtel1, Samhd1, Ticrr, Timeless, Tipin, Tonsl, Topb…
GO:0006270	DNA replication initiation	GO_BiologicalProcess-EBI-UniProt-GOA_21.02.2020_00h00	4.06448e-13	8.47445e-10	2.57413e-41	1.54448e-39	[5, 6, 7, 8]	Group47	60	18	[Ccne1, Ccne2, Cdc45, Cdc6, Cdt1, Mcm10, Mcm2, Mcm3, Mcm4, Mcm5, Mcm6, Mcm7, Orc1, Orc6, Pola1, Pola2, Ticrr, Topbp1]
GO:0006275	regulation of DNA replication	GO_BiologicalProcess-EBI-UniProt-GOA_21.02.2020_00h00	2.28978e-09	4.5475e-06	2.57413e-41	1.54448e-39	[6, 7]	Group47	25.1968	32	[Atad5, Ccdc88a, Ccna2, Cdc7, Cdk1, Cdt1, Chtf18, Chtf8, Ctc1, Dbf4, Dhx9, Dna2, Donson, E2f7, Epha4, Fbxo5, Gmnn, Id3, Mapk8, Met, Npm1, Pcna, Rbbp6, Rfc2, Rfc3, Rfc4, Rfc5, Rnf219, Ticrr, Timeless, Tipin, Trp53]
GO:0033260	nuclear DNA replication	GO_BiologicalProcess-EBI-UniProt-GOA_21.02.2020_00h00	5.98815e-13	1.24553e-09	2.57413e-41	1.54448e-39	[4, 5, 8, 9]	Group47	52.6316	20	[Atad5, Cdc45, Cdc7, Cdt1, Dbf4, Dna2, Donson, Gins1, Gmnn, Lig1, Mcm2, Mcm3, Mcm4, Mcm5, Mcm6, Mcm7, Pcna, Pola1, Rad51, Rtel1]
GO:0045005	DNA-dependent DNA replication maintenance of fidelity	GO_BiologicalProcess-EBI-UniProt-GOA_21.02.2020_00h00	7.48509e-10	1.50001e-06	2.57413e-41	1.54448e-39	[5, 6, 7, 8]	Group47	40.4255	19	[Cenps, Ddx11, Dna2, Donson, Eme1, Fancm, Gen1, Mms22l, Mre11a, Pcna, Pold1, Pole, Rad51, Rfwd3, Rtel1, Samhd1, Timeless, Tipin, Tonsl]
GO:0032508	DNA duplex unwinding	GO_BiologicalProcess-EBI-UniProt-GOA_21.02.2020_00h00	4.00701e-12	8.29452e-09	2.57413e-41	1.54448e-39	[7]	Group47	32.2917	31	[Anxa1, Brip1, Chtf18, Chtf8, Ddx11, Dhx9, Dna2, Ercc6l, Erh, Fancm, Gins1, Gins2, Helq, Mcm2, Mcm3, Mcm4, Mcm5, Mcm6, Mcm7, Mre11a, Pif1, Rad51, Rfc2, Rfc3, Rfc4, Rfc5, Rpa1, Rtel1, Smarcad1, Top2a, Wrb]
GO:0090329	regulation of DNA-dependent DNA replication	GO_BiologicalProcess-EBI-UniProt-GOA_21.02.2020_00h00	7.33233e-08	0.000140268	2.57413e-41	1.54448e-39	[7, 8]	Group47	33.3333	18	[Cdc7, Cdt1, Chtf18, Chtf8, Dbf4, Donson, E2f7, Fbxo5, Gmnn, Npm1, Pcna, Rfc2, Rfc3, Rfc4, Rfc5, Ticrr, Timeless, Tipin]
GO:0003678	DNA helicase activity	GO_BiologicalProcess-EBI-UniProt-GOA_21.02.2020_00h00	1.52941e-11	3.15058e-08	2.57413e-41	1.54448e-39	[8]	Group47	32.5843	29	[Anxa1, Brip1, Chtf18, Chtf8, Ddx11, Dhx9, Dna2, Ercc6l, Erh, Fancm, Gins1, Gins2, Helq, Mcm2, Mcm3, Mcm4, Mcm5, Mcm6, Mcm7, Mre11a, Pif1, Rad51, Rfc2, Rfc3, Rfc4, Rfc5, Rtel1, Smarcad1, Wrb]
GO:0044786	cell cycle DNA replication	GO_BiologicalProcess-EBI-UniProt-GOA_21.02.2020_00h00	1.6532e-13	3.4618e-10	3.48207e-30	1.94996e-28	[3, 4, 7, 8]	Group48	50	22	[Atad5, Cdc45, Cdc7, Cdt1, Dbf4, Dna2, Donson, E2f7, Fbxo5, Gins1, Gmnn, Lig1, Mcm2, Mcm3, Mcm4, Mcm5, Mcm6, Mcm7, Pcna, Pola1, Rad51, Rtel1]
GO:0022616	DNA strand elongation	GO_BiologicalProcess-EBI-UniProt-GOA_21.02.2020_00h00	3.6584e-09	7.2473e-06	3.48207e-30	1.94996e-28	[5, 6, 7]	Group48	60	12	[Dna2, Gins1, Lig1, Mcm3, Mcm4, Mcm7, Mre11a, Pcna, Pola1, Pold3, Pole, Tert]
GO:1902299	pre-replicative complex assembly involved in cell cycle DNA replication	GO_BiologicalProcess-EBI-UniProt-GOA_21.02.2020_00h00	5.65366e-06	0.0101596	3.48207e-30	1.94996e-28	[3, 4, 5, 7, 8, 9]	Group48	75	6	[Mcm2, Mcm3, Mcm4, Mcm5, Mcm6, Mcm7]
GO:0006261	DNA-dependent DNA replication	GO_BiologicalProcess-EBI-UniProt-GOA_21.02.2020_00h00	9.70982e-30	2.08761e-26	3.48207e-30	1.94996e-28	[6, 7]	Group48	42.069	61	[Agfg1, Atad5, Ccne1, Ccne2, Cdc45, Cdc6, Cdc7, Cdt1, Cenps, Chtf18, Chtf8, Dbf4, Ddx11, Dna2, Donson, E2f7, Eme1, Fancm, Fbxo5, Gen1, Gins1, Gmnn, Lig1, Mcm10, Mcm2, Mcm3, Mcm4, Mcm5, Mcm6, Mcm7, Mcmbp, Mms22l, Mre11a, Npm1, Orc1, Orc6, Pcna, Pola1, Pola2, Pold1, Pold3, Pole, Pole2, Polg, Prim1, Prim2, Rad51, Rfc2, Rfc3, Rfc4, Rfc5, Rfwd3, Rpa1, Rtel1, Samhd1, Ticrr, Timeless, Tipin, Tonsl, Topb…
GO:0006270	DNA replication initiation	GO_BiologicalProcess-EBI-UniProt-GOA_21.02.2020_00h00	4.06448e-13	8.47445e-10	3.48207e-30	1.94996e-28	[5, 6, 7, 8]	Group48	60	18	[Ccne1, Ccne2, Cdc45, Cdc6, Cdt1, Mcm10, Mcm2, Mcm3, Mcm4, Mcm5, Mcm6, Mcm7, Orc1, Orc6, Pola1, Pola2, Ticrr, Topbp1]
GO:0033260	nuclear DNA replication	GO_BiologicalProcess-EBI-UniProt-GOA_21.02.2020_00h00	5.98815e-13	1.24553e-09	3.48207e-30	1.94996e-28	[4, 5, 8, 9]	Group48	52.6316	20	[Atad5, Cdc45, Cdc7, Cdt1, Dbf4, Dna2, Donson, Gins1, Gmnn, Lig1, Mcm2, Mcm3, Mcm4, Mcm5, Mcm6, Mcm7, Pcna, Pola1, Rad51, Rtel1]
GO:1902969	mitotic DNA replication	GO_BiologicalProcess-EBI-UniProt-GOA_21.02.2020_00h00	7.62473e-07	0.00142049	3.48207e-30	1.94996e-28	[4, 5, 6, 9, 10]	Group48	56.25	9	[Cdc45, Gins1, Lig1, Mcm2, Mcm3, Mcm4, Mcm6, Pola1, Rad51]
GO:0006267	pre-replicative complex assembly involved in nuclear cell cycle DNA replication	GO_BiologicalProcess-EBI-UniProt-GOA_21.02.2020_00h00	5.65366e-06	0.0101596	3.48207e-30	1.94996e-28	[4, 5, 6, 8, 9, 10]	Group48	75	6	[Mcm2, Mcm3, Mcm4, Mcm5, Mcm6, Mcm7]
GO:0006271	DNA strand elongation involved in DNA replication	GO_BiologicalProcess-EBI-UniProt-GOA_21.02.2020_00h00	1.98636e-09	3.95286e-06	3.48207e-30	1.94996e-28	[6, 7, 8]	Group48	76.9231	10	[Dna2, Gins1, Lig1, Mcm3, Mcm4, Mcm7, Pcna, Pola1, Pold3, Pole]
GO:0036388	pre-replicative complex assembly	GO_BiologicalProcess-EBI-UniProt-GOA_21.02.2020_00h00	5.65366e-06	0.0101596	3.48207e-30	1.94996e-28	[6, 7, 8]	Group48	75	6	[Mcm2, Mcm3, Mcm4, Mcm5, Mcm6, Mcm7]
GO:0003678	DNA helicase activity	GO_BiologicalProcess-EBI-UniProt-GOA_21.02.2020_00h00	1.52941e-11	3.15058e-08	3.48207e-30	1.94996e-28	[8]	Group48	32.5843	29	[Anxa1, Brip1, Chtf18, Chtf8, Ddx11, Dhx9, Dna2, Ercc6l, Erh, Fancm, Gins1, Gins2, Helq, Mcm2, Mcm3, Mcm4, Mcm5, Mcm6, Mcm7, Mre11a, Pif1, Rad51, Rfc2, Rfc3, Rfc4, Rfc5, Rtel1, Smarcad1, Wrb]
GO:0000727	double-strand break repair via break-induced replication	GO_BiologicalProcess-EBI-UniProt-GOA_21.02.2020_00h00	1.98636e-09	3.95286e-06	3.48207e-30	1.94996e-28	[8, 9, 10]	Group48	76.9231	10	[Cdc45, Cdc7, Gins1, Gins2, Mcm2, Mcm3, Mcm4, Mcm5, Mcm6, Mcm7]
[truncated: 441 more rows]
